# Supplementary material for: clusterExperiment and RSEC: A Bioconductor package and framework for clustering of single-cell and other large gene expression datasets
Source: PLoS Comput Biol. 2018 Sep 4;14(9):e1006378. doi: 10.1371/journal.pcbi.1006378 (PMC6138422; doi:10.1371/journal.pcbi.1006378)
Supplement: S1 Text — Supplemental text giving a more detailed description of the RSEC framework and its implementation, as well as information about the analysis of the datasets. (AUX) [file pcbi.1006378.s001.aux]

\relax 
\providecommand\hyper@newdestlabel[2]{}
\providecommand\HyperFirstAtBeginDocument{\AtBeginDocument}
\HyperFirstAtBeginDocument{\ifx\hyper@anchor\@undefined
\global\let\oldcontentsline\contentsline
\gdef\contentsline#1#2#3#4{\oldcontentsline{#1}{#2}{#3}}
\global\let\oldnewlabel\newlabel
\gdef\newlabel#1#2{\newlabelxx{#1}#2}
\gdef\newlabelxx#1#2#3#4#5#6{\oldnewlabel{#1}{{#2}{#3}}}
\AtEndDocument{\ifx\hyper@anchor\@undefined
\let\contentsline\oldcontentsline
\let\newlabel\oldnewlabel
\fi}
\fi}
\global\let\hyper@last\relax 
\gdef\HyperFirstAtBeginDocument#1{#1}
\providecommand\HyField@AuxAddToFields[1]{}
\providecommand\HyField@AuxAddToCoFields[2]{}
\citation{singlecellexperiment}
\@writefile{toc}{\contentsline {section}{\numberline {1}Infrastructure of the \texttt  {clusterExperiment}\xspace  Package}{1}{section.1}}
\@writefile{toc}{\contentsline {section}{\numberline {2}\texttt  {clusterMany}}{1}{section.2}}
\newlabel{supp:clusterMany}{{2}{1}{\f {clusterMany}}{section.2}{}}
\@writefile{toc}{\contentsline {paragraph}{``hierarchical01'': Hierarchical clustering based on within-cluster similarity}{3}{section*.1}}
\citation{Tseng:2005ir}
\citation{Tseng:2005ir}
\@writefile{toc}{\contentsline {paragraph}{``tight'': Adaptation of the code of \cite  {Tseng:2005ir}}{4}{section*.2}}
\@writefile{toc}{\contentsline {subsection}{\numberline {2.1}Dimensionality Reduction}{4}{subsection.2.1}}
\newlabel{supp:dimreduce}{{2.1}{4}{Dimensionality Reduction}{subsection.2.1}{}}
\citation{Tseng:2005ir}
\@writefile{toc}{\contentsline {subsection}{\numberline {2.2}Subsampling}{5}{subsection.2.2}}
\newlabel{supp:subsampling}{{2.2}{5}{Subsampling}{subsection.2.2}{}}
\citation{Tseng:2005ir}
\@writefile{toc}{\contentsline {subsection}{\numberline {2.3}Sequential clustering}{6}{subsection.2.3}}
\newlabel{supp:sequential}{{2.3}{6}{Sequential clustering}{subsection.2.3}{}}
\citation{hammingR}
\citation{Smyth:2005fk}
\citation{Law:2014ff}
\citation{Robinson:2010cw}
\citation{VandenBerge2018}
\@writefile{toc}{\contentsline {section}{\numberline {3}\texttt  {makeConsensus}}{7}{section.3}}
\@writefile{toc}{\contentsline {section}{\numberline {4}\texttt  {makeDendrogram}}{7}{section.4}}
\@writefile{toc}{\contentsline {section}{\numberline {5}\texttt  {mergeClusters}}{7}{section.5}}
\newlabel{supp:mergeClusters}{{5}{7}{\f {mergeClusters}}{section.5}{}}
\citation{Storey:2002p3799}
\citation{Pounds:2004fd}
\citation{Jin:2007dt}
\citation{jcFunction}
\citation{Efron:2004p3807}
\citation{Meinshausen:2005gp}
\citation{Tseng:2005ir}
\citation{Fletcher:2017fq}
\citation{Fletcher:2017fq}
\citation{Fletcher:2017fq}
\citation{cole2017performance}
\citation{Fletcher:2017fq}
\@writefile{toc}{\contentsline {section}{\numberline {6}The \texttt  {RSEC} Function}{8}{section.6}}
\@writefile{toc}{\contentsline {section}{\numberline {7}Data used in the Manuscript}{8}{section.7}}
\newlabel{sec:dataProcessing}{{7}{8}{Data used in the Manuscript}{section.7}{}}
\citation{Fletcher:2017fq}
\citation{scran}
\citation{igraph}
\citation{CHEN20173227}
\citation{hembergDataPage}
\citation{CHEN20173227}
\citation{CHEN20173227}
\citation{CHEN20173227}
\citation{CHEN20173227}
\citation{CHEN20173227}
\citation{CHEN20173227}
\citation{CHEN20173227}
\@writefile{toc}{\contentsline {subsection}{\numberline {7.1}Comparison of RSEC to clusters of \cite  {CHEN20173227}}{9}{subsection.7.1}}
\newlabel{supp:compareChen}{{7.1}{9}{Comparison of RSEC to clusters of \cite {CHEN20173227}}{subsection.7.1}{}}
\citation{CHEN20173227}
\citation{CHEN20173227}
\citation{CHEN20173227}
\citation{CHEN20173227}
\citation{CHEN20173227}
\citation{CHEN20173227}
\citation{CHEN20173227}
\citation{CHEN20173227}
\citation{CHEN20173227}
\citation{CHEN20173227}
\citation{CHEN20173227}
\citation{CHEN20173227}
\citation{CHEN20173227}
\citation{CHEN20173227}
\citation{CHEN20173227}
\citation{CHEN20173227}
\citation{CHEN20173227}
\citation{CHEN20173227}
\citation{CHEN20173227}
\citation{CHEN20173227}
\citation{Kodama:2012bd}
\citation{CHEN20173227}
\citation{CHEN20173227}
\citation{CHEN20173227}
\citation{Kodama:2012bd}
\citation{CHEN20173227}
\citation{CHEN20173227}
\citation{CHEN20173227}
\citation{CHEN20173227}
\citation{CHEN20173227}
\citation{CHEN20173227}
\citation{CHEN20173227}
\citation{CHEN20173227}
\citation{CHEN20173227}
\citation{CHEN20173227}
\citation{CHEN20173227}
\citation{CHEN20173227}
\@writefile{toc}{\contentsline {paragraph}{Inhibitory and Excitatory Neurons}{10}{section*.3}}
\@writefile{toc}{\contentsline {paragraph}{Endothelial Clusters}{10}{section*.4}}
\@writefile{lof}{\contentsline {figure}{\numberline {A-1}{\ignorespaces \textbf  {Boxplots of the (log) gene expression values for neuronal markers in cluster m30 using \texttt  {plotFeatureBoxplot}}. The cells are divided according to their original classification by \cite  {CHEN20173227}: GABA (102), Glu (35), Oligodendrocyte (15), Sox9+ (5), Endothelial (1), Hista (1) and Unassigned (418). Expression of either Snap25 or Syt1 define neuronal clusters in \cite  {CHEN20173227}, while Slc17a6 and Slc32a1 are used by \cite  {CHEN20173227} to subdivide them into Glu and GABA clusters, respectively. Gad1 and Gad2 are two other markers of GABA neurons \cite  {Kodama:2012bd}. \relax }}{11}{figure.caption.6}}
\newlabel{fig:chenM25Cluster}{{A-1}{11}{\textbf {Boxplots of the (log) gene expression values for neuronal markers in cluster m30 using \f {plotFeatureBoxplot}}. The cells are divided according to their original classification by \cite {CHEN20173227}: GABA (102), Glu (35), Oligodendrocyte (15), Sox9+ (5), Endothelial (1), Hista (1) and Unassigned (418). Expression of either Snap25 or Syt1 define neuronal clusters in \cite {CHEN20173227}, while Slc17a6 and Slc32a1 are used by \cite {CHEN20173227} to subdivide them into Glu and GABA clusters, respectively. Gad1 and Gad2 are two other markers of GABA neurons \cite {Kodama:2012bd}. \relax }{figure.caption.6}{}}
\newlabel{fig:chenEndoCluster:plotClusters}{{A-2a}{12}{Comparison of endothelial samples, RSEC and \cite {CHEN20173227}\relax }{figure.caption.7}{}}
\newlabel{sub@fig:chenEndoCluster:plotClusters}{{a}{12}{Comparison of endothelial samples, RSEC and \cite {CHEN20173227}\relax }{figure.caption.7}{}}
\newlabel{fig:chenEndoCluster:theirsEndo}{{A-2b}{12}{Cldn5 (clusters of \cite {CHEN20173227})\relax }{figure.caption.7}{}}
\newlabel{sub@fig:chenEndoCluster:theirsEndo}{{b}{12}{Cldn5 (clusters of \cite {CHEN20173227})\relax }{figure.caption.7}{}}
\newlabel{fig:chenEndoCluster:theirsEndo1}{{A-2c}{12}{Slc38a5 (clusters of \cite {CHEN20173227})\relax }{figure.caption.7}{}}
\newlabel{sub@fig:chenEndoCluster:theirsEndo1}{{c}{12}{Slc38a5 (clusters of \cite {CHEN20173227})\relax }{figure.caption.7}{}}
\newlabel{fig:chenEndoCluster:theirsEndo2}{{A-2d}{12}{Myh11 (clusters of \cite {CHEN20173227})\relax }{figure.caption.7}{}}
\newlabel{sub@fig:chenEndoCluster:theirsEndo2}{{d}{12}{Myh11 (clusters of \cite {CHEN20173227})\relax }{figure.caption.7}{}}
\newlabel{fig:chenEndoCluster:oursEndo}{{A-2e}{12}{Cldn5 (RSEC)\relax }{figure.caption.7}{}}
\newlabel{sub@fig:chenEndoCluster:oursEndo}{{e}{12}{Cldn5 (RSEC)\relax }{figure.caption.7}{}}
\newlabel{fig:chenEndoCluster:oursEndo1}{{A-2f}{12}{Slc38a5 (RSEC)\relax }{figure.caption.7}{}}
\newlabel{sub@fig:chenEndoCluster:oursEndo1}{{f}{12}{Slc38a5 (RSEC)\relax }{figure.caption.7}{}}
\newlabel{fig:chenEndoCluster:oursEndo2}{{A-2g}{12}{Myh11 (RSEC)\relax }{figure.caption.7}{}}
\newlabel{sub@fig:chenEndoCluster:oursEndo2}{{g}{12}{Myh11 (RSEC)\relax }{figure.caption.7}{}}
\@writefile{lof}{\contentsline {figure}{\numberline {A-2}{\ignorespaces \textbf  {Boxplots of the (log) gene expression values for endothelial markers using \texttt  {plotFeatureBoxplot}}. We show boxplots of the expression of the three markers used by \cite  {CHEN20173227} to characterize the biological function of clusters ``Endo1/Epith1'' and ``Endo2/Epith1'': Cldn5 (Endothelial), Slc38a5 (Endo1), Myh11 (Endo2). We show both the original clusters of \cite  {CHEN20173227} and those of RSEC. \relax }}{12}{figure.caption.7}}
\newlabel{fig:chenEndoCluster}{{A-2}{12}{\textbf {Boxplots of the (log) gene expression values for endothelial markers using \f {plotFeatureBoxplot}}. We show boxplots of the expression of the three markers used by \cite {CHEN20173227} to characterize the biological function of clusters ``Endo1/Epith1'' and ``Endo2/Epith1'': Cldn5 (Endothelial), Slc38a5 (Endo1), Myh11 (Endo2). We show both the original clusters of \cite {CHEN20173227} and those of RSEC. \relax }{figure.caption.7}{}}
\@writefile{lot}{\contentsline {table}{\numberline {A-1}{\ignorespaces \textbf  {Summary of expression Endothelial markers of \cite  {CHEN20173227}}. \hspace  {1em} {\fontfamily  {pzd}\fontencoding  {U}\fontseries  {m}\fontshape  {n}\selectfont  \char 51}corresponds to the gene being well expressed, \hspace  {1em}{\fontfamily  {pzd}\fontencoding  {U}\fontseries  {m}\fontshape  {n}\selectfont  \char 55}\hspace  {1em}corresponds to non-expressed, and (*) corresponds to a mixture of expressed and non-expressed. The percentage in Endo1/Endo2 are based only on those cells classified by \cite  {CHEN20173227}. See Fig \ref  {fig:chenEndoCluster} for more detail.  \relax }}{13}{table.caption.5}}
\providecommand*\caption@xref[2]{\@setref\relax\@undefined{#1}}
\newlabel{tab:endothelial}{{A-1}{13}{\textbf {Summary of expression Endothelial markers of \cite {CHEN20173227}}. \hspace {1em} \cmark corresponds to the gene being well expressed, \hspace {1em}\xmark \hspace {1em}corresponds to non-expressed, and (*) corresponds to a mixture of expressed and non-expressed. The percentage in Endo1/Endo2 are based only on those cells classified by \cite {CHEN20173227}. See Fig \ref {fig:chenEndoCluster} for more detail.  \relax }{table.caption.5}{}}
\bibstyle{plos2015}
\bibdata{geneexpression}
\bibcite{singlecellexperiment}{{1}{}{{}}{{}}}
\bibcite{Tseng:2005ir}{{2}{}{{}}{{}}}
\bibcite{hammingR}{{3}{}{{}}{{}}}
\bibcite{Smyth:2005fk}{{4}{}{{}}{{}}}
\bibcite{Law:2014ff}{{5}{}{{}}{{}}}
\bibcite{Robinson:2010cw}{{6}{}{{}}{{}}}
\bibcite{VandenBerge2018}{{7}{}{{}}{{}}}
\bibcite{Storey:2002p3799}{{8}{}{{}}{{}}}
\bibcite{Pounds:2004fd}{{9}{}{{}}{{}}}
\bibcite{Jin:2007dt}{{10}{}{{}}{{}}}
\bibcite{jcFunction}{{11}{}{{}}{{}}}
\bibcite{Efron:2004p3807}{{12}{}{{}}{{}}}
\bibcite{Meinshausen:2005gp}{{13}{}{{}}{{}}}
\bibcite{Fletcher:2017fq}{{14}{}{{}}{{}}}
\bibcite{cole2017performance}{{15}{}{{}}{{}}}
\bibcite{scran}{{16}{}{{}}{{}}}
\bibcite{igraph}{{17}{}{{}}{{}}}
\bibcite{CHEN20173227}{{18}{}{{}}{{}}}
\bibcite{hembergDataPage}{{19}{}{{}}{{}}}
\bibcite{Kodama:2012bd}{{20}{}{{}}{{}}}
\providecommand\NAT@force@numbers{}\NAT@force@numbers
