# Supplementary material for: clusterExperiment and RSEC: A Bioconductor package and framework for clustering of single-cell and other large gene expression datasets
Source: PLoS Comput Biol. 2018 Sep 4;14(9):e1006378. doi: 10.1371/journal.pcbi.1006378 (PMC6138422; doi:10.1371/journal.pcbi.1006378)
Supplement: S1 Code — We provide the source code for the clusterExperiment package, version 2.1.5, used to do the analyses provided in the paper for reproducibility. However, users should not use this source code, but rather follow the Bioconductor installation instructions at https://www.bioconductor.org/install/ for installation of the package. (GZ) [file pcbi.1006378.s009.gz]

Archive with 138 entries (126 files):
- clusterExperiment/DESCRIPTION
- clusterExperiment/NAMESPACE
- clusterExperiment/NEWS
- clusterExperiment/R
- clusterExperiment/R/AllChecks.R
- clusterExperiment/R/AllClasses.R
- clusterExperiment/R/AllGenerics.R
- clusterExperiment/R/AllHelper.R
- clusterExperiment/R/AllHelperClusterFunction.R
- clusterExperiment/R/AllHelperFilter.R
- clusterExperiment/R/JiashinJiCode.R
- clusterExperiment/R/RcppExports.R
- clusterExperiment/R/addClusterings.R
- clusterExperiment/R/assignUnassigned.R
- clusterExperiment/R/builtInClusterFunctions.R
- clusterExperiment/R/clusterContrasts.R
- clusterExperiment/R/clusterMany.R
- clusterExperiment/R/clusterSingle.R
- clusterExperiment/R/dataCreation.R
- clusterExperiment/R/deprecateFunctions.R
- clusterExperiment/R/getFeatures.R
- clusterExperiment/R/getParams.R
- clusterExperiment/R/getReducedData.R
- clusterExperiment/R/internalClusterFunctions.R
- clusterExperiment/R/internalFunctions.R
- clusterExperiment/R/mainClustering.R
- clusterExperiment/R/makeBlankData.R
- clusterExperiment/R/makeConsensus.R
- clusterExperiment/R/makeDendrogram.R
- clusterExperiment/R/makeFilterStats.R
- clusterExperiment/R/makeReducedDims.R
- clusterExperiment/R/mergeClusters.R
- clusterExperiment/R/plotBarplot.R
- clusterExperiment/R/plotClusters.R
- clusterExperiment/R/plotClustersTable.R
- clusterExperiment/R/plotClustersWorkflow.R
- clusterExperiment/R/plotContrastHeatmap.R
- clusterExperiment/R/plotDendrogram.R
- clusterExperiment/R/plotFeatureBoxplot.R
- clusterExperiment/R/plotFeatureScatter.R
- clusterExperiment/R/plotHeatmap.R
- clusterExperiment/R/plotReduceDim.R
- clusterExperiment/R/plottingHelpers.R
- clusterExperiment/R/rsec.R
- clusterExperiment/R/seqCluster.R
- clusterExperiment/R/subsampleClustering.R
- clusterExperiment/R/subsampleLoop.R
- clusterExperiment/R/subset.R
- clusterExperiment/R/transformFunction.R
- clusterExperiment/R/updateObject.R
- clusterExperiment/R/workflowClusters.R
- clusterExperiment/build
- clusterExperiment/build/vignette.rds
- clusterExperiment/data
- clusterExperiment/data/rsecFluidigm.rda
- clusterExperiment/data/simData.rda
- clusterExperiment/inst
- clusterExperiment/inst/doc
- clusterExperiment/inst/doc/clusterExperimentTutorial.R
- clusterExperiment/inst/doc/clusterExperimentTutorial.Rmd
- clusterExperiment/inst/doc/clusterExperimentTutorial.html
- clusterExperiment/man
- clusterExperiment/man/ClusterExperiment-class.Rd
- clusterExperiment/man/ClusterExperiment-methods.Rd
- clusterExperiment/man/ClusterFunction-class.Rd
- clusterExperiment/man/ClusterFunction-methods.Rd
- clusterExperiment/man/RSEC.Rd
- clusterExperiment/man/addClusterings.Rd
- clusterExperiment/man/assignUnassigned.Rd
- clusterExperiment/man/builtInClusteringFunctions.Rd
- clusterExperiment/man/clusterContrasts.Rd
- clusterExperiment/man/clusterExperiment-deprecated.Rd
- clusterExperiment/man/clusterMany.Rd
- clusterExperiment/man/clusterSingle.Rd
- clusterExperiment/man/getBestFeatures.Rd
- clusterExperiment/man/getClusterManyParams.Rd
- clusterExperiment/man/mainClustering.Rd
- clusterExperiment/man/makeConsensus.Rd
- clusterExperiment/man/makeDendrogram.Rd
- clusterExperiment/man/mergeClusters.Rd
- clusterExperiment/man/plotBarplot.Rd
- clusterExperiment/man/plotClusters.Rd
- clusterExperiment/man/plotClustersTable.Rd
- clusterExperiment/man/plotClustersWorkflow.Rd
- clusterExperiment/man/plotContrastHeatmap.Rd
- clusterExperiment/man/plotDendrogram.Rd
- clusterExperiment/man/plotFeatureBoxplot.Rd
- clusterExperiment/man/plotFeatureScatter.Rd
- clusterExperiment/man/plotHeatmap.Rd
- clusterExperiment/man/plotReducedDims.Rd
- clusterExperiment/man/plottingFunctions.Rd
- clusterExperiment/man/reduceFunctions.Rd
- clusterExperiment/man/rsecFluidigm.Rd
- clusterExperiment/man/search_pairs.Rd
- clusterExperiment/man/seqCluster.Rd
- clusterExperiment/man/simData.Rd
- clusterExperiment/man/subsampleClustering.Rd
- clusterExperiment/man/subset.Rd
- clusterExperiment/man/transformData.Rd
- clusterExperiment/man/updateObject.Rd
- clusterExperiment/man/workflowClusters.Rd
- clusterExperiment/src
- clusterExperiment/src/Makevars
- clusterExperiment/src/Makevars.win
- clusterExperiment/src/RcppExports.cpp
- clusterExperiment/src/search_pairs.cpp
- clusterExperiment/src/subsampleLoop.cpp
- clusterExperiment/tests
- clusterExperiment/tests/testthat
- clusterExperiment/tests/testthat/sce.h5
- clusterExperiment/tests/testthat/sce.h5/assays.h5
- clusterExperiment/tests/testthat/sce.h5/se.rds
- clusterExperiment/tests/testthat/sceRedDem.h5
- clusterExperiment/tests/testthat/sceRedDem.h5/assays.h5
- clusterExperiment/tests/testthat/sceRedDem.h5/se.rds
- clusterExperiment/tests/testthat/setup_create_objects.R
- clusterExperiment/tests/testthat/test-RSEC.R
- clusterExperiment/tests/testthat/test-assays.R
- clusterExperiment/tests/testthat/test-clusterMany.R
- clusterExperiment/tests/testthat/test-clusterSingle.R
- clusterExperiment/tests/testthat/test-constructor.R
- clusterExperiment/tests/testthat/test-constructorClusterFunction.R
- clusterExperiment/tests/testthat/test-dendrogram.R
- clusterExperiment/tests/testthat/test-dimReduce.R
- clusterExperiment/tests/testthat/test-getBestFeatures.R
- clusterExperiment/tests/testthat/test-heatmaps.R
- clusterExperiment/tests/testthat/test-internalFunctions.R
- clusterExperiment/tests/testthat/test-makeConsensus.R
- clusterExperiment/tests/testthat/test-mergeClusters.R
- clusterExperiment/tests/testthat/test-otherPlots.R
- clusterExperiment/tests/testthat/test-pca.R
- clusterExperiment/tests/testthat/test-subsampleClustering.R
- clusterExperiment/tests/testthat_a-c.R
- clusterExperiment/tests/testthat_d-i.R
- clusterExperiment/tests/testthat_j-z.R
- clusterExperiment/vignettes
- clusterExperiment/vignettes/bibFile.bib
- clusterExperiment/vignettes/clusterExperimentTutorial.Rmd
