# Supplementary material for: clusterExperiment and RSEC: A Bioconductor package and framework for clustering of single-cell and other large gene expression datasets
Source: PLoS Comput Biol. 2018 Sep 4;14(9):e1006378. doi: 10.1371/journal.pcbi.1006378 (PMC6138422; doi:10.1371/journal.pcbi.1006378)
Supplement: S1 Code — We provide the source code for the clusterExperiment package, version 2.1.5, used to do the analyses provided in the paper for reproducibility. However, users should not use this source code, but rather follow the Bioconductor installation instructions at https://www.bioconductor.org/install/ for installation of the package. (GZ) [file pcbi.1006378.s009.gz › clusterExperiment/DESCRIPTION]

Package: clusterExperiment
Title: Compare Clusterings for Single-Cell Sequencing
Version: 2.1.5
Description: Provides functionality for running and comparing many
    different clusterings of single-cell sequencing data or other large mRNA Expression data sets.
Authors@R: c(person("Elizabeth", "Purdom", email = "epurdom@stat.berkeley.edu",
            role = c("aut", "cre", "cph")),
	     person("Davide","Risso", role = "aut",email = "risso.davide@gmail.com"),
	     person("Marla", "Johnson", role = "ctb"))
Author: Elizabeth Purdom [aut, cre, cph], Davide Risso [aut], Marla Johnson [ctb]
Maintainer: Elizabeth Purdom <epurdom@stat.berkeley.edu>
BugReports: https://github.com/epurdom/clusterExperiment/issues
License: Artistic-2.0
Depends: R (>= 3.5.0), SingleCellExperiment, SummarizedExperiment,
        BiocGenerics
Imports: methods, NMF, RColorBrewer, ape (>= 5.0), phylobase, cluster,
        stats, limma, dendextend, howmany, locfdr, matrixStats,
        graphics, parallel, RSpectra, kernlab, stringr, S4Vectors,
        grDevices, Rcpp, HDF5Array (>= 1.7.10), DelayedArray (>=
        0.5.31), edgeR, scales, zinbwave
Suggests: BiocStyle, knitr, testthat, scRNAseq, MAST, Rtsne, scran,
        igraph
VignetteBuilder: knitr
LazyData: false
LazyLoad: false
RoxygenNote: 6.0.1
biocViews: Clustering, RNASeq, Sequencing, Software, SingleCell
Collate: 'AllChecks.R' 'AllClasses.R' 'AllGenerics.R' 'AllHelper.R'
        'AllHelperClusterFunction.R' 'AllHelperFilter.R'
        'JiashinJiCode.R' 'RcppExports.R' 'addClusterings.R'
        'assignUnassigned.R' 'internalClusterFunctions.R'
        'internalFunctions.R' 'builtInClusterFunctions.R'
        'clusterContrasts.R' 'clusterMany.R' 'clusterSingle.R'
        'dataCreation.R' 'deprecateFunctions.R' 'getFeatures.R'
        'getParams.R' 'getReducedData.R' 'mainClustering.R'
        'makeBlankData.R' 'makeConsensus.R' 'makeDendrogram.R'
        'makeFilterStats.R' 'makeReducedDims.R' 'mergeClusters.R'
        'plotBarplot.R' 'plotClusters.R' 'plotClustersTable.R'
        'plotClustersWorkflow.R' 'plotContrastHeatmap.R'
        'plotDendrogram.R' 'plotFeatureBoxplot.R'
        'plotFeatureScatter.R' 'plotHeatmap.R' 'plotReduceDim.R'
        'plottingHelpers.R' 'rsec.R' 'seqCluster.R'
        'subsampleClustering.R' 'subsampleLoop.R' 'subset.R'
        'transformFunction.R' 'updateObject.R' 'workflowClusters.R'
LinkingTo: Rcpp
NeedsCompilation: yes
Packaged: 2018-07-04 10:05:48 UTC; epurdom
