# Supplementary material for: clusterExperiment and RSEC: A Bioconductor package and framework for clustering of single-cell and other large gene expression datasets
Source: PLoS Comput Biol. 2018 Sep 4;14(9):e1006378. doi: 10.1371/journal.pcbi.1006378 (PMC6138422; doi:10.1371/journal.pcbi.1006378)
Supplement: S1 Code — We provide the source code for the clusterExperiment package, version 2.1.5, used to do the analyses provided in the paper for reproducibility. However, users should not use this source code, but rather follow the Bioconductor installation instructions at https://www.bioconductor.org/install/ for installation of the package. (GZ) [file pcbi.1006378.s009.gz › clusterExperiment/R/AllChecks.R]

############
## Checks that make up validity of ClusterExperiment:
############
.checkAssays<-function(object){
  # ############
  # check assays
  # ############
  if(length(assays(object)) < 1) {
    return("There must be at least one assay slot.")
  }
  if(!is.numeric(assay(object))) {
    return("The data must be numeric.")
  }
  if(anyNA(assay(object))) {
    return("NA values are not allowed.")
  }
  return(TRUE)
}
.checkTransform<-function(object){
  #############
  #check transform
  #############
  tX <- try(transformData(object),silent=TRUE)
  if(inherits(tX, "try-error")){
    stop(paste("User-supplied `transformation` produces error on the input data
                 matrix:\n",tX))
  }
  if(anyNA(tX)) {
    return("NA values after transforming data matrix are not allowed.")
  }
  return(TRUE)
}

.checkClusterMatrix<-function(object){
  ############
  #Check clusterMatrix
  ############
  zeroRow<-NROW(object@clusterMatrix)==0 #could happen in subsetting
  if(!all(is.na((object@clusterMatrix))) &
     !(NROW(object@clusterMatrix) == NCOL(object))) {
    return("If present, `clusterMatrix` must have as many row as cells.")
  }
  if(!zeroRow & !is.numeric(object@clusterMatrix)) {
    return("`clusterMatrix` must be a numeric matrix.")
  }
  
  if(NCOL(object@clusterMatrix)!= length(object@clusterTypes)) {
    return("length of clusterTypes must be same as NCOL of the clusterMatrix")
  }
  
  if(NCOL(object@clusterMatrix)!= length(object@clusterInfo)) {
    return("length of clusterInfo must be same as NCOL of the clusterMatrix")
  }
  #check internally stored as integers
  testConsecIntFun<-function(x){
    whCl<-which(!x %in% c(-1,-2))
    uniqVals<-unique(x[whCl])
    return(all(sort(unname(uniqVals))==seq_along(uniqVals)))
  }
	if(!zeroRow){
	  testConsecIntegers<-apply(object@clusterMatrix,2,testConsecIntFun)
	  if(!all(testConsecIntegers)) return("the cluster ids in clusterMatrix must be stored internally as consecutive integer values")		
	}
  
  return(TRUE)
}
.checkClusterLabels<-function(object){
  if(!all(is.na(object@clusterMatrix))){
    if(is.null(colnames(object@clusterMatrix))) return("must have clusterLabels by assignment of column names for clusterMatrix")
    if(any(duplicated(colnames(object@clusterMatrix)))) return("cannot have duplicated clusterLabels (i.e. clusterMatrix must have unique column names)")
    
  }
  return(TRUE)
}
.checkDendrogram<-function(object){
  ############
  ##Check dendrogram
  ############
  if(!is.null(object@dendro_samples)){
    if(nobs(object@dendro_samples) != NCOL(object)) {
      return("dendro_samples must have the same number of leaves as the number of samples")
    }
    if(is.na(object@dendro_outbranch)) return("if dendro_samples is defined, must also define dendro_outbranch")
  }
  else{
    if(!is.null(object@dendro_clusters)) return("dendro_samples should not be null if dendro_clusters is non-null")
    if(!is.na(object@dendro_outbranch)) return("dendro_samples should not be null if dendro_outbranch is not NA")
  }
  if(!is.null(object@dendro_clusters)){
    if(is.na(dendroClusterIndex(object))) return("if dendrogram slots are filled, must have corresponding dendro_index defined.")
    dcluster<-clusterMatrix(object)[,dendroClusterIndex(object)]
    if(nobs(object@dendro_clusters) != max(dcluster)) {
      return("dendro_clusters must have the same number of leaves as the number of (non-negative) clusters")
    }
  }
  else{
    if(!is.null(object@dendro_samples)) return("dendro_clusters should not be null if dendro_samples is non-null")
  }
  return(TRUE)
}


.checkMerge<-function(object){
  ############
  ##Check merge related slots
  ############
  #these slots must all be same (either all empty or all set)	
  if(is.na(object@merge_index) & !is.na(object@merge_method)) return("merge_index NA but merge_method has value")
  if(!is.na(object@merge_index) & is.na(object@merge_method)) return("if merge_index not NA, must have value for merge_method")
  if(is.na(object@merge_index) & !is.na(object@merge_cutoff)) return("merge_index NA but merge_cutoff has value")
  if(!is.na(object@merge_index) & is.na(object@merge_cutoff)) return("if merge_index not NA, must have value for merge_cutoff")
  if(is.na(object@merge_index) & !is.null(object@merge_nodeMerge)) return("merge_index NA but merge_nodeMerge has value")
  if(!is.na(object@merge_index) & is.null(object@merge_nodeMerge)) return("if merge_index not NA, must have value for merge_nodeMerge")
  
  #these slots can be set even if no merge, but not vice versa
  if(!is.na(object@merge_index) & is.na(object@merge_demethod)) return("if merge_index not NA, must have value for merge_demethod")  
  if(!is.na(object@merge_index) & is.na(object@merge_dendrocluster_index)) return("if merge_index not NA, must have value for merge_dendrocluster_index")
  
  ##Check when there is actual merging:
  if(!is.na(object@merge_index)){
    if(object@merge_cutoff>1 || object@merge_cutoff<0) return("merge_cutoff should be between 0 and 1")
    if(object@merge_index==object@merge_dendrocluster_index) return("merge_index should not be same as merge_dendrocluster_index")
    if(!length(object@merge_method)==1) return("merge_method must be of length 1")
    
    #deal with possible FC
    baseMergeMethod<-sapply(strsplit(object@merge_method,"_"),.subset2,1)
    if(!baseMergeMethod %in% .availMergeMethods) return(paste("merge_method must be one of available merge methods:", paste(.availMergeMethods,collapse=",")," (with possibility of fold-change added to method name for 'adjP')"))
    allowMergeColumns<-c('Contrast','isMerged','mergeClusterId','Node')
    
    if(!identical(sort(colnames(object@merge_nodeMerge)),sort(allowMergeColumns)) ) {
      return(paste("merge_nodeMerge must have 4 columns and column names equal to:",paste(allowMergeColumns,collapse=",")))
    }
    if(!is.character(object@merge_nodeMerge[,"Node"])) return("'Node' column of merge_nodeMerge must be character")
    if(!is.character(object@merge_nodeMerge[,"Contrast"])) return("'Contrast' column of merge_nodeMerge must be character")
    if(!is.logical(object@merge_nodeMerge[,"isMerged"])) return("'isMerged' column of merge_nodeMerge must be logical")
    if(!is.numeric(object@merge_nodeMerge[,"mergeClusterId"]) & !all(is.na(object@merge_nodeMerge[,"mergeClusterId"]))) return("'mergeClusterId' column of merge_nodeMerge must be numeric")
    if(any(object@merge_nodeMerge[,"isMerged"])){
      wh<-which(object@merge_nodeMerge[,"isMerged"])
      if(all(is.na(object@merge_nodeMerge[wh,"mergeClusterId"]))) return("mergeClusterId entries of merge_nodeMerge cannot be all NA if there isMerged column that is TRUE")
    }    
    id<-    object@merge_nodeMerge[,"mergeClusterId"]
    merg<-object@merge_nodeMerge[,"isMerged"]
    if(length(unique(na.omit(id))) != length(na.omit(id))) return("'mergeClusterId values in merge_nodeMerge not unique")
    if(any(!is.na(id) & !merg)) return("Cannot have values 'mergeClusterId' where 'isMerged' is FALSE")
    cl<-clusterMatrix(object)[,object@merge_index]
    if(any(!na.omit(id)%in% cl)) return("Values in 'mergeClusterId' not match cluster id values")
  }
  if(!is.null(object@merge_nodeProp)){
    if(is.na(object@merge_dendrocluster_index)){return("merge_nodeProp is NULL but merge_dendrocluster_index has value")
      
    }
    if(length(object@merge_demethod)!=1 || !object@merge_demethod %in% .demethods)
      return(paste("merge_demethod must be one of:",paste(.demethods,collapse=",")))
		
    requireColumns<-c("Node","Contrast",.availMergeMethods)
    #need to allow for log fold change columns of adjP
    allCnames<-colnames(object@merge_nodeProp)
    whFC<-grep("adjP_",allCnames)
    whNode<-which(allCnames %in% c("Node","Contrast"))
    namesToCheck<-if(length(whFC)>0) allCnames[-whFC] else allCnames
    if(!identical(sort(namesToCheck),sort(requireColumns)) ) 
      return(paste("merge_nodeProp must be data.frame with at least",length(requireColumns),"columns that have column names equal to:",paste(requireColumns,sep="",collapse=",")))
    
    if(!is.character(object@merge_nodeProp[,"Node"])) return("'Node' column of merge_nodeProp must be character")
    if(!is.character(object@merge_nodeProp[,"Contrast"])) return("'Contrast' column of merge_nodeProp must be character")
    for(method in allCnames[-whNode]){
      if(!is.numeric(object@merge_nodeProp[,method])) return(paste(method,"column of merge_nodeProp must be numeric"))
    }
  }
  return(TRUE)
}
.checkCoClustering<-function(object){
  ## Check co-clustering
  if(!is.null(object@coClustering) &&
     (NROW(object@coClustering) != NCOL(object@coClustering)
      | NCOL(object@coClustering) != NCOL(object))) {
    return("`coClustering` must be a sample by sample matrix.")
  }
  return(TRUE)
}

.checkPrimaryIndex<-function(object){
  ############
  ## Check primary index
  ############
  if(!all(is.na(object@clusterMatrix))){ #what does this mean, how can they be all NA?
    #check primary index
    if(length(object@primaryIndex) != 1) {
      if(length(object@primaryIndex) == 0) return("If more than one set of clusterings, a primary cluster must be specified.")
      if(length(object@primaryIndex) > 0) return("Only a single primary index may be specified")
    }
    if(object@primaryIndex > NCOL(object@clusterMatrix) | object@primaryIndex < 1) {
      return("`primaryIndex` out of bounds.")
    }
  }
  return(TRUE)
}

.checkClusterTypes<-function(object){
  ############
  ## Check clusterTypes
  ############
  if(!all(is.na(object@clusterMatrix))){ #what does this mean, how can they be all NA?
    if(NCOL(object@clusterMatrix) != length(object@clusterTypes)) {
      return("`clusterTypes` must be the same length as NCOL of `clusterMatrix`.")
    }
    if(!is.null(names(object@clusterTypes))) return("clusterTypes should not have names")
  }
  return(TRUE)
}

#this check is just to check object, not whether matches clusters
.checkClusterLegendList<-function(clusterLegend,allowNames=TRUE,reqNames=c("clusterIds","color","name")){
  if(!is.list(clusterLegend)) return("clusterLegend must be a list")
  if(!allowNames & !is.null(names(clusterLegend))) return("clusterLegend should not have names")
  testIsMatrix <- sapply(clusterLegend, function(x) {!is.null(dim(x))})
  if(!all(testIsMatrix)) {
    return("Each element of `clusterLegend` list must be a matrix")
  }
  testNames<-sapply(clusterLegend,function(x){
    if(is.null(colnames(x))) return(FALSE)
    else{
      if(!all(reqNames %in% colnames(x))) return(FALSE)
      else return(TRUE)
    }
  })
  if(!all(testNames)) {
    return(paste("each element of `clusterLegend` must be matrix with column names defined, with at a minimum the names names:", paste(reqNames,collapse=",")))
  }
  testColorCols1 <- sapply(clusterLegend, function(x){is.character(x)})
  if(!all(testColorCols1)) {
    return("each element of `clusterLegend` must be matrix of character values")
  }
  return(TRUE)
}
#this check checks both object (calls .checkClusterLegend) and whether matches clusters
#make so can call on arbitrary clusterLegend...not need to be CE object
.checkClustersWithClusterLegend<-function(clusters,clusterLegend){
  #check structure of clusterLegend list -- for CE object, can't have names.
  legendCheck<-.checkClusterLegendList(clusterLegend,allowNames=FALSE,reqNames=c("clusterIds","color","name"))
  if(!is.logical(legendCheck)) return(legendCheck)
  
  #check matches clusters
  if(length(clusterLegend) != NCOL(clusters)) {
    return("`clusterLegend` must be list of same length as NCOL of
               `clusterMatrix`")
  }
  testColorRows <- sapply(clusterLegend, function(x){nrow(x)})
  testClusterMat <- apply(clusters, 2, function(x) {length(unique(x))})
  if(!all(testColorRows == testClusterMat)) {
    return("each element of `clusterLegend` must be matrix with number of rows equal to the number of clusters (including -1 or -2 values) in `clusterMatrix`")
  }
  testColorCols1 <- sapply(seq_along(clusterLegend), function(ii){
    col<-clusterLegend[[ii]]
    x<-clusters[,ii]
    y<-col[,"clusterIds"]
    if(is.numeric(x)){
      y<-as.numeric(y)
    }
    return(all(y %in% x) & all(x %in% y))
  })
  if( !all(testColorCols1)) {
    return("each element of `clusterLegend` must be matrix with column
             `clusterIds` matching the corresponding
             clusterMatrix values")
  }
  
  return(TRUE)
}
.checkClusterLegend<-function(object){
  if(!all(is.na(object@clusterMatrix))){ #what does this mean, how can they be all NA?
    return(.checkClustersWithClusterLegend(clusters=object@clusterMatrix,clusterLegend=object@clusterLegend))
  }
  return(TRUE)
}

.checkOrderSamples<-function(object){
  ####
  #test orderSamples
  ####
  if(length(object@orderSamples)!=NCOL(assay(object))) {
    return("`orderSamples` must be of same length as number of samples
	       (NCOL(assay(object)))")
  }
  if(any(!object@orderSamples %in% seq_len(NCOL(assay(object))))) {
    return("`orderSamples` must be values between 1 and the number of samples.")
  }
  return(TRUE)
}

#' @rdname ClusterFunction-class
#' @export
#' @aliases internalFunctionCheck
#' @examples
#' #Use internalFunctionCheck to check possible function
#' goodFUN<-function(x,diss,k,checkArgs,cluster.only,...){
#'	cluster::pam(x=t(x),k=k,cluster.only=cluster.only)
#' }
#' #passes internal check
#' internalFunctionCheck(goodFUN,inputType="X",algorithmType="K",outputType="vector")
#' #Note it doesn't pass if inputType="either" because no catches for x=NULL
#' internalFunctionCheck(goodFUN, inputType="either",algorithmType="K",outputType="vector")
#' myCF<-ClusterFunction(clusterFUN=goodFUN, inputType="X",algorithmType="K", outputType="vector")
#' badFUN<-function(x,diss,k,checkArgs,cluster.only,...){cluster::pam(x=x,k=k)}
#' internalFunctionCheck(badFUN,inputType="X",algorithmType="K",outputType="vector")
#' @details \code{internalFunctionCheck} is the function that is called by the 
#'   validity check of the \code{ClusterFunction} constructor (if 
#'   \code{checkFunctions=TRUE}). It is available as an S3 function for the user
#'   to be able to test their functions and debug them, which is difficult to do
#'   with a S4 validity function.
internalFunctionCheck<-function(clusterFUN,inputType,algorithmType,outputType){
  #--- Make small data
  N<-20
  set.seed(2851)
  x<-matrix(rnorm(N*3),ncol=N,nrow=3)
  set.seed(2851)
  diss<-matrix(runif(N^2,min=0,max=0.5),ncol=N,nrow=N)
  diss<-diss + t(diss)
  diag(diss)<-0
  #--- Set parameters
  if(algorithmType=="01") argList<-list(alpha=.5)	
  if(algorithmType=="K") argList<-list(k=2)	
  argList<-c(argList,list(cluster.only=TRUE,checkArgs=FALSE))
  #--- Run function on small data
  if(inputType %in% c("X")){
    test<-try(do.call(clusterFUN,c(list(x=x),argList)),silent=TRUE)
    if(inherits(test,"try-error")) return(paste("function test fails with input X. ",test[1]))
  }
  if(inputType %in% c("diss")){
    test<-try(do.call(clusterFUN,c(list(diss=diss),argList)),silent=TRUE)
    if(inherits(test,"try-error")) return(paste("function test fails with input diss.",test[1]))
  }
  if(inputType %in% c("either")){
    test1<-try(do.call(clusterFUN,c(list(x=x,diss=NULL),argList)),silent=TRUE)
    if(inherits(test1,"try-error")) return(paste("function test fails with input x and NULL diss.",test1[1]))
    test2<-try(do.call(clusterFUN,c(list(x=NULL,diss=diss),argList)),silent=TRUE)
    if(inherits(test2,"try-error")){
      return(paste("function test fails with input diss and NULL x.",test2[1]))
    }
    test3<-try(do.call(clusterFUN,c(list(x=x,diss=diss),argList)),silent=TRUE)
    if(inherits(test3,"try-error")) return(paste("function test fails both diss and x input.",test3[1]))
    if(outputType=="vector" & length(test1)!=N || length(test2)!=N || length(test3)!=N) return("clusterFUN does not return a vector equal to the number of observations.")
  }
  else{
    if(outputType=="vector"){
      if(length(test)!=N) return("clusterFUN does not return a vector equal to the number of observations")
    }
  }
  return(TRUE)
}


.checkHasArgs<-function(FUN,requiredArgs){
  funArgs<-names(as.list(args(FUN)))
  all(requiredArgs %in% funArgs)
}
