# Supplementary material for: clusterExperiment and RSEC: A Bioconductor package and framework for clustering of single-cell and other large gene expression datasets
Source: PLoS Comput Biol. 2018 Sep 4;14(9):e1006378. doi: 10.1371/journal.pcbi.1006378 (PMC6138422; doi:10.1371/journal.pcbi.1006378)
Supplement: S1 Code — We provide the source code for the clusterExperiment package, version 2.1.5, used to do the analyses provided in the paper for reproducibility. However, users should not use this source code, but rather follow the Bioconductor installation instructions at https://www.bioconductor.org/install/ for installation of the package. (GZ) [file pcbi.1006378.s009.gz › clusterExperiment/R/AllClasses.R]

#' @include AllChecks.R
#' @importClassesFrom HDF5Array HDF5Matrix
#' @importClassesFrom DelayedArray DelayedMatrix

setOldClass("dendrogram")
setClassUnion("matrixOrMissing",members=c("matrix", "missing"))
setClassUnion("dendrogramOrNULL",members=c("dendrogram", "NULL"))
setClassUnion("matrixOrNULL",members=c("matrix", "NULL"))
setClassUnion("listOrNULL",members=c("list", "NULL"))
setClassUnion("functionOrNULL",members=c("function", "NULL"))
setClassUnion("data.frameOrNULL",members=c("data.frame", "NULL"))
setClassUnion("matrixOrHDF5",members=c("matrix", "DelayedArray", "HDF5Matrix"))
setClassUnion("matrixOrHDF5OrNULL",members=c("matrix","DelayedArray","HDF5Matrix","NULL"))

#############################################################
#############################################################
############### ClusterExperiment Class #####################
#############################################################
#############################################################
#' @title Class ClusterExperiment
#'
#' @description \code{ClusterExperiment} is a class that extends
#' \code{SingleCellExperiment} and is used to store the data
#' and clustering information.
#'
#' @docType class
#' @aliases ClusterExperiment ClusterExperiment-class ClusterExperiment
#'
#' @description In addition to the slots of the \code{SingleCellExperiment}
#' class, the \code{ClusterExperiment} object has the additional slots described
#' in the Slots section.
#'
#' @description There are several methods implemented for this class. The most
#' important methods (e.g., \code{\link{clusterMany}}, \code{\link{makeConsensus}},
#' ...) have their own help page. Simple helper methods are described in the
#' Methods section. For a comprehensive list of methods specific to this class
#' see the Reference Manual.
#'
#' @slot transformation function. Function to transform the data by when methods
#' that assume normal-like data (e.g. log)
#' @slot clusterMatrix matrix. A matrix giving the integer-valued cluster ids
#' for each sample. The rows of the matrix correspond to clusterings and columns
#' to samples. The integer values are assigned in the order that the clusters
#' were found, if found by setting sequential=TRUE in clusterSingle. "-1" indicates
#' the sample was not clustered.
#' @slot primaryIndex numeric. An index that specifies the primary set of
#' labels.
#' @slot clusterInfo list. A list with info about the clustering.
#' If created from \code{\link{clusterSingle}}, clusterInfo will include the
#' parameter used for the call, and the call itself. If \code{sequential = TRUE}
#' it will also include the following components.
#' \itemize{
#' \item{\code{clusterInfo}}{if sequential=TRUE and clusters were successfully
#' found, a matrix of information regarding the algorithm behavior for each
#' cluster (the starting and stopping K for each cluster, and the number of
#' iterations for each cluster).}
#' \item{\code{whyStop}}{if sequential=TRUE and clusters were successfully
#' found, a character string explaining what triggered the algorithm to stop.}
#' }
#' @slot merge_index index of the current merged cluster
#' @slot merge_cutoff value for the cutoff used to determine whether to merge
#'   clusters
#' @slot merge_dendrocluster_index index of the cluster merged with the current
#'   merge
#' @slot merge_nodeMerge data.frame of information about nodes merged in the
#'   current merge. See \code{\link{mergeClusters}}
#' @slot merge_nodeProp data.frame of information of proportion estimated
#'   non-null at each node of dendrogram. See \code{\link{mergeClusters}}
#' @slot merge_method character indicating method used for merging. See 
#'   \code{\link{mergeClusters}}
#' @slot merge_demethod character indicating the DE method used for merging. See 
#'   \code{\link{mergeClusters}}
#' @slot clusterTypes character vector with the origin of each column of
#' clusterMatrix.
#' @slot dendro_samples dendrogram. A dendrogram containing the cluster
#' relationship (leaves are samples; see \code{\link{makeDendrogram}} for
#' details).
#' @slot dendro_clusters dendrogram. A dendrogram containing the cluster
#' relationship (leaves are clusters; see \code{\link{makeDendrogram}} for
#' details).
#' @slot dendro_index numeric. An integer giving the cluster that was used to
#'   make the dendrograms. NA_real_ value if no dendrograms are saved.
#' @slot dendro_outbranch logical. Whether the dendro_samples dendrogram put
#' missing/non-clustered samples in an outbranch, or intermixed in the dendrogram.
#' @slot coClustering matrix. A matrix with the cluster co-occurrence
#' information; this can either be based on subsampling or on co-clustering
#' across parameter sets (see \code{clusterMany}). The matrix is a square matrix
#' with number of rows/columns equal to the number of samples.
#' @slot clusterLegend a list, one per cluster in \code{clusterMatrix}. Each
#' element of the list is a matrix with nrows equal to the number of different
#' clusters in the clustering, and consisting of at least two columns with the
#' following column names: "clusterId" and "color".
#' @slot orderSamples a numeric vector (of integers) defining the order of
#' samples to be used for plotting of samples. Usually set internally by other
#' functions.
#'
#' @name ClusterExperiment-class
#' @aliases ClusterExperiment
#' @rdname ClusterExperiment-class
#' @import SingleCellExperiment
#' @import SummarizedExperiment
#' @import methods
#' @importFrom dendextend as.phylo.dendrogram
#' @export
#'
setClass(
  Class = "ClusterExperiment",
  contains = "SingleCellExperiment",
  slots = list(
    transformation="function",
    clusterMatrix = "matrix",
    primaryIndex = "numeric",
    clusterInfo = "list",
    clusterTypes = "character",
    dendro_samples = "dendrogramOrNULL",
    dendro_clusters = "dendrogramOrNULL",
    dendro_index = "numeric",
	dendro_outbranch = "logical",
    coClustering = "matrixOrHDF5OrNULL",
    clusterLegend="list",
    orderSamples="numeric",
	merge_index="numeric",
	merge_dendrocluster_index="numeric",
	merge_method="character",
	merge_demethod="character",
	merge_cutoff="numeric",
	merge_nodeProp="data.frameOrNULL",
	merge_nodeMerge="data.frameOrNULL"

    )
)

setValidity("ClusterExperiment", function(object) {
    ####
    #test that clusterInfo not have names
    ####
    if(!is.null(names(object@clusterInfo))) return("clusterInfo should not have names")

	ch<-.checkClusterMatrix(object)
	if(!is.logical(ch))  return(ch)
	ch<-.checkPrimaryIndex(object)
	if(!is.logical(ch))  return(ch)
	ch<-.checkClusterTypes(object)
	if(!is.logical(ch))  return(ch)
	ch<-.checkClusterLegend(object)
	if(!is.logical(ch))  return(ch)
	ch<-.checkOrderSamples(object)
	if(!is.logical(ch))  return(ch)
	ch<-.checkClusterLabels(object)
	if(!is.logical(ch))  return(ch)
	ch<-.checkMerge(object)
	if(!is.logical(ch))  return(ch)
	ch<-.checkDendrogram(object)
	if(!is.logical(ch))  return(ch)
	ch<-.checkCoClustering(object)
	if(!is.logical(ch))  return(ch)
	return(TRUE)
})

#'@description The constructor \code{ClusterExperiment} creates an object of the
#'  class \code{ClusterExperiment}. However, the typical way of creating these
#'  objects is the result of a call to \code{\link{clusterMany}} or
#'  \code{\link{clusterSingle}}.
#'
#'@description Note that when subsetting the data, the co-clustering and
#'  dendrogram information are lost.
#'
#'@param object a matrix or \code{SummarizedExperiment} or
#'  \code{SingleCellExperiment} containing the data that was clustered.
#'@param clusters can be either a numeric or character vector, a factor, or a
#'  numeric matrix, containing the cluster labels.
#'@param transformation function. A function to transform the data before
#'  performing steps that assume normal-like data (i.e. constant variance), such
#'  as the log.
#'@param ... The arguments \code{transformation}, \code{clusterTypes} and
#'  \code{clusterInfo} to be passed to the constructor for signature
#'  \code{SingleCellExperiment,matrix}.
#'
#'@return A \code{ClusterExperiment} object.
#'
#'@examples
#'
#'sce <- matrix(data=rnorm(200), ncol=10)
#'labels <- gl(5, 2)
#'
#'cc <- ClusterExperiment(sce, as.numeric(labels), transformation =
#'function(x){x})
#'
#' @rdname ClusterExperiment-class
#' @export
setGeneric(
  name = "ClusterExperiment",
  def = function(object,  clusters,...) {
    standardGeneric("ClusterExperiment")
  }
)
#' @rdname ClusterExperiment-class
#' @export
setMethod(
  f = "ClusterExperiment",
  signature = signature("matrixOrHDF5","ANY"),
  definition = function(object, clusters, ...){
    ClusterExperiment(SummarizedExperiment(object), clusters, ...)
  })
#' @rdname ClusterExperiment-class
setMethod(
  f = "ClusterExperiment",
  signature = signature("SummarizedExperiment", "ANY"),
  definition = function(object, clusters, ...){
  ClusterExperiment(as(object, "SingleCellExperiment"),clusters,...)
})
#' @rdname ClusterExperiment-class
setMethod(
  f = "ClusterExperiment",
  signature = signature("SingleCellExperiment", "numeric"),
  definition = function(object, clusters, ...){
  ClusterExperiment(object,matrix(clusters, ncol=1),...)
})
#' @rdname ClusterExperiment-class
setMethod(
  f = "ClusterExperiment",
  signature = signature("SingleCellExperiment","character"),
  definition = function(object, clusters,...){
    ClusterExperiment(object,matrix(clusters,ncol=1),...)
    })
#' @rdname ClusterExperiment-class
setMethod(
  f = "ClusterExperiment",
  signature = signature("SingleCellExperiment","factor"),
  definition = function(object, clusters,...){
    clusters <- as.character(clusters)
    ClusterExperiment(object,clusters,...)
  })
#'@rdname ClusterExperiment-class
#'@param clusterTypes a string describing the nature of the clustering. The
#'  values `clusterSingle`, `clusterMany`, `mergeClusters`, `makeConsensus` are
#'  reserved for the clustering coming from the package workflow and should not
#'  be used when creating a new object with the constructor.
#'@param clusterInfo a list with information on the clustering (see Slots).
#'@param primaryIndex integer. Sets the `primaryIndex` slot (see Slots).
#'@param orderSamples a vector of integers. Sets the `orderSamples` slot (see
#'  Slots).
#'@param dendro_samples dendrogram. Sets the `dendro_samples` slot (see Slots).
#'@param dendro_clusters dendrogram. Sets the `dendro_clusters` slot (see
#'  Slots).
#'@param dendro_index numeric. Sets the \code{dendro_index} slot (see Slots).
#'@param dendro_outbranch logical. Sets the \code{dendro_outbranch} slot (see
#'  Slots).
#'@param coClustering matrix. Sets the \code{coClustering} slot (see Slots).
#'@param checkTransformAndAssay logical. Whether to check the content of the
#'  assay and given transformation function for whether they are valid.
#'@param merge_index integer. Sets the \code{merge_index} slot (see Slots)
#'@param merge_cutoff numeric. Sets the \code{merge_cutoff} slot (see Slots)
#'@param merge_dendrocluster_index integer. Sets the
#'  \code{merge_dendrocluster_index} slot (see Slots)
#'@param merge_demethod character, Sets the
#'  \code{merge_demethod} slot (see Slots)
#'@param merge_nodeMerge data.frame. Sets the \code{merge_nodeMerge} slot (see
#'  Slots)
#'@param merge_nodeProp data.frame. Sets the \code{merge_nodeProp} slot (see
#'  Slots)
#'@param merge_method character, Sets the \code{merge_method} slot (see Slots)
#'@param clusterLegend list, Sets the \code{clusterLegend} slot (see details).

#' @details The \code{clusterLegend} argument to \code{ClusterExperiment} 
#'  must be a valid clusterLegend format and match the values in \code{clusters}, 
#' in that the "clusterIds" column must matches the value in the clustering matrix
#'  \code{clusters}. If \code{names(clusterLegend)==NULL}, it is assumed that the 
#'  entries of \code{clusterLegend} are in the same order as the columns of 
#'  \code{clusters}. Generally, this is not a good way for users to set the
#' clusterLegend slot.
#' @details The \code{ClusterExperiment} constructor function gives
#'   clusterLabels based on the column names of the input
#'   matrix/SingleCellExperiment. If missing, will assign labels
#'   "cluster1","cluster2", etc.
#' @details Note that the validity check when creating a new
#'   \code{ClusterExperiment} object with \code{new} is less extensive than when
#'   using \code{ClusterExperiment} function with
#'   \code{checkTransformAndAssay=TRUE} (the default). Users are advised to use
#'   \code{ClusterExperiment} to create new \code{ClusterExperiment} objects.
setMethod(
  f = "ClusterExperiment",
  signature = signature("SingleCellExperiment","matrix"),
  definition = function(object, clusters,
                        transformation=function(x){x},
                        primaryIndex=1,
                        clusterTypes="User",
                        clusterInfo=NULL,
                        orderSamples=1:ncol(object),
                        dendro_samples=NULL,
                        dendro_index=NA_real_,
                        dendro_clusters=NULL,
                        dendro_outbranch=NA,
                        coClustering=NULL,
                        merge_index=NA_real_,
                        merge_cutoff=NA_real_,
                        merge_dendrocluster_index=NA_real_,
                        merge_nodeProp=NULL,
                        merge_nodeMerge=NULL,
                        merge_method=NA_character_,
												merge_demethod=NA_character_,
                        clusterLegend=NULL,
                        checkTransformAndAssay=TRUE
  ){
    if(NCOL(object) != nrow(clusters)) {
      stop("`clusters` must be a matrix of rows equal to the number of
           samples.")
    }
    if(length(clusterTypes)==1) {
      clusterTypes <- rep(clusterTypes, length=NCOL(clusters))
    }
    if(is.null(clusterInfo)) {
      clusterInfo<-rep(list(NULL),length=NCOL(clusters))
    }
    if(length(clusterTypes)!=NCOL(clusters)) {
      stop("clusterTypes must be of length equal to number of clusters in
           `clusters`")
    }
    #fix up names of clusters and match
    
    if(is.null(colnames(clusters))){
      colnames(clusters)<-paste("cluster",seq_len(NCOL(clusters)),sep="")
    }
    if(any(duplicated(colnames(clusters)))){#probably not possible
      colnames(clusters)<-make.names(colnames(clusters),unique=TRUE)
    }
    if(length(clusterTypes) == 1) {
      clusterTypes <- rep(clusterTypes, length=NCOL(clusters))
    }
    if(is.null(clusterInfo)) {
      clusterInfo <- rep(list(NULL), length=NCOL(clusters))
    }
    #make clusters consecutive integer valued:
    if(nrow(clusters)>0){
	    tmp<-.makeColors(clusters, colors=massivePalette,matchClusterLegend=clusterLegend,matchTo="givenIds")
	    if(is.null(clusterLegend)){
	    	clusterLegend<-tmp$colorList
	    } 
	    else{
	      #need to check matches the clusters, which .makeColors doesn't do.
	      clusterLegend<-unname(clusterLegend)
	      ch<-.checkClustersWithClusterLegend(clusters,clusterLegend)
	      if(!is.logical(ch)) stop(ch)
	 			clusterLegend<-tmp$colorList      
	    }
	    clustersNum<-tmp$numClusters
	    colnames(clustersNum)<-colnames(clusters)
		
    }
		else{
			clustersNum<-clusters
			clusterLegend<-lapply(seq_len(ncol(clusters)),function(ii){
				out<-matrix(nrow=0,ncol=3)
				colnames(out)<-c("clusterIds","color","name")
				return(out)
			})
		}
    #can just give object in constructor, and then don't loose any information!
    out <- new("ClusterExperiment",
               object,
               transformation=transformation,
               clusterMatrix = clustersNum,
               primaryIndex = primaryIndex,
               clusterTypes = unname(clusterTypes),
               clusterInfo=unname(clusterInfo),
               clusterLegend=unname(clusterLegend),
               orderSamples=seq_len(ncol(object)),
               dendro_samples=dendro_samples,
               dendro_clusters=dendro_clusters,
               dendro_index=dendro_index,
               dendro_outbranch=dendro_outbranch,
               merge_index=merge_index,
               merge_cutoff=merge_cutoff,
               merge_dendrocluster_index=merge_dendrocluster_index,
               merge_nodeProp=merge_nodeProp,
               merge_nodeMerge=merge_nodeMerge,
               merge_method=merge_method,
							 merge_demethod=merge_demethod,
               coClustering=coClustering
               
    )
    if(checkTransformAndAssay){
      chass<-.checkAssays(out)
      if(is.logical(chass) && !chass) stop(chass)
      chtrans<-.checkTransform(out)
      if(is.logical(chtrans) && !chtrans) stop(chtrans)
    }
    return(out)
  })


#############################################################
#############################################################
############### ClusterFunction Class #####################
#############################################################
#############################################################

#' @title Class ClusterFunction
#'
#' @description \code{ClusterFunction} is a class for holding functions that can
#'   be used for clustering in the clustering algorithms in this package.
#'
#' @docType class
#' @aliases ClusterFunction ClusterFunction-class ClusterFunction
#' @slot clusterFUN a function defining the clustering function. See details for
#'   required arguments.
#' @slot inputType a character defining what type of input \code{clusterFUN}
#'   takes. Must be one of either "diss","X", or "either"
#' @slot algorithmType a character defining what type of clustering algorithm
#'   \code{clusterFUN} is. Must be one of either "01" or "K". \code{clusterFUN}
#'   must take the corresponding required arguments (see details below).
#' @slot classifyFUN a function that takes as input new data and the output of
#'   \code{clusterFUN} (when \code{cluster.only=FALSE} and results in cluster
#'   assignments of the new data.  Note that the function should assume that the
#'   input 'x' is not the same samples that were input to the ClusterFunction
#'   (but can assume that it is the same number of features/columns). Used in
#'   subsampling clustering. If given value \code{NULL} then subsampling can
#'   only be \code{"InSample"}, see \code{\link{subsampleClustering}}.
#' @slot inputClassifyType the input type for the classification function (if
#'   not NULL); like \code{inputType}, must be one of "diss","X", or "either"
#' @slot outputType the type of output given by \code{clusterFUN}. Must either
#'   be "vector" or "list". If "vector" then the output should be a vector of
#'   length equal to the number of observations   with integer-valued elements
#'   identifying them to different clusters; the vector assignments should be in
#'   the same order as the original input of the data. Samples that are not
#'   assigned to any cluster should be given a '-1' value.  If "list", then it
#'   must be a list equal to the length of the number of clusters, and the
#'   elements of the list contain the indices of the samples in that cluster.
#'   Any indices not in any of the list elements are assumed to be -1. The main
#'   advantage of "list" is that it can preserve the order of the clusters if
#'   the \code{clusterFUN} desires to do so. In which case the \code{orderBy}
#'   argument of \code{\link{mainClustering}} can preserve this ordering
#'   (default is to order by size).
#' @slot requiredArgs Any additional required arguments for \code{clusterFUN}
#'   (beyond those required of all \code{clusterFUN}, described in details).
#' @slot checkFunctions logical. If TRUE, the validity check of the
#'   \code{ClusterFunction} object will check the \code{clusterFUN} with simple
#'   toy data using the function \code{internalFunctionCheck}.
#' @details Required arguments for \code{clusterFUN}: \itemize{ \item{"x or
#'   diss"}{either \code{x} and/or \code{diss} depending on \code{inputType}. If
#'   \code{x}, then \code{x} is assumed to be nfeatures x nsamples (like
#'   assay(CEObj) would give)} \item{"checkArgs"}{logical argument. If
#'   \code{checkArgs=TRUE}, the \code{clusterFUN} should check if the arguments
#'   passed in \code{...} are valid and return an error if not; otherwise, no
#'   error will be given, but the check should be done and only valid arguments
#'   in \code{...} passed along. This is necessary for the function to work with
#'   \code{clusterMany} which passes all arguments to all functions without
#'   checking. } \item{"cluster.only"}{logical argument. If
#'   \code{cluster.only=TRUE}, then \code{clusterFUN} should return only the
#'   vector of cluster assignments (or list if \code{outputType="list"}). If
#'   \code{cluster.only=FALSE} then the \code{clusterFUN} should return a named
#'   list where one of the elements entitled \code{clustering} contains the
#'   vector described above (no list!); anything else needed by the
#'   \code{classifyFUN} to classify new data should be contained in the output
#'   list as well. \code{cluster.only} is set internally depending on whether
#'   \code{classifyFUN} will be used by subsampling or only for clustering the
#'   final product.} \item{"..."}{Any additional arguments specific to the
#'   algorithm used by \code{clusterFUN} should be passed via \code{...} and NOT
#'   passed via arguments to \code{clusterFUN}} \item{"Other required
#'   arguments"}{\code{clusterFUN} must also accept arguments required for its
#'   \code{algorithmType} (see Details below).} }
#'
#'
#' @details \code{algorithmType}: Type "01" is for clustering functions that
#'   expect as an input a dissimilarity matrix that takes on 0-1 values (e.g.
#'   from subclustering) with 1 indicating more dissimilarity between samples.
#'   "01" algorithm types must also have \code{inputType} equal to
#'   \code{"diss"}. It is also generally expected that "01" algorithms use the
#'   0-1 nature of the input to set criteria as to where to find clusters. "01"
#'   functions must take as an argument \code{alpha} between 0 and 1 to
#'   determine the clusters, where larger values of \code{alpha} require less
#'   similarity between samples in the same cluster. "K" is for clustering
#'   functions that require an argument \code{k} (the number of clusters), but
#'   arbitrary \code{inputType}.  On the other hand, "K" algorithms are assumed
#'   to need a predetermined 'k' and are also assumed to cluster all samples to
#'   a cluster. If not, the post-processing steps in
#'   \code{\link{mainClustering}} such as \code{findBestK} and \code{removeSil}
#'   may not operate correctly since they rely on silhouette distances.
#' @name ClusterFunction-class
#' @aliases ClusterFunction
#' @rdname ClusterFunction-class
#' @export
#'
setClass(
	Class = "ClusterFunction",
	slots = list(
  	  	clusterFUN="function",
  		inputType = "character",
  		algorithmType = "character",
  		inputClassifyType = "character",
		classifyFUN="functionOrNULL",
		outputType = "character",
		requiredArgs= "character",
		checkFunctions="logical"
  	)
)
.inputTypes<-c("X","diss","either")
.algTypes<-c("01","K")
.required01Args<-c("alpha")
.requiredKArgs<-c("k")
.outputTypes<-c("vector","list")


setValidity("ClusterFunction", function(object) {
    if(is.na(object@outputType)) {
      return("Must define outputType.")
    }
	if(!object@outputType%in%.outputTypes) return(paste("outputType must be one of",paste(.outputTypes,collapse=",")))
    #----
	# inputType
	#----
    if(is.na(object@inputType)) {
      return("Must define inputType.")
    }
	if(!object@inputType%in%.inputTypes) return(paste("inputType must be one of",paste(.inputTypes,collapse=",")))
	if(is.null(object@classifyFUN)& !is.na(object@inputClassifyType)) return("should not define inputClassifyType if classifyFUN is not defined")
    if(!is.null(object@classifyFUN) & is.na(object@inputClassifyType)) {
      return("Must define inputClassifyType if define classifyFUN.")
    }
	if(!is.null(object@classifyFUN) & !object@inputClassifyType%in%.inputTypes) return(paste("inputClassifyType must be one of",paste(.inputTypes,collapse=",")))
    #----
	# algorithmType
	#----
	if(is.na(object@algorithmType)) return("Must define algorithmType")
	if(!object@algorithmType%in%.algTypes) return(paste("algorithmType must be one of",paste(.algTypes,collapse=",")))
	### Add additional checks that 'k' and '01' work as expected... in particular that take particular arguments, etc. that 'k' and '01' are expected to take.


	#----
	# function arguments are as needed
	#----
	if(object@inputType%in%c("X","either") & !.checkHasArgs(FUN=object@clusterFUN,requiredArgs="x")) return("inputType is either 'X' or 'either' but arguments to ClusterFunction doesn't contain 'x'")
		if(object@inputType%in%c("diss","either") & !.checkHasArgs(FUN=object@clusterFUN,requiredArgs="diss")) return("inputType is either 'diss' or 'either' but arguments to ClusterFunction doesn't contain 'diss'")
	if(object@algorithmType=="K" & !.checkHasArgs(FUN=object@clusterFUN,requiredArgs=.requiredKArgs)) return("algorithmType is 'K' but arguments to ClusterFunction doesn't contain",paste(.requiredKArgs,collapse=","))
	if(object@algorithmType=="01" & !.checkHasArgs(FUN=object@clusterFUN, requiredArgs=.required01Args)) return("algorithmType is '01' but arguments to ClusterFunction doesn't contain", paste(.required01Args,collapse=","))


	if(object@checkFunctions){ #user can skip the check.
		out<-internalFunctionCheck(object@clusterFUN,object@inputType,object@algorithmType,object@outputType)
		if(!is.logical(out) || !out) return(out)

	}
	return(TRUE)
  })

#'@description The constructor \code{ClusterFunction} creates an object of the
#'  class \code{ClusterFunction}.
#'
#'@param clusterFUN function passed to slot \code{clusterFUN}.
#'@param inputType character for slot \code{inputType}
#'@param algorithmType character for slot \code{inputType}
#'@param classifyFUN function for slot \code{classifyFUN}
#'@param outputType character for slot \code{outputType}
#'@param inputClassifyType character for slot \code{inputClassifyType}
#'@param requiredArgs character for slot \code{requiredArgs}
#'@param checkFunctions logical for whether to check the input functions with
#'  \code{internalFunctionsCheck}
#'@param ... arguments passed to different methods of \code{ClusterFunction}
#'@return A \code{ClusterFunction} object.
#'
#' @aliases ClusterFunction
#' @rdname ClusterFunction-class
#' @export
setGeneric(
	name = "ClusterFunction",
	def = function(clusterFUN,...) {
	  standardGeneric("ClusterFunction")
	}
)
#' @rdname ClusterFunction-class
#' @export
setMethod(
	f = "ClusterFunction",
	signature = signature("function"),
	definition = function(clusterFUN, inputType,outputType,algorithmType,inputClassifyType=NA_character_,requiredArgs=NA_character_,classifyFUN=NULL,checkFunctions=TRUE){
		out <- new("ClusterFunction",
	         clusterFUN=clusterFUN,
	         inputType=inputType,
	         algorithmType = algorithmType,
			 inputClassifyType=inputClassifyType,
			 classifyFUN=classifyFUN,
			 outputType=outputType,
			 requiredArgs=requiredArgs,
			 checkFunctions=checkFunctions
			 )
		return(out)
	}
)
