# Supplementary material for: clusterExperiment and RSEC: A Bioconductor package and framework for clustering of single-cell and other large gene expression datasets
Source: PLoS Comput Biol. 2018 Sep 4;14(9):e1006378. doi: 10.1371/journal.pcbi.1006378 (PMC6138422; doi:10.1371/journal.pcbi.1006378)
Supplement: S1 Code — We provide the source code for the clusterExperiment package, version 2.1.5, used to do the analyses provided in the paper for reproducibility. However, users should not use this source code, but rather follow the Bioconductor installation instructions at https://www.bioconductor.org/install/ for installation of the package. (GZ) [file pcbi.1006378.s009.gz › clusterExperiment/R/AllHelper.R]

#' @name ClusterExperiment-methods
#' @title Helper methods for the ClusterExperiment class
#'
#' @description This is a collection of helper methods for the ClusterExperiment class.
#' @param ... For \code{addToColData}, arguments passed to \code{colDataClusters}.
#' @param value The value to be substituted in the corresponding slot. See the
#'   slot descriptions in \code{\link{ClusterExperiment}} for details on what
#'   objects may be passed to these functions.
#' @rdname ClusterExperiment-methods
#' @aliases show show,ClusterExperiment-method
#' @export
setMethod(
  f = "show",
  signature = "ClusterExperiment",
  definition = function(object) {
    cat("class:", class(object), "\n")
    cat("dim:", dim(object), "\n")
    cat("reducedDimNames:",if(anyValidReducedDims(object)) reducedDimNames(object) else "no reduced dims stored","\n")
    cat("filterStats:",if(anyValidFilterStats(object)) filterNames(object) else "no valid filtering stats stored","\n")
    cat("-----------\n")
    cat("Primary cluster type:", clusterTypes(object)[primaryClusterIndex(object)],"\n")
    cat("Primary cluster label:", clusterLabels(object)[primaryClusterIndex(object)],"\n")
    cat("Table of clusters (of primary clustering):")
    print(table(primaryClusterNamed(object)))
    cat("Total number of clusterings:", NCOL(clusterMatrix(object)),"\n")
    if(!is.na(dendroClusterIndex(object)) ) cat("Dendrogram run on '",clusterLabels(object)[dendroClusterIndex(object)],"' (cluster index: ", dendroClusterIndex(object),")\n",sep="") else cat("No dendrogram present\n")
    cat("-----------\n")
    cat("Workflow progress:\n")
    typeTab<-names(table(clusterTypes(object)))
    cat("clusterMany run?",if("clusterMany" %in% typeTab) "Yes" else "No","\n")
    cat("makeConsensus run?",if("makeConsensus" %in% typeTab) "Yes" else "No","\n")
    cat("makeDendrogram run?",if(!is.null(object@dendro_samples) & !is.null(object@dendro_clusters) ) "Yes" else "No","\n")
    cat("mergeClusters run?",if("mergeClusters" %in% typeTab) "Yes" else "No","\n")
  }
)

#' @rdname ClusterExperiment-methods
#' @return \code{transformation} prints the function used to transform the data
#' prior to clustering.
#' @export
#' @aliases transformation
setMethod(
  f = "transformation",
  signature = "ClusterExperiment",
  definition = function(x) {
    return(x@transformation)
  }
)

#' @rdname ClusterExperiment-methods
#' @export
#' @details Note that redefining the transformation function via
#'   \code{transformation(x)<-} will check the validity of the transformation on
#'   the data assay. If the assay is large, this may be time consuming. Consider
#'   using a call to ClusterExperiment, which has the option as to whether to
#'   check the validity of the transformation.
#' @aliases transformation<-
setReplaceMethod(
  f = "transformation",
  signature = signature("ClusterExperiment", "function"),
  definition = function(object, value) {
	checkValidity=TRUE
    object@transformation <- value
    if(checkValidity){
		ch<-.checkTransform(object)
    	if(ch) return(object) else stop(ch)
	}
	else return(object)
  }
)

#' @rdname ClusterExperiment-methods
#' @return \code{nClusterings} returns the number of clusterings (i.e., ncol of
#' clusterMatrix).
#' @export
#' @aliases nClusterings
setMethod(
  f = "nClusterings",
  signature = "ClusterExperiment",
  definition = function(x){
    return(NCOL(clusterMatrix(x)))
  }
)


#' @rdname ClusterExperiment-methods
#' @return \code{nClusters} returns the number of clusters per clustering
#' @param ignoreUnassigned logical. If true, ignore the clusters with -1 or -2 assignments in calculating the number of clusters per clustering. 
#' @export
#' @aliases nClusters
setMethod(
  f = "nClusters",
  signature = "ClusterExperiment",
  definition = function(x,ignoreUnassigned=TRUE){
	  if(ignoreUnassigned){
		  return(apply(clusterMatrix(x),2,function(x){length(unique(x[x>0]))}))
	  }
	  else return(apply(clusterMatrix(x),2,function(x){length(unique(x))}))
  }
)

#' @rdname ClusterExperiment-methods
#' @return \code{nFeatures} returns the number of features (same as `nrow`).
#' @aliases nFeatures
#' @export
setMethod(
  f = "nFeatures",
  signature =  "ClusterExperiment",
  definition = function(x){
    return(NROW(assay(x)))
  }
)

#' @rdname ClusterExperiment-methods
#' @return \code{nSamples} returns the number of samples (same as `ncol`).
#' @aliases nSamples
#' @export
setMethod(
  f = "nSamples",
  signature = "ClusterExperiment",
  definition = function(x){
    return(NCOL(assay(x)))
  }
)

#' @rdname ClusterExperiment-methods
#' @return \code{clusterMatrixNamed} returns a matrix with cluster labels.
#' @export
#' @aliases clusterMatrixNamed
#' @param x,object a ClusterExperiment object.
setMethod(
  f = "clusterMatrixNamed",
  signature = "ClusterExperiment",
  definition = function(x, whichClusters="all") {
    convertClusterLegend(x,output="matrixNames",whichClusters=whichClusters)
  }
)

#' @rdname ClusterExperiment-methods
#' @return \code{clusterMatrixColors} returns the matrix with all the clusterings, using the internally stored colors for each cluster
#' @export
#' @aliases clusterMatrixColors
setMethod(
  f = "clusterMatrixColors",
  signature = c("ClusterExperiment"),
  definition = function(x,whichClusters) {
    convertClusterLegend(x,output="matrixColors",whichClusters=whichClusters)
  }
)

#' @rdname ClusterExperiment-methods
#' @param whichClusters argument that can be either numeric or character value
#'   indicating the clusters to be used. If numeric, gives the indices of the
#'   \code{clusterMatrix} to return; this can also be used to defined an
#'   ordering for the clusterings (as relevant). \code{whichClusters} can be a
#'   character value identifying the \code{clusterTypes} to be used, or if not
#'   matching \code{clusterTypes} then \code{clusterLabels}; alternatively
#'   \code{whichClusters} can be either 'all' or 'workflow' or 'primary' to
#'   indicate choosing all clusterings or choosing all 
#'   \code{\link{workflowClusters}} clusterings or choosing the 'primary'
#'   clustering, respectively. If missing, the entire matrix of all clusterings
#'   is returned.
#' @return \code{clusterMatrix} returns the matrix with all the clusterings.
#' @export
#' @aliases clusterMatrix
setMethod(
  f = "clusterMatrix",
  signature = c("ClusterExperiment","missing"),
  definition = function(x,whichClusters) {
    wh<-seq_len(ncol(x@clusterMatrix))
    return(clusterMatrix(x,whichClusters=wh))
  }
)
#' @rdname ClusterExperiment-methods
#' @return \code{clusterMatrix} returns the matrix with all the clusterings.
#' @export
#' @aliases clusterMatrix
setMethod(
  f = "clusterMatrix",
  signature = c("ClusterExperiment","numeric"),
  definition = function(x,whichClusters) {
	  mat<-x@clusterMatrix[,whichClusters,drop=FALSE]
	  rownames(mat)<-colnames(x)
    return(mat)
  }
)
#' @rdname ClusterExperiment-methods
#' @return \code{clusterMatrix} returns the matrix with all the clusterings.
#' @export
#' @aliases clusterMatrix
setMethod(
  f = "clusterMatrix",
  signature = c("ClusterExperiment","character"),
  definition = function(x,whichClusters) {
	  wh<-.TypeIntoIndices(x,whClusters=whichClusters)
	  return(clusterMatrix(x,whichClusters=wh))
  }
)


#' @rdname ClusterExperiment-methods
#' @return \code{primaryCluster} returns the primary clustering (as numeric).
#' @export
#' @aliases primaryCluster
setMethod(
  f = "primaryCluster",
  signature = "ClusterExperiment",
  definition = function(x) {
    return(x@clusterMatrix[,primaryClusterIndex(x)])
  }
)

#' @rdname ClusterExperiment-methods
#' @return \code{primaryClusterIndex} returns/sets the primary clustering index
#' (i.e., which column of clusterMatrix corresponds to the primary clustering).
#' @export
#' @aliases primaryClusterIndex
setMethod(
  f = "primaryClusterIndex",
  signature = "ClusterExperiment",
  definition = function(x) {
    return(x@primaryIndex)
  }
)

#' @rdname ClusterExperiment-methods
#' @return \code{primaryClusterIndex} returns/sets the primary clustering index
#' (i.e., which column of clusterMatrix corresponds to the primary clustering).
#' @export
#' @aliases primaryClusterLabel
setMethod(
  f = "primaryClusterLabel",
  signature = "ClusterExperiment",
  definition = function(x) {
    return(clusterLabels(x)[primaryClusterIndex(x)])
  }
)
#' @rdname ClusterExperiment-methods
#' @return \code{primaryClusterNamed} returns the primary cluster (using cluster
#' labels).
#' @export
#' @aliases primaryClusterNamed
setMethod(
  f = "primaryClusterNamed",
  signature = "ClusterExperiment",
  definition = function(x) {
    as.vector(clusterMatrixNamed(x,whichCluster="primary"))
  })

#' @rdname ClusterExperiment-methods
#' @return \code{primaryClusterIndex} returns/sets the primary clustering index
#' (i.e., which column of clusterMatrix corresponds to the primary clustering).
#' @export
#' @aliases primaryClusterType
setMethod(
  f = "primaryClusterType",
  signature = "ClusterExperiment",
  definition = function(x) {
    return(clusterTypes(x)[primaryClusterIndex(x)])
  }
)


#' @rdname ClusterExperiment-methods
#' @return \code{subsetByCluster} subsets the object by clusters in a clustering
#' and returns a ClusterExperiment object with only those samples
#' @param clusterValue values of the cluster to match to for subsetting
#' @param matchTo for subsetting, whether to match to the cluster name
#'   (\code{"name"}) or internal cluster id (\code{"clusterIds"})
#' @export
#' @aliases subsetByCluster
setMethod(
  f = "subsetByCluster",
  signature = "ClusterExperiment",
  definition = function(x,clusterValue,whichCluster="primary",matchTo=c("name","clusterIds")) {
    
		whCl<-.convertSingleWhichCluster(x,whichCluster)
		matchTo<-match.arg(matchTo)
		if(matchTo=="name"){
			cl<-clusterMatrixNamed(x)[,whCl]
		}
		else cl<-clusterMatrix(x)[,whCl]
		return(x[,which(cl %in% clusterValue)])
  }
)


#' @rdname ClusterExperiment-methods
#' @export
#' @aliases primaryClusterIndex<-
setReplaceMethod(
  f = "primaryClusterIndex",
  signature = signature("ClusterExperiment", "numeric"),
  definition = function(object, value) {
    object@primaryIndex <- value
    ch<-.checkPrimaryIndex(object)
    if(is.logical(ch) && ch) return(object) else stop(ch)
  }
)
#' @rdname ClusterExperiment-methods
#' @return \code{dendroClusterIndex} returns/sets the clustering index 
#' of the clusters used to create dendrogram
#' (i.e., which column of clusterMatrix corresponds to the clustering).
#' @export
#' @aliases dendroClusterIndex
setMethod(
  f = "dendroClusterIndex",
  signature = "ClusterExperiment",
  definition = function(x) {
    return(x@dendro_index)
  }
)


#' @rdname ClusterExperiment-methods
#' @return \code{coClustering} returns/sets the co-clustering matrix.
#' @export
#' @aliases coClustering
setMethod(
  f = "coClustering",
  signature = "ClusterExperiment",
  definition = function(x) {
    return(x@coClustering)
  }
)

#' @rdname ClusterExperiment-methods
#' @export
#' @aliases coClustering<-
setReplaceMethod(
  f = "coClustering",
  signature = signature(object="ClusterExperiment", value="matrix"),
  definition = function(object, value) {
    object@coClustering <- value
    ch<-.checkCoClustering(object)
    if(is.logical(ch) && ch) return(object) else stop(ch)
  }
)

#' @rdname ClusterExperiment-methods
#' @return \code{clusterTypes} returns/sets the clusterTypes slot.
#' @export
#' @aliases clusterTypes
setMethod(
  f = "clusterTypes",
  signature = "ClusterExperiment",
  definition = function(x) {
    out<-x@clusterTypes
    #names(out)<-clusterLabels(x)
    return(out)
  }
)

#' @rdname ClusterExperiment-methods
#' @return \code{clusteringInfo} returns the clusterInfo slot.
#' @aliases clusteringInfo
#' @export
setMethod(
  f = "clusteringInfo",
  signature = "ClusterExperiment",
  definition = function(x) {
    out<-x@clusterInfo
    names(out)<-clusterLabels(x)
    return(out)
  }
)


#' @rdname ClusterExperiment-methods
#' @return \code{clusterLabels} returns/sets the column names of the clusterMatrix slot.
#' @export
#' @aliases clusterLabels
setMethod(
  f = "clusterLabels",
  signature = signature(x = "ClusterExperiment"),
  definition = function(x){
    labels<-colnames(clusterMatrix(x))
    if(is.null(labels)) cat("No labels found for clusterings\n")
    return(labels)

  }
)
#' @export
#' @rdname ClusterExperiment-methods
#' @aliases clusterLabels<-
setReplaceMethod( 
  f = "clusterLabels",
  signature = signature(object="ClusterExperiment", value="character"),
  definition = function(object, value) {
    if(length(value)!=NCOL(clusterMatrix(object))) stop("value must be a vector of length equal to NCOL(clusterMatrix(object)):",NCOL(clusterMatrix(object)))
    colnames(object@clusterMatrix) <- value
    ch<-.checkClusterLabels(object)
    if(is.logical(ch) && ch) return(object) else stop(ch)
  }
)
#' @rdname ClusterExperiment-methods
#' @return \code{clusterLegend} returns/sets the clusterLegend slot.
#' @export
#' @aliases clusterLegend
setMethod(
    f = "clusterLegend",
    signature = "ClusterExperiment",
    definition = function(x) {
      out<-x@clusterLegend
      names(out)<-clusterLabels(x)
      return(out)
    }
)

#' @rdname ClusterExperiment-methods
#' @export
#' @aliases clusterLegend<-
setReplaceMethod( 
  f = "clusterLegend",
  signature = signature(object="ClusterExperiment", value="list"),
  definition = function(object, value) {
    object@clusterLegend<-unname(value)
    ch<-.checkClusterLegend(object)
    if(is.logical(ch) && ch) return(object) else stop(ch)
  }
)


.checkMatch<-function(clMat,value,matchTo){
	if(is.null(names(value))){
		clVals<-clMat[,"clusterIds"]
		if(length(value)== nrow(clMat)) names(value)<-clVals
		else if(length(value)==length(clVals[clVals>0])) names(value)<-clMat[clVals>0,"clusterIds"]
		else stop("length of argument 'value' not equal to number of clusters, nor does it have names to identify it to 'clusterIds' of this clustering.")
			matchTo<-"clusterIds"
	} 
	if(matchTo=="name"){
		if(!all(names(value) %in% clMat[,"name"])) stop("'value' must be vector with names that matches the 'name' column of the requested clusterLegend")
			m<-match(names(value),clMat[,"name"])
	}
	else{
		if(!all(names(value) %in% clMat[,"clusterIds"])) stop("'value' must be vector with names that matches the 'clusterIds' column of the requested clusterLegend")
			m<-match(names(value),clMat[,"clusterIds"])
		
	}
	return(m)
}
#' @rdname ClusterExperiment-methods
#' @return \code{renameClusters} changes the names assigned to clusters within a clustering
#' @param whichCluster argument to identify cluster, taking input like 
#' \code{whichClusters}, only requires that only a single clustering can be identified. 
#' @export
#' @aliases renameClusters
setMethod( 
  f = "renameClusters",
  signature = signature(object="ClusterExperiment", value="character"),
  definition = function(object, value,whichCluster="primary",matchTo=c("name","clusterIds")) {
		matchTo<-match.arg(matchTo)
		whCl<-.convertSingleWhichCluster(object,whichCluster)
		mat<-clusterLegend(object)[[whCl]]
		m<-.checkMatch(clMat=mat,value=value,matchTo=matchTo)
		mat[m,"name"]<-value
		clusterLegend(object)[[whCl]]<-mat
		
    ch<-.checkClusterLegend(object)
    if(is.logical(ch) && ch) return(object) else stop(ch)
  }
)

#' @rdname ClusterExperiment-methods
#' @return \code{recolorClusters} changes the colors assigned to clusters within a clustering
#' @export
#' @aliases recolorClusters
setMethod( 
  f = "recolorClusters",
  signature = signature(object="ClusterExperiment", value="character"),
  definition = function(object, value,whichCluster="primary",matchTo=c("name","clusterIds")) {
		matchTo<-match.arg(matchTo)
		whCl<-.convertSingleWhichCluster(object,whichCluster)
		mat<-clusterLegend(object)[[whCl]]
		m<-.checkMatch(clMat=mat,value=value,matchTo=matchTo)
		mat[m,"color"]<-value
		clusterLegend(object)[[whCl]]<-mat
		
    ch<-.checkClusterLegend(object)
    if(is.logical(ch) && ch) return(object) else stop(ch)
  }
)

#' @rdname ClusterExperiment-methods
#' @return \code{orderSamples} returns/sets the orderSamples slot.
#' @export
#' @aliases orderSamples
setMethod(
  f = "orderSamples",
  signature = "ClusterExperiment",
  definition = function(x) {
    return(x@orderSamples)
  }
)
#' @rdname ClusterExperiment-methods
#' @export
#' @aliases orderSamples<-
setReplaceMethod( 
  f = "orderSamples",
  signature = signature(object="ClusterExperiment", value="numeric"),
  definition = function(object, value) {
    object@orderSamples<-value
    ch<-.checkOrderSamples(object) 
    if(is.logical(ch) && ch) return(object) else stop(ch)
    
  }
)

#' @rdname ClusterExperiment-methods
#' @export
#' @aliases clusterTypes<-
setReplaceMethod( 
  f = "clusterTypes",
  signature = signature(object="ClusterExperiment", value="character"),
  definition = function(object,value) {
    object@clusterTypes<-value
    object<-.unnameClusterSlots(object)
    ch<-.checkClusterTypes(object)
    if(is.logical(ch) && ch) return(object) else stop(ch)
    
  }
)
#' @rdname ClusterExperiment-methods
#' @export
#' @inheritParams plotClustersTable
#' @aliases addToColData
#' @return \code{addToColData} returns a \code{ClusterExperiment} object
#' with the clusterings in clusterMatrix slot added to the \code{colData} slot
setMethod(
	f="addToColData",
	signature="ClusterExperiment",
	definition=function(object,...){
		colData(object)<-colDataClusters(object,...)
		return(object)
	})
#' @rdname ClusterExperiment-methods
#' @export
#' @param makeFactor logical for \code{colDataClusters}. If TRUE the clustering
#'   will be added to the \code{colData} slot as a factor. If FALSE, the
#'   clustering will be added to the \code{colData} slot as a character vector
#'   if \code{useNames=TRUE} and as a numeric vector if \code{useNames=FALSE}.
#' @aliases colDataClusters
#' @return \code{colDataClusters} returns a \code{DataFrame} object
#' that has the clusterings in clusterMatrix slot added to the 
#' \code{DataFrame} in the \code{colData} slot
#' @importFrom S4Vectors DataFrame
setMethod(
	f="colDataClusters",
	signature="ClusterExperiment",
	definition=function(object,whichClusters="primary",useNames=TRUE,makeFactor=TRUE,...){
		if(useNames){
			cm<-clusterMatrixNamed(object,whichClusters=whichClusters)
			if(!makeFactor) cm<-DataFrame(data.frame(cm,stringsAsFactors=FALSE),check.names=FALSE)
			else cm<-DataFrame(cm,check.names=FALSE)
		}
		else{
			cm<-clusterMatrix(object,whichClusters=whichClusters)
			if(makeFactor){
				cnames<-colnames(cm)
				cm<-do.call("DataFrame",c(lapply(1:ncol(cm),function(i){factor(cm[,i])}),list(check.names=FALSE))) 
				colnames(cm)<-cnames		
			}
			else cm<-DataFrame(cm,check.names=FALSE)
		}
		return(cbind(colData(object),cm))
	})
