# Supplementary material for: clusterExperiment and RSEC: A Bioconductor package and framework for clustering of single-cell and other large gene expression datasets
Source: PLoS Comput Biol. 2018 Sep 4;14(9):e1006378. doi: 10.1371/journal.pcbi.1006378 (PMC6138422; doi:10.1371/journal.pcbi.1006378)
Supplement: S1 Code — We provide the source code for the clusterExperiment package, version 2.1.5, used to do the analyses provided in the paper for reproducibility. However, users should not use this source code, but rather follow the Bioconductor installation instructions at https://www.bioconductor.org/install/ for installation of the package. (GZ) [file pcbi.1006378.s009.gz › clusterExperiment/R/AllHelperClusterFunction.R]

#' Helper methods for the ClusterFunction class
#' 
#' This is a collection of helper methods for the ClusterExperiment class.
#' @name ClusterFunction-methods
#' @aliases ClusterFunction-methods
#' @param object input to the method, either a \code{ClusterFunction}
#'   class or a character describing a built-in \code{ClusterFunction} object. 
#'   Can also be a \code{list} of \code{ClusterFunction} objects, in which case 
#'   the list must have names for each function.
#' @details Note that when subsetting the data, the dendrogram information and 
#'   the co-clustering matrix are lost.
#' @return \code{requiredArgs}  returns a list of the required args of a
#'   function (via a call to \code{\link{requiredArgs}})
#' @export
setMethod(
  f = "requiredArgs",
  signature = c("character"),
  definition = function(object) {
	  requiredArgs(getBuiltInFunction(object))    
  }
)

#' @rdname ClusterFunction-methods
#' @param genericOnly logical If TRUE, return only the generic required
#'   arguments (i.e. those required by the algorithm type) and not the arguments
#'   specific to that clustering found in the slot \code{requiredArgs}. If FALSE
#'   both sets of arguments are returned.
#' @export
setMethod(
  f = "requiredArgs",
  signature = c("ClusterFunction"),
  definition = function(object,genericOnly=FALSE) {
    algType<-algorithmType(object)
    if(!genericOnly){
      if(!is.na(object@requiredArgs)) reqArgs<-object@requiredArgs
      else reqArgs<-NULL
      if(algType=="01") return(unique(sort(c(reqArgs,.required01Args))))
      if(algType=="K") return(unique(sort(c(reqArgs,.requiredKArgs))))
    }
    else{
      if(algType=="01") return(unique(sort(.required01Args)))
      if(algType=="K") return(unique(sort(.requiredKArgs)))	  	
    }
  }
)
#' @rdname ClusterFunction-methods
#' @export
setMethod(
  f = "requiredArgs",
  signature = c("list"),
  definition = function(object) {
		.checkFunctionList(object)
  	return(sapply(object,requiredArgs))
	}
	
)
#' @rdname ClusterFunction-methods
#' @aliases requiredArgs
#' @export
setMethod(
  f = "requiredArgs",
  signature = c("character"),
  definition = function(object) {
	  requiredArgs(getBuiltInFunction(object))
  }
)
#' @rdname ClusterFunction-methods
#' @export
setMethod(
  f = "requiredArgs",
  signature = c("character"),
  definition = function(object) {
    clObjects<-getBuiltInFunction(object)
    if(length(clObjects)>1) return(lapply(clObjects,requiredArgs))
    else return(requiredArgs(clObjects))
  }
)
#' @rdname ClusterFunction-methods
#' @export
setMethod(
  f = "requiredArgs",
  signature = c("factor"),
  definition = function(object) {
	  requiredArgs(as.character(object))
  }
)

#' @rdname ClusterFunction-methods
#' @aliases algorithmType
#' @return \code{algorithmType} returns a character value giving the type of 
#' clustering function ("01" or "K")
#' @export
setMethod(
  f = "algorithmType",
  signature = c("ClusterFunction"),
  definition = function(object) {
    object@algorithmType
  }
)
#' @rdname ClusterFunction-methods
#' @export
setMethod(
  f = "algorithmType",
  signature = c("character"),
  definition = function(object) {
    clObjects<-getBuiltInFunction(object)
    if(length(clObjects)>1) return(sapply(clObjects,algorithmType))
    else return(algorithmType(clObjects))
  }
)
#' @rdname ClusterFunction-methods
#' @export
setMethod(
  f = "algorithmType",
  signature = c("factor"),
  definition = function(object) {
	  algorithmType(as.character(object))
  }
)
#' @rdname ClusterFunction-methods
#' @export
setMethod(
  f = "algorithmType",
  signature = c("list"),
  definition = function(object) {
		.checkFunctionList(object)
  	return(sapply(object,algorithmType))
	}
	
)
.checkFunctionList<-function(object){
	if(is.null(names(object))){
		stop("if you give a list of ClusterFunction objects, the list must have names")
	}
	if(!all(sapply(object,class)=="ClusterFunction")) stop("if not giving the names of built in functions, must be list of objects of class 'ClusterFunction'")
}

#' @rdname ClusterFunction-methods
#' @aliases inputType
#' @return \code{inputType} returns a character value giving the input 
#' type of the object
#' @export
setMethod(
  f = "inputType",
  signature = c("ClusterFunction"),
  definition = function(object) {
    object@inputType
  }
)
#' @rdname ClusterFunction-methods
#' @export
setMethod(
  f = "inputType",
  signature = c("list"),
  definition = function(object) {
		.checkFunctionList(object)
  	return(sapply(object,inputType))
	}
	
)
#' @rdname ClusterFunction-methods
#' @export
setMethod(
  f = "inputType",
  signature = c("character"),
  definition = function(object) {
    clObjects<-getBuiltInFunction(object)
    if(length(clObjects)>1) return(sapply(clObjects,inputType))
    else return(inputType(clObjects))
  }
)
#' @rdname ClusterFunction-methods
#' @export
setMethod(
  f = "inputType",
  signature = c("factor"),
  definition = function(object) {
	  inputType(as.character(object))
  }
)
