# Supplementary material for: clusterExperiment and RSEC: A Bioconductor package and framework for clustering of single-cell and other large gene expression datasets
Source: PLoS Comput Biol. 2018 Sep 4;14(9):e1006378. doi: 10.1371/journal.pcbi.1006378 (PMC6138422; doi:10.1371/journal.pcbi.1006378)
Supplement: S1 Code — We provide the source code for the clusterExperiment package, version 2.1.5, used to do the analyses provided in the paper for reproducibility. However, users should not use this source code, but rather follow the Bioconductor installation instructions at https://www.bioconductor.org/install/ for installation of the package. (GZ) [file pcbi.1006378.s009.gz › clusterExperiment/R/JiashinJiCode.R]

#code downloaded from http://www.stat.cmu.edu/~jiashun/Research/software/NullandProp/ on Dec 15, 2015
.EstNull.func<-function (x,gamma=0.1)
{
 # x is a vector of z-values
 # gamma is a parameter, default is 0.1
 # output the estimated mean and standard deviation

 n = length(x)
 t = c(seq_len(1000))/200
 
 gan    = n^(-gamma)
 that   = 0 
 shat   = 0
 uhat   = 0
 epshat = 0

 phiplus   = rep(1,1000)
 phiminus  = rep(1,1000)
 dphiplus  = rep(1,1000)
 dphiminus = rep(1,1000)
 phi       = rep(1,1000)
 dphi      = rep(1,1000)

 for (i in seq_len(1000)) {
    s = t[i]
    phiplus[i]   = mean(cos(s*x))
    phiminus[i]  = mean(sin(s*x))
    dphiplus[i]  = -mean(x*sin(s*x))
    dphiminus[i] = mean(x*cos(s*x))
    phi[i]       = sqrt(phiplus[i]^2 + phiminus[i]^2)
 }

 ind = min(c(seq(1000))[(phi - gan) <= 0])
 tt = t[ind]
 a  = phiplus[ind]
 b  = phiminus[ind]
 da = dphiplus[ind]
 db = dphiminus[ind]
 c  = phi[ind]

 that   = tt
 shat   = -(a*da + b*db)/(tt*c*c)
 shat   = sqrt(shat) 
 uhat   = -(da*b - db*a)/(c*c)
 epshat = 1 - c*exp((tt*shat)^2/2)

 return(musigma=list(mu=uhat,s=shat))
}
.epsest.func <- function(x,u,sigma)
{
  # x is a vector
  # u is the mean
  # sigma is the standard deviation

  z  = (x - u)/sigma
  xi = c(0:100)/100
  tmax=sqrt(log(length(x)))
  tt=seq(0,tmax,0.1)

  epsest=NULL

  for (j in seq_along(tt)) { 

    t=tt[j]
    f  = t*xi
    f  = exp(f^2/2)
    w  = (1 - abs(xi))
    co  = 0*xi

    for (i in seq_len(101)) {
      co[i] = mean(cos(t*xi[i]*z));
    } 
    epshat = 1 - sum(w*f*co)/sum(w)
    epsest=c(epsest,epshat)
  }
  return(epsest=max(epsest))
}
