# Supplementary material for: clusterExperiment and RSEC: A Bioconductor package and framework for clustering of single-cell and other large gene expression datasets
Source: PLoS Comput Biol. 2018 Sep 4;14(9):e1006378. doi: 10.1371/journal.pcbi.1006378 (PMC6138422; doi:10.1371/journal.pcbi.1006378)
Supplement: S1 Code — We provide the source code for the clusterExperiment package, version 2.1.5, used to do the analyses provided in the paper for reproducibility. However, users should not use this source code, but rather follow the Bioconductor installation instructions at https://www.bioconductor.org/install/ for installation of the package. (GZ) [file pcbi.1006378.s009.gz › clusterExperiment/R/RcppExports.R]

# Generated by using Rcpp::compileAttributes() -> do not edit by hand
# Generator token: 10BE3573-1514-4C36-9D1C-5A225CD40393

#' Search pairs of samples that co-cluster across subsamples
#'
#' Assume that our input is a matrix, with N columns and B rows
#' (the number of subsamples), storing integers -- the cluster labels.
#'
#' @param clusterings a matrix with the cluster labels
#'
#' @return A matrix with the co-clusters, but only the lower triangle
#' is populated.
search_pairs <- function(clusterings) {
    .Call(`_clusterExperiment_search_pairs`, clusterings)
}

makeHashKey <- function(i, j, delim) {
    .Call(`_clusterExperiment_makeHashKey`, i, j, delim)
}

splitHashKey <- function(s, delim) {
    .Call(`_clusterExperiment_splitHashKey`, s, delim)
}

subsampleLoop <- function(clList, N) {
    .Call(`_clusterExperiment_subsampleLoop`, clList, N)
}
