# Supplementary material for: clusterExperiment and RSEC: A Bioconductor package and framework for clustering of single-cell and other large gene expression datasets
Source: PLoS Comput Biol. 2018 Sep 4;14(9):e1006378. doi: 10.1371/journal.pcbi.1006378 (PMC6138422; doi:10.1371/journal.pcbi.1006378)
Supplement: S1 Code — We provide the source code for the clusterExperiment package, version 2.1.5, used to do the analyses provided in the paper for reproducibility. However, users should not use this source code, but rather follow the Bioconductor installation instructions at https://www.bioconductor.org/install/ for installation of the package. (GZ) [file pcbi.1006378.s009.gz › clusterExperiment/R/addClusterings.R]

#' @name addClusterings
#' @title Add clusterings to ClusterExperiment object
#' @description Function for adding new clusterings in form of vector (single cluster) or matrix (multiple clusterings) to an existing ClusterExperiment object
#' @param x a ClusterExperiment object
#' @param y additional clusters to add to x. Can be a ClusterExperiment object
#'   or a matrix/vector of clusters.
#' @param clusterLabels label(s) for the clusters being added. If \code{y} a
#'   matrix, the column names of that matrix will be used by default, if
#'   \code{clusterLabels} is not given.
#' @param clusterLegend a list giving the cluster legend for the clusters added.
#' @aliases addClusterings removeClusterings addClusterings,ClusterExperiment,matrix-method
#' @inheritParams ClusterExperiment-class
#' @return A \code{ClusterExperiment} object.
#' @details addClusterings adds y to x, and is thus not symmetric in the two
#'   arguments. In particular, the \code{primaryCluster}, all of the dendrogram
#'   information, \code{coClustering}, and \code{orderSamples} are all kept from
#'   the x object, even if y is a ClusterExperiment.
#' @export
#' @examples
#' data(simData)
#'
#' cl1 <- clusterSingle(simData, subsample=FALSE,
#' sequential=FALSE, mainClusterArgs=list(clusterArgs=list(k=3), clusterFunction="pam"))

#' cl2 <- clusterSingle(simData, subsample=FALSE,
#' sequential=FALSE, mainClusterArgs=list(clusterArgs=list(k=3), clusterFunction="pam"))
#'
#' addClusterings(cl1, cl2)
setMethod(
  f = "addClusterings",
  signature = signature("ClusterExperiment", "matrix"),
  definition = function(x, y, clusterTypes="User",clusterLabels=NULL,clusterLegend=NULL) {
    if(!is.null(clusterLabels)){
      if(length(clusterLabels)!=ncol(y)) stop("clusterLabels must vector of length equal to the number of clusterings (columns of y)")
      colnames(y)<-clusterLabels
    }
    ccObj<-ClusterExperiment(x,
                             clusters=y,
                             transformation=transformation(x),
                             clusterTypes=clusterTypes,
                             checkTransformAndAssay=FALSE,
                             clusterLegend=clusterLegend)
    addClusterings(x,ccObj)
  }
)

#' @rdname addClusterings
#' @export
setMethod(
  f = "addClusterings",
  signature = signature("ClusterExperiment", "ClusterExperiment"),
  definition = function(x, y) {
    if(!all(dim(assay(y)) == dim(assay(x))) || !all(assay(y) == assay(x))) {
      stop("Cannot merge clusters from different data.")
    }
    x@clusterMatrix <- cbind(x@clusterMatrix, y@clusterMatrix)
    x@clusterTypes <- c(x@clusterTypes, y@clusterTypes)
    x@clusterInfo<-c(x@clusterInfo,y@clusterInfo)
    x@clusterLegend<-c(x@clusterLegend,y@clusterLegend)
    if(any(duplicated(colnames(x@clusterMatrix)))){
      colnames(x@clusterMatrix)<-make.names(colnames(x@clusterMatrix),unique=TRUE)
    }
    x<-.unnameClusterSlots(x) #just gets rid of the names of objects that shouldn't have them
    ch<-.checkClusterMatrix(x)
    if(!is.logical(ch)) stop(ch)
    ch<-.checkClusterTypes(x)
    if(!is.logical(ch)) stop(ch)
    ch<-.checkClusterLegend(x)
    if(!is.logical(ch)) stop(ch)
    #would it be less memory to do a call to "new"? What is difference versus having to check dendrogram, coClustering, etc if they exists? Should do checks on large data.
    return(x)
  }
)

#' @rdname addClusterings
#' @export
#' @param ... For \code{addClusterings}, passed to signature 
#' \code{ClusterExperiment,matrix}. For \code{[} (subsetting), passed to 
#' \code{SingleCellExperiment} subsetting function.
#' @param makePrimary whether to make the added cluster the primary cluster (only relevant if \code{y} is a vector)
setMethod(
  f = "addClusterings",
  signature = signature("ClusterExperiment", "vector"),
  definition = function(x, y, makePrimary=FALSE,...) {
    mat<-matrix(y,ncol=1)
    x<-addClusterings(x,mat,...)
    if(makePrimary){
      x@primaryIndex<-ncol(clusterMatrix(x))
    }
    return(x)
  }
)
