# Supplementary material for: clusterExperiment and RSEC: A Bioconductor package and framework for clustering of single-cell and other large gene expression datasets
Source: PLoS Comput Biol. 2018 Sep 4;14(9):e1006378. doi: 10.1371/journal.pcbi.1006378 (PMC6138422; doi:10.1371/journal.pcbi.1006378)
Supplement: S1 Code — We provide the source code for the clusterExperiment package, version 2.1.5, used to do the analyses provided in the paper for reproducibility. However, users should not use this source code, but rather follow the Bioconductor installation instructions at https://www.bioconductor.org/install/ for installation of the package. (GZ) [file pcbi.1006378.s009.gz › clusterExperiment/R/assignUnassigned.R]

#' @title Assign unassigned samples to nearest cluster
#' @description Assigns the unassigned samples in a cluster to the nearest
#'   cluster based on distance to the medians of the clusters.
#' @name assignUnassigned
#' @rdname assignUnassigned
#' @aliases assignUnassigned,ClusterExperiment-method
#' @param object A Cluster Experiment object
#' @param whichCluster in which clustering to get cluster assignments and assign
#'   the unassigned samples
#' @param whichAssay which assay to use to calculate the median per cluster and
#'   take dimensionality reduction (if requested)
#' @param clusterLabel if missing, the current cluster label of the cluster will
#'   be appended with the string "_AllAssigned".
#' @param ... arguments passed to \code{\link{getReducedData}} specifying the
#'   dimensionality reduction (if any) to be taken of the data for calculating
#'   the medians of the clusters
#' @details The function \code{assignUnassigned} calculates the median values of each variable for each
#'   cluster, and then calculates the euclidean distance of each unassigned
#'   sample to the median of each cluster. Each unassigned sample is assigned to
#'   the cluster for which it closest to the median.
#' @details All unassigned samples in the cluster are given a clustering,
#'   regardless of whether they are classified as -1 or -2.
#' @return The function \code{assignUnassigned} returns a \code{ClusterExperiment}
#' object with the unassigned samples assigned to one of the existing clusters. 
#' @seealso \code{\link{getReducedData}}
#' @examples
#' #load CE object
#' data(rsecFluidigm)
#' smallCE<-rsecFluidigm[,1:50]
#' #assign the unassigned samples
#' assignUnassigned(smallCE, makePrimary=TRUE)
#' 
#' #note how samples are REMOVED:
#' removeUnassigned(smallCE)
#' @inheritParams addClusterings
#' @inheritParams reduceFunctions
#' @export
setMethod(
  f = "assignUnassigned",
  signature = signature("ClusterExperiment"),
  definition = function(object,whichCluster="primary",clusterLabel,
                        makePrimary=TRUE,whichAssay=1,reduceMethod="none",...){
		
    whCl<-.convertSingleWhichCluster(object,whichCluster,list(...))
    cl<-clusterMatrix(object)[,whCl]
		if(missing(clusterLabel)) clusterLabel<-paste0(clusterLabels(object)[whCl],"_AllAssigned")
		whichUnassigned<-which(cl<0)
		if(length(whichUnassigned)>0){
				if(length(whichUnassigned)< length(cl)){
			    ########
			    ##Transform the data
			    ########
			    datList<-getReducedData(object,reduceMethod=reduceMethod,returnValue="list",...)
			    object<-datList$objectUpdate
			    dat<-datList$dat
					###############
					#find centers of clusters based on assigned samples:
					###############
			    clFactor <- factor(cl[-whichUnassigned])
					medoids <- do.call("rbind", by(t(dat[,-whichUnassigned]), clFactor, function(z){apply(z, 2, median)}))
			    rownames(medoids) <- levels(clFactor)
			
					classif<-.genericClassify(x=dat[,whichUnassigned],centers=medoids)
			
					###############
					#check reasonable results:
					###############
					if(any(!unique(classif)%in%unique(cl[cl>0]))) stop("programming error in classifying -- clusters not seen before given as assignment")
					if(	length(which(cl<0))!=length(classif)) stop("programming error in classifying -- not right length")
					###############
					# Assign cluster to object
					###############
					cl[cl<0]<-classif
					object<-addClusterings(object,cl, clusterLabel= clusterLabel,makePrimary=makePrimary)
					return(object)
			}
			else{
				stop("All cells are unassigned, cannot assign them")
			}
		}
		else stop("No cells are unassigned in the designated cluster")

  }
)


#' @rdname assignUnassigned
#' @aliases removeUnassigned
#' @details \code{removeUnclustered} removes all samples that are unclustered
#'   (i.e. -1 or -2 assignment) in the designated cluster of \code{object} (so they may
#'   be unclustered in other clusters found in \code{clusterMatrix(object)}).
#' @return The function \code{removeUnassigned} returns a \code{ClusterExperiment}
#' object with the unassigned samples removed. 
#' @export
setMethod(
  f = "removeUnassigned",
  signature = "ClusterExperiment",
  definition = function(object,whichCluster="primary") {
    whCl<-.convertSingleWhichCluster(object,whichCluster)
		cl<-clusterMatrix(object)[,whCl]
		return(object[,cl>= 0])
  }
)
