# Supplementary material for: clusterExperiment and RSEC: A Bioconductor package and framework for clustering of single-cell and other large gene expression datasets
Source: PLoS Comput Biol. 2018 Sep 4;14(9):e1006378. doi: 10.1371/journal.pcbi.1006378 (PMC6138422; doi:10.1371/journal.pcbi.1006378)
Supplement: S1 Code — We provide the source code for the clusterExperiment package, version 2.1.5, used to do the analyses provided in the paper for reproducibility. However, users should not use this source code, but rather follow the Bioconductor installation instructions at https://www.bioconductor.org/install/ for installation of the package. (GZ) [file pcbi.1006378.s009.gz › clusterExperiment/R/builtInClusterFunctions.R]

#' @include internalFunctions.R internalClusterFunctions.R

################
##Internal wrapper functions for kmeans and pam
################
#' @importFrom DelayedArray DelayedArray
.genericClassify<-function(x,centers){
  if(inherits(x,"DelayedArray") || inherits(centers,"DelayedArray")){
    innerProd<- t(x) %*% t(centers)
    distMat<-as.matrix(dist(rbind(DelayedArray::DelayedArray(t(x)),DelayedArray::DelayedArray(centers))))
  }
  else{
    innerProd<-tcrossprod(t(x),centers) #equivalent to x %*% t(y), slightly faster
    #gives a n x k matrix of inner-products between them
    distMat<-as.matrix(dist(rbind(t(x),centers)))
  }
  distMat<-distMat[seq_len(ncol(x)),(ncol(x)+1):ncol(distMat)]
  apply(distMat,1,which.min)	
}
.getPassedArgs<-function(FUN,passedArgs,checkArgs){
  funArgs<-names(as.list(args(FUN)))
  funName<-tail(as.character(substitute(FUN)),1)
  if(any(wh<-!names(passedArgs) %in% funArgs)){
    passedArgs<-passedArgs[-which(wh)]
    if(checkArgs) warning(.wrongArgsWarning(funName))
  }
  return(passedArgs)
}
.wrongArgsWarning<-function(funName){paste("arguments passed via clusterArgs to the clustering function",funName,"are not all applicable (clusterArgs should only be arguments to,", funName,"). Extra arguments will be ignored")}

##---------
##Spectral
##---------

# spectral options (SamSPECTRAL for flow cytometry (function SamSPECTRAL); kernlab for standard ('specc'); kknn for similarity based on knn rather than kmeans): kernlab is either x or a kernel function
#' @importFrom kernlab specc
.speccCluster<-function(x,k,checkArgs,cluster.only,...){
  passedArgs<-.getPassedArgs(FUN=kernlab::specc,passedArgs=list(...) ,checkArgs=checkArgs)
  #add data.matrix here for hdf5Matrix. Not optimized
  out<-try(do.call(kernlab::specc,c(list(x=data.matrix(t(x)), centers=k),passedArgs)))
  if(inherits(out,"try-error"))stop("Spectral clustering failed, probably because k (",k,") was too large relative to the number of samples (",ncol(x),"). k must be less than the number of samples, but how much less is not straightforward.")
  if(cluster.only) return(out@.Data)
  else return(out) 
}
.speccCF<-ClusterFunction(clusterFUN=.speccCluster, classifyFUN=NULL, inputType="X", algorithmType="K",outputType="vector")


##---------
##Kmeans
##---------
#' @importFrom stats kmeans
.kmeansCluster <- function(x,k, checkArgs,cluster.only,...) { 
  passedArgs<-.getPassedArgs(FUN=stats::kmeans,passedArgs=list(...) ,checkArgs=checkArgs)
  out<-do.call(stats::kmeans,c(list(x=t(x),centers=k),passedArgs))
  if(cluster.only) return(out$cluster)
  else return(.kmeansPartitionObject(x,out)) 
} 
.kmeansClassify <- function(x, clusterResult) { 
  centers <- clusterResult$mediods
  suppressWarnings(stats::kmeans(t(x), centers, iter.max = 1, algorithm = "Lloyd")$cluster) #probably uses this so always classifies points to centers
} 
#make partition object same form as pam output
#' @importFrom cluster daisy silhouette
.kmeansPartitionObject<-function(x,kmeansObj){ 
  dissE<-(cluster::daisy(t(x)))^2
  silObj<-try(cluster::silhouette(x=kmeansObj$cluster,dist=dissE),silent=TRUE)
  if(!inherits(silObj,"try-error")) 
    silinfo<-list(widths=silObj, clus.avg.widths=summary(silObj)$clus.avg.widths, ave.width=summary(silObj)$avg.width)
  else silinfo<-NULL
  return(list(mediods=kmeansObj$centers, clustering=kmeansObj$cluster, call=NA,silinfo=silinfo, objective=NA, diss=dissE, data=x))
}
.kmeansCF<-ClusterFunction(clusterFUN=.kmeansCluster, classifyFUN=.kmeansClassify, inputType="X", inputClassifyType="X", algorithmType="K",outputType="vector")
#internalFunctionCheck(.kmeansCluster,inputType="X",algType="K",outputType="vector")

##---------
##PAM
##---------

#' @importFrom cluster pam
.pamCluster<-function(x,diss,k,checkArgs,cluster.only,...){
  
  passedArgs<-.getPassedArgs(FUN=cluster::pam,passedArgs=list(...) ,checkArgs=checkArgs)
  input<-.checkXDissInput(x,diss,checkDiss=FALSE,algType="K")
  if(input=="X"){
    return(do.call(cluster::pam, c(list(x=t(x),k=k, cluster.only=cluster.only), passedArgs)))  
  } 
  if(input=="diss" | input=="both") return(do.call(cluster::pam, c(list(x=diss,k=k, diss=TRUE, cluster.only=cluster.only), passedArgs)))
}
.pamClassify <- function(x, clusterResult) { #x p x n matrix
  .genericClassify(x,clusterResult$medoids)
} 
.pamCF<-ClusterFunction(clusterFUN=.pamCluster, classifyFUN=.pamClassify, inputType="either", inputClassifyType="X", algorithmType="K",outputType="vector")

#internalFunctionCheck(.pamCluster,inputType="either",algType="K",outputType="vector")

##---------
##clara
##---------

#' @importFrom cluster pam
.claraCluster<-function(x,k,checkArgs,cluster.only,samples=50,keep.data=FALSE,rngR=TRUE,pamLike=TRUE,correct.d=TRUE,medoids.x=FALSE,...){
  passedArgs<-.getPassedArgs(FUN=cluster::clara,passedArgs=list(...) ,checkArgs=checkArgs)
  passedArgs<-c(passedArgs, list(samples=samples, keep.data=keep.data, rngR=rngR, pamLike=pamLike, correct.d=correct.d))
  out<-(do.call(cluster::clara, c(list(x=t(x),k=k), passedArgs)))
  if(cluster.only) return(out$clustering) else return(out)
  
}

.claraCF<-ClusterFunction(clusterFUN=.claraCluster, classifyFUN=.pamClassify, inputType="X", inputClassifyType="X", algorithmType="K",outputType="vector")


##---------
##hiearchicalK
##---------
#' @importFrom stats hclust cutree
.hierKCluster<-function(diss,k,checkArgs,cluster.only,...){
  passedArgs<-.getPassedArgs(FUN=stats::hclust,passedArgs=list(...) ,checkArgs=checkArgs)
  hclustOut<-do.call(stats::hclust,c(list(d=as.dist(diss)),passedArgs))
  stats::cutree(hclustOut,k)
}
.hierKCF<-ClusterFunction(clusterFUN=.hierKCluster, inputType="diss", algorithmType="K",outputType="vector")

#internalFunctionCheck(.hierKCluster,inputType="diss",algType="K",outputType="vector")


##---------
##Hiearchical01
##---------

#' @importFrom stats hclust 
#' @importFrom phylobase rootNode getNode descendants
.hier01Cluster<-function(diss,alpha,evalClusterMethod=c("maximum","average"),whichHierDist=c("as.dist","dist"),checkArgs,cluster.only,...)
{
  whichHierDist<-match.arg(whichHierDist)
  evalClusterMethod<-match.arg(evalClusterMethod)
  if(is.null(rownames(diss))) rownames(diss)<-colnames(diss)<-as.character(seq_len(nrow(diss)))
  passedArgs<-.getPassedArgs(FUN=stats::hclust,passedArgs=list(...) ,checkArgs=checkArgs)
  S<-round(1-diss,10)
  d<-switch(whichHierDist,"dist"=dist(S),"as.dist"=as.dist(diss))
  hDmat<-do.call(stats::hclust,c(list(d=d),passedArgs))
  
  ##Could this be just done by cut with hierarchical cophenic value? Should make it an option to do that. Probably a lot faster...
  method<-evalClusterMethod
  phylo4Obj<-.makePhylobaseTree(hDmat,"hclust")
  allTips<-phylobase::getNode(phylo4Obj,  type=c("tip"))
  #each internal node (including root) calculate whether passes value of alpha or not
  nodesToCheck<-phylobase::rootNode(phylo4Obj)
  clusterList<-list()
  
  while(length(nodesToCheck)>0){
    currNode<-nodesToCheck[1]
    nodesToCheck<-nodesToCheck[-1]
    if(currNode%in%allTips){ #block of size 1!
      currTips<-names(currNode)
      check<-TRUE
    }
    else{
      currTips<-names(phylobase::descendants(phylo4Obj,currNode,"tip"))
      if(method=="maximum") check<-all(S[currTips,currTips,drop=FALSE]>=(1-alpha))
      if(method=="average") check<-all(rowMeans(S[currTips,currTips,drop=FALSE])>=(1-alpha))
      
    }
    if(check){ #found a block that satisfies
      clusterList<-c(clusterList,list(currTips))
    }
    else{ #not satisfy
      childNodes<-phylobase::descendants(phylo4Obj,currNode,"children")
      nodesToCheck<-c(nodesToCheck,childNodes)
    }
  }
  clusterListIndices<-lapply(clusterList,function(tipNames){
    match(tipNames,rownames(diss))
  })
  clusterListIndices<-.orderByAlpha(clusterListIndices,S)
  ##Need to update this code so converts vector result into lists of indices ...
  return(clusterListIndices)
}
.hier01CF<-ClusterFunction(clusterFUN=.hier01Cluster, inputType="diss", algorithmType="01",outputType="list")


##---------
##Tight
##---------
.tightCluster <- function(diss, alpha, minSize.core=2,checkArgs,cluster.only,...)
{
  #previously, diss was similarity matrix. To make it match all of the code, I need it to be diss=1-similarity so now convert it back
  S<-1-diss #now is similarity matrix...
  if(length(list(...))>0 & checkArgs) 	warning(.wrongArgsWarning("tight"))
  find.candidates.one <- function(x) {
    tmp <- apply(x >= 1, 1, sum) #how many in each row ==1
    #what if none of them are ==1? will this never happen because have sample of size 1? Depends what diagonal is.
    if(all(tmp<minSize.core)){ #i.e. only core size groups less than minSize.core (default is 1)
      return(NULL)
    }
    whMax<-which(tmp == max(tmp))
    return(which(x[, whMax[1]] >= 1)) # assumes x is symmetric. Takes largest in size, but arbitrarily picks between them.
  }
  extend.candidate <- function(S, can, alpha ) {
    can.ex <- which(apply(as.matrix(S[, can] >= 1 - alpha), 1, all)) #find those that are close to those core with 1
    S.temp <- S[can.ex, can.ex]
    if (!is.matrix(S.temp)) {
      S.temp <- as.matrix(S.temp)
      colnames(S.temp) <- names(can.ex)
    }
    S.bad <- apply(as.matrix(S.temp < 1 - alpha), 1,sum)
    while (sum(S.bad) > 0) {
      index <- which(S.bad == max(S.bad))[1]
      S.temp <- S.temp[-index, -index]
      S.bad <- apply(as.matrix(S.temp < 1 - alpha),
                     1, sum)
    }
    return(can.ex[colnames(S.temp)])
  }
  if(is.null(dim(S)) || dim(S)[1]!=dim(S)[2] || any(t(S)!=S)) stop("S must be a symmetric matrix")
  N<-nrow(S)
  colnames(S) <- seq_len(N)
  rownames(S) <- seq_len(N)
  i <- 1
  S.temp <- S
  res <- list()
  while (!is.null(dim(S.temp)) && !is.null(dim(S.temp)) && nrow(S.temp) > 0 & any(S.temp[lower.tri(S.temp)]>1-alpha) & any(S.temp[lower.tri(S.temp)]==1)) {
    #first find those that are always together (resampling =1); pick the largest such group (and if more than 1 of same size will arbitrarily pick one)
    candidate.one <- find.candidates.one(S.temp)
    if(is.null(candidate.one)){#no more candidates with core always together
      #for now just stop if no core group
      break
    }
    #add more on the group if always resamples with the core members >alpha proportion of the time
    candidate <- extend.candidate(S.temp, candidate.one, alpha = alpha)
    S.temp <- S.temp[-candidate, -candidate]
    res[[i]] <- names(candidate)
    mode(res[[i]]) <- "numeric"
    i = i + 1
  }
  res<-.orderByAlpha(res,S)
  ##Need to update this code so converts vector result into lists of indices ...
  return(res)
  
}
.tightCF<-ClusterFunction(clusterFUN=.tightCluster, inputType="diss", algorithmType="01",outputType="list")


#########
## Put them together so user/code can access easily
#########
.builtInClusterObjects<-list("pam"=.pamCF,"clara"=.claraCF,"kmeans"=.kmeansCF,"hierarchical01"=.hier01CF,"hierarchicalK"=.hierKCF,"tight"=.tightCF,"spectral"=.speccCF)
.builtInClusterNames<-names(.builtInClusterObjects)

#' @title Built in ClusterFunction options
#' @param object name of built in function. 
#' @description Documents the built-in clustering options that are available in
#'   the clusterExperiment package.
#' @rdname builtInClusteringFunctions
#' @details \code{listBuiltInFunctions} will return the character names of
#'   the built-in clustering functions available.
#' @details \code{listBuiltInTypeK} returns the names of the built-in functions
#'   that have type 'K'
#' @details \code{listBuiltInType01} returns the names of the built-in functions
#'   that have type '01'
#' @details \code{getBuiltInFunction} will return the
#'   \code{ClusterFunction} object of a character value that corresponds to a
#'   built-in function.
#' @details \code{\link{algorithmType}} and \code{\link{inputType}} will 
#' return the \code{algorithmType} and \code{inputType} of the
#'   built-in clusterFunction corresponding to the character value.
#' @details \strong{Built-in clustering methods:} The built-in clustering methods, the
#'   names of which can be accessed by \code{listBuiltInFunctions()} are the
#'   following: 
#' \itemize{ 
#' \item{"pam"}{Based on \code{\link[cluster]{pam}} in
#'   \code{cluster} package. Arguments to that function can be passed via
#'   \code{clusterArgs}. 
#' Input is \code{"either"} (\code{x} or \code{diss}); algorithm type is "K"} 
#' \item{"clara"}{Based on \code{\link[cluster]{clara}} in
#'   \code{cluster} package. Arguments to that function can be passed via
#'   \code{clusterArgs}. Note that we have changed the default arguments of 
#'   that function to match the recommendations in the documentation of
#'  \code{\link[cluster]{clara}} (numerous functions are set to less than optimal 
#'  settings for back-compatiability). Specifically, the following defaults 
#'  are implemented \code{samples=50}, \code{keep.data=FALSE}, 
#' \code{mediods.x=FALSE},\code{rngR=TRUE},
#'  \code{pamLike=TRUE}, \code{correct.d=TRUE}. 
#' Input is \code{"X"}; algorithm type is "K".} 
#' \item{"kmeans"}{Based on \code{\link[stats]{kmeans}} in
#'   \code{stats} package. Arguments to that function can be passed via
#'   \code{clusterArgs} except for \code{centers} which is reencoded here to be
#'   the argument 'k' 
#' Input is \code{"X"}; algorithm type is "K"} 
#' \item{"hierarchical01"}{\code{\link[stats]{hclust}} in
#'   \code{stats} package is used to build hiearchical clustering. Arguments to
#'   that function can be passed via \code{clusterArgs}. The
#'   \code{hierarchical01} cuts the hiearchical tree based on the parameter
#'   \code{alpha}. It does not use the \code{cutree} function, but instead 
#'  transversing down the tree until getting a block of 
#'   samples with whose summary of the values  is greater than or equal to 
#'   1-alpha. Arguments that can be passed to 'hierarchical01' are 
#'   'evalClusterMethod' which determines how to summarize the samples' values 
#'   of D[samples,samples] for comparison to 1-alpha: "maximum" (default) takes
#'   the minimum of D[samples,samples] and requires it to be less than or equal
#'   to 1-alpha; "average" requires that each row mean of D[samples,samples] be
#'   less than or equal to 1-alpha. Additional arguments of hclust can also be passed via
#'   clusterArgs to control the hierarchical clustering of D.  
#' Input is \code{"diss"}; algorithm type is "01"}  
#' \item{"hierarchicalK"}{\code{\link[stats]{hclust}} in \code{stats} package is used
#'   to build hiearchical clustering and \code{\link{cutree}} is used to cut the
#'   tree into \code{k} clusters.
#' Input is \code{"diss"}; algorithm type is "K"}   
#' \item{"tight"}{Based on the algorithm in
#'   Tsang and Wong, specifically their method of picking clusters from a
#'   co-occurance matrix after subsampling. The clustering encoded here is not
#'   the entire tight clustering algorithm, only that single piece that
#'   identifies clusters from the co-occurance matrix.  
#' Arguments for the tight method are 
#'   'minSize.core' (default=2), which sets the minimimum number of samples that
#'   form a core cluster.
#' Input is \code{"diss"}; algorithm type is "01"} 
#' \item{"spectral"}{\code{\link[kernlab]{specc}} in \code{kernlab} package 
#' is used to perform spectral clustering. Note that spectral clustering can 
#' produce errors if the number of clusters (K) is not sufficiently smaller than 
#' the number of samples (N). K < N is not always sufficient. 
#' Input is \code{"X"}; algorithm type is "K".}
#' }
#' @seealso \code{\link{ClusterFunction}}, \code{\link{algorithmType}},
#'   \code{\link{inputType}}
#' @examples
#' listBuiltInFunctions()
#' algorithmType(c("kmeans","pam","hierarchical01"))
#' inputType(c("kmeans","pam","hierarchical01"))
#' listBuiltInTypeK()
#' listBuiltInType01()
#' @rdname builtInClusteringFunctions
#' @aliases listBuiltInFunctions
#' @return \code{listBuiltInFunctions} returns a character vector of all 
#' the built-in cluster functions' names.
#' @export
listBuiltInFunctions<-function() {
  .builtInClusterNames
  
}
#' @rdname builtInClusteringFunctions
#' @aliases getBuiltInFunction
#' @return \code{getBuiltInFunction} returns the \code{ClusterFunction} 
#' object that corresponds to the character name of a function
#' @export
setMethod(
  f = "getBuiltInFunction",
  signature = c("character"),
  definition = function(object) {
    if(!all(object%in%.builtInClusterNames)) stop("if give character value for a clusterFunction object must be one of",paste(.builtInClusterNames,collapse=","))
    m<-match(object,names(.builtInClusterObjects))
    if(length(m)>1) .builtInClusterObjects[m]
    else .builtInClusterObjects[[m]]
    
    
  }
)

#' @rdname builtInClusteringFunctions
#' @aliases listBuiltInTypeK
#' @return \code{listBuiltInTypeK} returns a character vector of the 
#' names of built-in cluster functions that are of type "K"
#' @export
listBuiltInTypeK<-function() {
  allBuiltInTypes<-algorithmType(.builtInClusterNames)
  return(names(allBuiltInTypes)[allBuiltInTypes=="K"])
}

#' @rdname builtInClusteringFunctions
#' @aliases listBuiltInType01
#' @return \code{listBuiltInType01} returns a character vector of the 
#' names of built-in cluster functions that are of type "01"
#' @export
listBuiltInType01<-function() {
  allBuiltInTypes<-algorithmType(.builtInClusterNames)
  return(names(allBuiltInTypes)[allBuiltInTypes=="01"])
}
