# Supplementary material for: clusterExperiment and RSEC: A Bioconductor package and framework for clustering of single-cell and other large gene expression datasets
Source: PLoS Comput Biol. 2018 Sep 4;14(9):e1006378. doi: 10.1371/journal.pcbi.1006378 (PMC6138422; doi:10.1371/journal.pcbi.1006378)
Supplement: S1 Code — We provide the source code for the clusterExperiment package, version 2.1.5, used to do the analyses provided in the paper for reproducibility. However, users should not use this source code, but rather follow the Bioconductor installation instructions at https://www.bioconductor.org/install/ for installation of the package. (GZ) [file pcbi.1006378.s009.gz › clusterExperiment/R/clusterContrasts.R]

#' @title Create contrasts for testing DE of a cluster
#' @docType methods
#' @name clusterContrasts
#' @description Uses clustering to create different types of contrasts to be 
#'   tested that can then be fed into DE testing programs.
#' @aliases clusterContrasts,ClusterExperiment-method
#' @param cluster Either a vector giving contrasts assignments or a 
#'   ClusterExperiment object
#' @param contrastType What type of contrast to create. `Dendro' traverses the
#'   given dendrogram and does contrasts of the samples in each side,  `Pairs'
#'   does pair-wise contrasts based on the pairs given in pairMat (if
#'   pairMat=NULL, does all pairwise), and `OneAgainstAll' compares each cluster
#'   to the average of all others.
#' @param dendro The dendrogram to traverse if contrastType="Dendro". Note that
#'   this should be the dendrogram of the clusters, not of the individual
#'   samples, either of class "dendrogram" or "phylo4"
#' @param pairMat matrix giving the pairs of clusters for which to do pair-wise 
#'   contrasts (must match to elements of cl). If NULL, will do all pairwise of 
#'   the clusters in \code{cluster} (excluding "-1" categories). Each row is a
#'   pair to be compared and must match the names of the clusters in the vector 
#'   \code{cluster}.
#' @param removeUnassigned logical, whether to remove negative valued clusters 
#'   from the design matrix. Appropriate to pick TRUE (default) if design will 
#'   be input into linear model on samples that excludes -1.
#' @param outputType character string. Gives format for the resulting contrast 
#'   matrix. Currently the two options are the format appropriate for 
#'   \code{\link[limma]{limma}} and \code{\link[MAST]{MAST}} package.
#' @param ... arguments that are passed to from the \code{ClusterExperiment} 
#'   version to the most basic numeric version.
#' @details The input vector must be numeric clusters, but the external commands
#'   that make the contrast matrix (e.g. \code{\link{makeContrasts}}) require 
#'   syntatically valid R names. For this reason, the names of the levels will 
#'   be "X1" instead of "1". And negative values (if removeUnassigned=FALSE) will 
#'   be "X.1","X.2", etc.
#' @return List with components:
#'\itemize{ 
#'\item{\code{contrastMatrix}}{ Contrast matrix, the form of which
#'depends on \code{outputType}. If \code{outputType=="limma"}, the result of
#'running \code{\link{makeContrasts}}: a matrix with number of columns equal to
#'the number of contrasts, and rows equal to the number of levels of the factor
#'that will be fit in a linear model.} 
#'\item{\code{contrastNames}}{A vector of
#'names for each of the contrasts. NULL if no such additional names.} 
#'}
#' @author Elizabeth Purdom
#' @references Ritchie, ME, Phipson, B, Wu, D, Hu, Y, Law, CW, Shi, W, and
#'   Smyth, GK (2015). limma powers differential expression analyses for
#'   RNA-sequencing and microarray studies. Nucleic Acids Research 43, e47.
#'   http://nar.oxfordjournals.org/content/43/7/e47
#' @references Finak, et al. MAST: a flexible statistical framework for
#'   assessing transcriptional changes and characterizing heterogeneity in
#'   single-cell RNA sequencing data. Genome Biology (2015).
#' @examples 
#' data(simData)
#' cl <- clusterMany(simData,nReducedDims=c(5,10,50),  reduceMethod="PCA",
#' clusterFunction="pam", ks=2:4, findBestK=c(FALSE), removeSil=TRUE,
#' subsample=FALSE)
#' #Pairs:
#' clusterContrasts(cl,contrastType="Pairs")
#' #Dendrogram
#' cl<-makeDendrogram(cl)
#' clusterContrasts(cl,contrastType="Pairs")
#' @export
#' @rdname clusterContrasts
setMethod(
  f = "clusterContrasts",
  signature = "ClusterExperiment",
  definition = function(cluster,contrastType,...){
    if(contrastType=="Dendro"){
      if(is.null(cluster@dendro_clusters)) stop("Must run makeDendrogram before calling clusterContrasts if want contrastType='Dendro'")
      else dendro<-cluster@dendro_clusters
    }
    else dendro<-NULL
    clusterContrasts(primaryCluster(cluster),contrastType=contrastType,dendro=dendro,...)
  })
#' @rdname clusterContrasts
#' @export
#' @importFrom limma makeContrasts
setMethod(
  f = "clusterContrasts",
  signature = "vector",
  definition = function(cluster,contrastType=c("Dendro", "Pairs", "OneAgainstAll"),
                        dendro=NULL, pairMat=NULL,outputType=c("limma","MAST"),removeUnassigned=TRUE){
    outputType<-match.arg(outputType)
    if(outputType=="MAST" & !requireNamespace("MAST", quietly = TRUE)) stop("for outputType 'MAST', you must have package 'MAST' from Bioconductor installed.")
    
    cluster<-.convertToNum(cluster)
    if(removeUnassigned) cl<-cluster[cluster>0] else cl<-cluster
    
    ###--------
    ### Fix up the names
    ###--------
    pad<-if(length(unique(cl))<100) 2 else 3
    clPretty<-paste("Cl",stringr::str_pad(cl,width=pad,pad="0"),sep="")
    clLevels<-unique(cl[order(clPretty)])
    clPrettyLevels<-unique(clPretty[order(clPretty)])
    #get them ordered
    cl<-factor(cl,levels=clLevels)
    
    
    contrastType<-match.arg(contrastType)
    outputType<-match.arg(outputType)
    if(contrastType=="Dendro"){
      if(is.null(dendro)) stop("must provide dendrogram if contrastType='Dendro'")
      ####
      #Convert to object used by phylobase so can navigate easily -- might should make generic function...
      if(!inherits(dendro,"phylo4")) phylo4Obj<-.makePhylobaseTree(dendro,type="dendro")
      else phylo4Obj<-dendro
      clChar<-as.character(cl)
      allTipNames<-phylobase::labels(phylo4Obj)[phylobase::getNode(phylo4Obj,  type=c("tip"))]
      if(!identical(sort(unname(allTipNames)),sort(unname(unique(clChar))))) stop("tip names of dendro don't match cluster vector values")
      
      #each internal node (including root) construct contrast between them.
      #(before just tested differences between them)
      allInternal<-phylobase::getNode(phylo4Obj,  type=c("internal"))
      .makeNodeContrast<-function(nodeId){
        children<-phylobase::descendants(phylo4Obj,nodeId,"children") #get immediate descendants
        if(length(children)!=2) stop("More than 2 children for internal node; does not make sense with code")
        #find tips of each child:
        contrAvePerChild<-sapply(children,function(x){
          tips<-phylobase::descendants(phylo4Obj,x,"tip")
          tipNames<-phylobase::labels(phylo4Obj)[tips]
          #should make this code use make.names instead of pasting X...
          if(length(tipNames)>1) return(paste("(",paste(make.names(tipNames),collapse="+"),")/",length(tips),sep=""))
          else return(make.names(tipNames))
        })
        return(paste(contrAvePerChild,collapse="-"))
      }
      contrastNames<-sapply(allInternal,.makeNodeContrast)
      
    }
    if(contrastType=="OneAgainstAll"){
      levs<-clPrettyLevels
      contrastNames<-sapply(levs,function(x){
        one<-make.names(x)
        all<-make.names(levs[-which(levs==x)])
        all<-paste("(",paste(all,collapse="+"),")/",length(all),sep="")
        contr<-paste(one,"-",all,sep="")
        return(contr)
      })
      names(contrastNames)<-clPrettyLevels
    }
    if(contrastType=="Pairs"){
      if(is.null(pairMat)){ #make pair Mat of all pairwise
        levs<-levels(cl)
        pairMat<-t(apply(expand.grid(levs,levs),1,sort))
        pairMat<-unique(pairMat)
        pairMat<-pairMat[-which(pairMat[,1]==pairMat[,2]),,drop=FALSE]
      }
      if(is.null(dim(pairMat)) || ncol(pairMat)!=2) stop("pairMat must be matrix of 2 columns")
      if(!all(as.character(unique(c(pairMat[,1],pairMat[,2]))) %in% as.character(cl))) stop("Some elements of pairMat do not match cl")
      contrastNames <- apply(pairMat,1,function(y){
        yPretty<-make.names(clPrettyLevels[match(as.character(y),as.character(clLevels))])
        paste(yPretty[1],yPretty[2],sep="-")
      })
    }
    #     if(!removeUnassigned){
    #         levnames<-levels(cl)
    #         whNeg<-which(cluster<0)
    #         if(length(whNeg)>0){
    #             levnames[whNeg]<-paste("Neg",cluster[whNeg],sep="")
    #         }
    #     }
    #     if(removeUnassigned){
    #         levnames<-levels(factor(cluster[cluster>0]))
    #     }
    levnames<-if(contrastType!="Dendro") clPrettyLevels else make.names(as.character(clLevels))
    if(outputType=="limma"){	
      contr.matrix<-limma::makeContrasts(contrasts=contrastNames,levels=levnames)
      return(list(contrastMatrix=contr.matrix,contrastNames=names(contrastNames)))
    }
    if(outputType=="MAST") return(MAST::Hypothesis(contrastNames, levnames))
    
  })
