# Supplementary material for: clusterExperiment and RSEC: A Bioconductor package and framework for clustering of single-cell and other large gene expression datasets
Source: PLoS Comput Biol. 2018 Sep 4;14(9):e1006378. doi: 10.1371/journal.pcbi.1006378 (PMC6138422; doi:10.1371/journal.pcbi.1006378)
Supplement: S1 Code — We provide the source code for the clusterExperiment package, version 2.1.5, used to do the analyses provided in the paper for reproducibility. However, users should not use this source code, but rather follow the Bioconductor installation instructions at https://www.bioconductor.org/install/ for installation of the package. (GZ) [file pcbi.1006378.s009.gz › clusterExperiment/R/clusterSingle.R]

#' General wrapper method to cluster the data
#'
#' Given input data, this function will find clusters, based on a single
#' specification of parameters.
#'
#' @param x the data on which to run the clustering (features in rows), or a
#'   \code{\link[SummarizedExperiment]{SummarizedExperiment}},
#'   \code{\link{SingleCellExperiment}}, or \code{\link{ClusterExperiment}}
#'   object.
#' @param diss \code{n x n} data matrix of dissimilarities between the samples
#'   on which to run the clustering.
#' @param subsample logical as to whether to subsample via
#'   \code{\link{subsampleClustering}}. If TRUE, clustering in mainClustering
#'   step is done on the co-occurance between clusterings in the subsampled
#'   clustering results.  If FALSE, the mainClustering step will be run directly
#'   on \code{x}/\code{diss}
#' @param sequential logical whether to use the sequential strategy (see details
#'   of \code{\link{seqCluster}}). Can be used in combination with
#'   \code{subsample=TRUE} or \code{FALSE}.
#' @param mainClusterArgs list of arguments to be passed for the mainClustering
#'   step, see help pages of \code{\link{mainClustering}}.
#' @param subsampleArgs list of arguments to be passed to the subsampling step
#'   (if \code{subsample=TRUE}), see help pages of
#'   \code{\link{subsampleClustering}}.
#' @param seqArgs list of arguments to be passed to \code{\link{seqCluster}}.
#' @param reduceMethod character A character identifying what type of
#'   dimensionality reduction to perform before clustering. Options are 1)
#'   "none", 2) one of listBuiltInReducedDims() or listBuiltInFitlerStats OR 3)
#'   stored filtering or reducedDim values in the object.
#' @param nDims integer An integer identifying how many dimensions to reduce to
#'   in the reduction specified by \code{reduceMethod}. Defaults to output of
#'   \code{\link{defaultNDims}}
#' @param clusterLabel a string used to describe the clustering. By default it
#'   is equal to "clusterSingle", to indicate that this clustering is the result
#'   of a call to \code{clusterSingle}.
#' @param checkDiss logical. Whether to check whether the input \code{diss} is
#'   valid.
#' @param ... arguments to be passed on to the method for signature
#'   \code{matrix}.
#' @inheritParams transformData
#' @details \code{clusterSingle} is an 'expert-oriented' function, intended to
#'   be used when a user wants to run a single clustering and/or have a great
#'   deal of control over the clustering parameters. Most users will find
#'   \code{\link{clusterMany}} more relevant. However, \code{\link{clusterMany}}
#'   makes certain assumptions about the intention of certain combinations of
#'   parameters that might not match the user's intent; similarly
#'   \code{\link{clusterMany}} does not directly take a dissimilarity matrix but
#'   only a matrix of values \code{x} (though a user can define a distance
#'   function to be applied to \code{x} in \code{\link{clusterMany}}).
#' @details Unlike \code{\link{clusterMany}}, most of the relevant arguments for
#'   the actual clustering algorithms in \code{clusterSingle} are passed to the
#'   relevant steps via the arguments \code{mainClusterArgs},
#'   \code{subsampleArgs}, and \code{seqArgs}. These arguments should be
#'   \emph{named} lists with parameters that match the corresponding functions:
#'   \code{\link{mainClustering}},\code{\link{subsampleClustering}}, and
#'   \code{\link{seqCluster}}. These functions are not meant to be called by the
#'   user, but rather accessed via calls to \code{clusterSingle}. But the user
#'   can look at the help files of those functions for more information
#'   regarding the parameters that they take.
#' @details Only certain combinations of parameters are possible for certain
#'   choices of \code{sequential} and \code{subsample}. These restrictions are
#'   documented below. \itemize{ \item{\code{clusterFunction} for
#'   \code{mainClusterArgs}: }{The choice of \code{subsample=TRUE} also controls
#'   what algorithm type of clustering functions can be used in the
#'   mainClustering step. When \code{subsample=TRUE}, then resulting
#'   co-clustering matrix  from subsampling is converted to a dissimilarity
#'   (specificaly 1-coclustering values) and is passed to \code{diss} of
#'   \code{\link{mainClustering}}. For this reason, the \code{ClusterFunction}
#'   object given to \code{\link{mainClustering}} via the argument
#'   \code{mainClusterArgs} must take input of the form of a dissimilarity. When
#'   \code{subsample=FALSE} and \code{sequential=TRUE}, the
#'   \code{clusterFunction} passed in \code{clusterArgs} element of
#'   \code{mainClusterArgs} must define a \code{ClusterFunction} object with
#'   \code{algorithmType} 'K'.  When \code{subsample=FALSE} and
#'   \code{sequential=FALSE}, then there are no restrictions on the
#'   \code{ClusterFunction} and that clustering is applied directly to the input
#'   data. } \item{\code{clusterFunction}  for \code{subsampleArgs}: }{If the
#'   \code{ClusterFunction} object given to the \code{clusterArgs} of
#'   \code{subsamplingArgs} is missing the algorithm will use the default for
#'   \code{\link{subsampleClustering}} (currently "pam"). If
#'   \code{sequential=TRUE}, this \code{ClusterFunction} object must be of type
#'   'K'. } \item{Setting \code{k} for subsampling: }{If \code{subsample=TRUE}
#'   and \code{sequential=TRUE}, the current K of the sequential iteration
#'   determines the 'k' argument passed to \code{\link{subsampleClustering}}  so
#'   setting 'k=' in the list given to the subsampleArgs will not do anything
#'   and will produce a warning to that effect (see documentation of
#'   \code{\link{seqCluster}}).} \item{Setting \code{k} for mainClustering step:
#'   }{If \code{sequential=TRUE} then the user should not set \code{k} in the
#'   \code{clusterArgs} argument of \code{mainClusterArgs} because it must be
#'   set by the sequential code, which has a iterative reseting of the
#'   parameters. Specifically if \code{subsample=FALSE}, then the sequential
#'   method iterates over choices of \code{k} to cluster the input data. And if
#'   \code{subsample=TRUE}, then the \code{k} in the clustering of
#'   mainClustering step (assuming the clustering function is of type 'K') will
#'   use the \code{k} used in the subsampling step to make sure that the
#'   \code{k} used in the mainClustering step is reasonable. } \item{Setting
#'   \code{findBestK} in \code{mainClusterArgs}: }{If \code{sequential=TRUE} and
#'   \code{subsample=FALSE}, the user should not set 'findBestK=TRUE' in
#'   \code{mainClusterArgs}. This is because in this case the sequential method
#'   changes \code{k}; an error message will be given if this combination of
#'   options are set. However, if \code{sequential=TRUE} and
#'   \code{subsample=TRUE}, then passing either 'findBestK=TRUE' or
#'   'findBestK=FALSE' via \code{mainClusterArgs} will function as expected
#'   (assuming the \code{clusterFunction} argument passed to
#'   \code{mainClusterArgs} is of type 'K'). In particular, the sequential step
#'   will set the number of clusters \code{k} for clustering of each subsample.
#'   If findBestK=FALSE, that same \code{k} will be used for mainClustering step
#'   that clusters the resulting co-occurance matrix after subsampling. If
#'   findBestK=TRUE, then \code{\link{mainClustering}} will search for best k.
#'   Note that the default 'kRange' over which \code{\link{mainClustering}}
#'   searches when findBestK=TRUE depends on the input value of \code{k} which
#'   is set by the sequential method if \code{sequential=TRUE}), see above. The
#'   user can change \code{kRange} to not depend on \code{k} and to be fixed
#'   across all of the sequential steps by setting \code{kRange} explicitly in
#'   the \code{mainClusterArgs} list.} }
#' @return A \code{\link{ClusterExperiment}} object if \code{run=TRUE}.
#' @return If input was \code{diss}, then the result is a list with values
#'   \itemize{ \item{clustering: }{The vector of clustering results}
#'   \item{clusterInfo: }{A list with information about the parameters run in
#'   the clustering} \item{diss: }{The dissimilarity matrix used in the
#'   clustering} }
#' @details To provide a distance matrix via the argument \code{distFunction},
#'   the function must be defined to take the distance of the rows of a matrix
#'   (internally, the function will call \code{distFunction(t(x))}. This is to
#'   be compatible with the input for the \code{dist} function. \code{as.matrix}
#'   will be performed on the output of \code{distFunction}, so if the object
#'   returned has a \code{as.matrix} method that will convert the output into a
#'   symmetric matrix of distances, this is fine (for example the class
#'   \code{dist} for objects returned by \code{dist} have such a method). If
#'   \code{distFunction=NA}, then a default distance will be calculated based on
#'   the type of clustering algorithm of \code{clusterFunction}. For type "K"
#'   the default is to take \code{dist} as the distance function. For type "01",
#'   the default is to take the (1-cor(x))/2.
#'
#' @seealso \code{\link{clusterMany}} to compare multiple choices of parameters,
#'   and \code{\link{mainClustering}},\code{\link{subsampleClustering}}, and
#'   \code{\link{seqCluster}} for the underlying functions called by
#'   \code{clusterSingle}.
#'
#' @name clusterSingle
#'
#' @examples
#' data(simData)
#'
#' \dontrun{
#' #following code takes some time.
#' #use clusterSingle to do sequential clustering
#' #(same as example in seqCluster only using clusterSingle ...)
# ' set.seed(44261)
# ' clustSeqHier_v2 <- clusterSingle(simData,
# ' sequential=TRUE, subsample=TRUE, subsampleArgs=list(resamp.n=100, samp.p=0.7,
# ' clusterFunction="kmeans", clusterArgs=list(nstart=10)),
# ' seqArgs=list(beta=0.8, k0=5), mainClusterArgs=list(minSize=5,
#'    clusterFunction="hierarchical01",clusterArgs=list(alpha=0.1)))
#' }
#'
#' #use clusterSingle to do just clustering k=3 with no subsampling
#' clustNothing <- clusterSingle(simData,
#'     subsample=FALSE, sequential=FALSE,
#'     mainClusterArgs=list(clusterFunction="pam", clusterArgs=list(k=3)))
#' #compare to standard pam
#' cluster::pam(t(simData),k=3,cluster.only=TRUE)
#' @aliases clusterSingle,missing,matrixOrNULL-method
#' @rdname clusterSingle
#' @export
setMethod(
  f = "clusterSingle",
  signature = signature(x = "missing",diss="matrixOrNULL"),
  definition = function(x, diss,...) {
    	clusterSingle(x=NULL,diss=diss,...)

})

#' @rdname clusterSingle
#' @export
setMethod(
  f = "clusterSingle",
  signature = signature(x = "matrixOrHDF5OrNULL",diss="missing"),
  definition = function(x, diss,...) {
	  clusterSingle(x=x,diss=NULL,...)

})


#' @rdname clusterSingle
#' @export
setMethod(
  f = "clusterSingle",
  signature = signature(x = "SummarizedExperiment", diss="missing"),
  definition = function(x, ...) {
	  clusterSingle(as(x,"SingleCellExperiment"),...)
  }
)


#' @rdname clusterSingle
#' @param replaceCoClustering logical. Applicable if \code{x} is a
#'   \code{ClusterExperiment} object. If TRUE, the co-clustering resulting from
#'   subsampling is returned in the coClustering object and replaces any
#'   existing coClustering object in the slot \code{coClustering}.
#' @export
setMethod(
  f = "clusterSingle",
  signature = signature(x = "ClusterExperiment", diss="missing"),
  definition = function(x, replaceCoClustering=FALSE,...) {
	if(any(c("transFun","isCount") %in% names(list(...))))
		stop("The internally saved transformation function of a ClusterExperiment object must be used when given as input and setting 'transFun' or 'isCount' for a 'ClusterExperiment' is not allowed.")
    outval <- clusterSingle(as(x,"SingleCellExperiment"),transFun=transformation(x),...)
    retval<-addClusterings(x,outval)
	#make most recent clustering the primary cluster
	primaryClusterIndex(retval)<-nClusterings(retval)
	if(replaceCoClustering | is.null(outval@coClustering)) retval@coClustering<-outval@coClustering
	#make sure save the calculated information
	retval<-.addBackSEInfo(newObj=retval,oldObj=outval)
	return(retval)
  }
)
#' @rdname clusterSingle
#' @param whichAssay numeric or character specifying which assay to use. See
#'   \code{\link[SummarizedExperiment]{assay}} for details.
#' @export
setMethod(
  f = "clusterSingle",
  signature = signature(x = "SingleCellExperiment",diss="missing"),
  definition = function(x, reduceMethod="none",
                        nDims=defaultNDims(x,reduceMethod),
                        whichAssay=1, ...) {
	  inputArgs<-list(...)
	isDimReduced<- anyValidReducedDims(x) && isReducedDims(x,reduceMethod)
	isFilter<-anyValidFilterStats(x) && isFilterStats(x,reduceMethod)
	if(isDimReduced & isFilter) stop("reduceMethod matches both reducedDimNames and filtering statistic")
	if(reduceMethod=="none" || (!isDimReduced && !isFilter)){
		#go to matrix version using assay(x) and will calculate reduceMethod etc.
		outval<-clusterSingle(assay(x, whichAssay),reduceMethod=reduceMethod,nDims=nDims,...)
		#add back in the SingleCellExperiment stuff lost
		retval<-.addBackSEInfo(newObj=outval,oldObj=x)
		#but now need the filter/reducedDim
		if(reduceMethod!="none"){
			if(isFilterStats(outval,reduceMethod)) filterStats(retval)<-filterStats(outval)
			if(isReducedDims(outval,reduceMethod)) reducedDims(retval)<-reducedDims(outval)
		}
	}
	else{
		if(isDimReduced){
			#don't transform PCA!
			if(any(names(inputArgs)%in%"transFun") )
				inputArgs<-inputArgs[!names(inputArgs)%in%"transFun"]
			if(any(names(inputArgs)%in%"isCount"))
				inputArgs<-inputArgs[!names(inputArgs)%in%"isCount"]
			if(is.na(nDims)) nDims<-defaultNDims(x,reduceMethod)
			outval<-do.call("clusterSingle",c(list(x=(t(reducedDim(x,type=reduceMethod)[,seq_len(nDims)])),reduceMethod="none",transFun=function(x){x},isCount=FALSE),inputArgs))
		}
		if(isFilter){
			#Need to think how can pass options to filterData...
			if(is.na(nDims)) nDims<-defaultNDims(x,reduceMethod)
			outval<-clusterSingle(filterData(x,filterStats=reduceMethod,percentile=nDims),reduceMethod="none",...)			#do transform filtered data...
		}
		#add back in the SingleCellExperiment stuff lost
		retval<-.addBackSEInfo(newObj=outval,oldObj=x)

	}
	return(retval)
  }
)


#' @rdname clusterSingle
#' @export
setMethod(
  f = "clusterSingle",
  signature = signature(x = "matrixOrHDF5OrNULL",diss="matrixOrNULL"),
  definition = function(x, diss, subsample=TRUE, sequential=FALSE,
      mainClusterArgs=NULL, subsampleArgs=NULL, seqArgs=NULL,
      isCount=FALSE,transFun=NULL,
	  reduceMethod=c("none",listBuiltInReducedDims(),listBuiltInFilterStats()),
      nDims=defaultNDims(x,reduceMethod),clusterLabel="clusterSingle",checkDiss=TRUE) {
    ##########
    ##Check arguments and set defaults as needed
	##Note, some checks are duplicative of internal, but better here, because don't want to find error after already done extensive calculation...
    ##########

 	checkOut<-.checkSubsampleClusterDArgs(x=x, diss=diss, subsample=subsample, sequential=sequential, mainClusterArgs=mainClusterArgs, subsampleArgs=subsampleArgs, checkDiss=checkDiss)
	if(is.character(checkOut)) stop(checkOut)
	else {
		mainClusterArgs<-checkOut$mainClusterArgs
		subsampleArgs<-checkOut$subsampleArgs
		input<-checkOut$inputClusterD
	}
	if(sequential){
      if(is.null(seqArgs)) {
		  ##To DO: Question: if missing seqArgs, should we grab k0 from subsampleArgs?
        stop("if sequential=TRUE, must give seqArgs so as to identify k0 and beta")
      }
      if(!"k0"%in%names(seqArgs)) {
        stop("seqArgs must contain element 'k0'")
      }
      if(!"beta"%in%names(seqArgs)) {
        stop("seqArgs must contain element 'beta'")
      }
    }
	##########
	## Handle dimensionality reduction:
	##########
	###Don't do this until do the checks, because takes some time.
	transObj<-NULL
    if(input %in% c("X")){
      N <- dim(x)[2]
      origX <- x #ngenes x nsamples
      ##########
      ##transformation to data x that will be input to clustering
      ##########
	  transFun<-.makeTransFun(transFun=transFun,isCount=isCount) #need this later to build clusterExperiment object
	  reduceMethod<-match.arg(reduceMethod) #because this is matrix method, will always have to be a built in value.
      if(length(nDims)>1 || length(reduceMethod)>1) {
        stop("clusterSingle only handles one choice of dimensions or reduceMethod. If you want to compare multiple choices, try clusterMany")
      }
      if(!is.na(nDims) & reduceMethod=="none") {
        warning("specifying nDims has no effect if reduceMethod==`none`")
      }
	  if(reduceMethod=="none"){
		  x<-transformData(x,transFun=transFun)
	  }
	  else if(reduceMethod%in%listBuiltInReducedDims()){
		  transObj<-makeReducedDims(x,reducedDims=reduceMethod, maxDims=nDims, transFun=transFun,isCount=isCount)
		  x<-t(reducedDim(transObj,type=reduceMethod))
	  }
	  else if(reduceMethod %in% listBuiltInFilterStats()){
		  transObj<-makeFilterStats(x,filterStat=reduceMethod, transFun=transFun,isCount=isCount)
		  x<-transformData(filterData(transObj,filterStats=reduceMethod,percentile=nDims), transFun=transFun,isCount=isCount)
	  }
	  else stop("invalid value for reduceMethod -- not in built-in filter or reducedDim method")
    }
    else{
      if(any(reduceMethod!="none")) stop("reduceMethod only applies when diss not given or clusterFunction object doesn't accept the given diss as input")
	  N<-nrow(diss)
	  if(!is.null(x)) origX<-x
    }
    if(input %in% c("both","diss") && !is.null(mainClusterArgs) && "distFunction" %in% names(mainClusterArgs)){
        if(!is.na(mainClusterArgs[["distFunction"]])) stop("if give diss as input to clusterSingle, cannot specify 'distFunction' in mainClusterArgs")
    }

	##########
	## Start running clustering
	##########
    if(sequential){
		outlist <- do.call("seqCluster",
                        c(list(x=x, diss=diss,subsample=subsample,
                               subsampleArgs=subsampleArgs,
                               mainClusterArgs=mainClusterArgs), seqArgs))
    }
    else{
      ##########
      ##.clusterWrapper just deciphers choices and makes clustering.
      ##########
      finalClusterList <- .clusterWrapper(x=x, diss=diss,
                                          subsample=subsample,
                                          subsampleArgs=subsampleArgs,
                                          mainClusterArgs=mainClusterArgs)
      outlist <- list("clustering"=.convertClusterListToVector(finalClusterList$result, N))

    }
    clInfo<-list(list(clusterInfo = outlist$clusterInfo,
                      whyStop = outlist$whyStop,
                      subsample = subsample,
                      sequential = sequential,
                      mainClusterArgs = mainClusterArgs,
                      subsampleArgs = subsampleArgs,
                      seqArgs = seqArgs,
                      reduceMethod=reduceMethod,
                      nDims=nDims
    ))
    ##########
    ## Convert to ClusterExperiment Object
    ##########
    if(!is.null(x)){ #if give diss and x, will use diss but still have x to make CE object with

      retval <- ClusterExperiment(origX, outlist$clustering,
                transformation=transFun,
               clusterInfo=clInfo, clusterTypes="clusterSingle",
			    checkTransformAndAssay=FALSE)
	  clusterLabels(retval)<-clusterLabel
      if(!sequential & subsample) {
        retval@coClustering<-1-finalClusterList$diss
		ch<-.checkCoClustering(retval)
		if(!is.logical(ch)) stop(ch)
      }
	  if(!is.null(transObj)){
		  #add in the reduceMethod stuff
		  retval<-.addBackSEInfo(newObj=retval,oldObj=transObj)
	  }
      return(retval)
    }
    else{
      out<-list(clustering=outlist$clustering,clusterInfo=clInfo,diss=outlist$diss)
    }

  }
)
#wrapper that calls the clusterSampling and mainClustering routines in reasonable order.
#called by both seqCluster and clusterSingle
#clusterFunction assumed to be in mainClusterArgs and subsampleArgs
.clusterWrapper <- function(x, diss, subsample, mainClusterArgs=NULL, subsampleArgs=NULL)
{
    if(subsample){
        #make it a dissimilarity by 1- of the resulting Dbar.
	    diss<-1-do.call("subsampleClustering", c(list(x=x,diss=diss), subsampleArgs))
        x<-NULL #disable using x

		##This was to make it automatic so if subsample and didn't give 'k' to mainClustering, would do the same for mainClustering. Now have added this directly to sequential, and then by default if missing from subsampling should pull from mainClustering (i.e. should happen the other way).
        # if(typeAlg=="K"){
        #     if(is.null(mainClusterArgs)) mainClusterArgs<-list(k=subsampleArgs[["k"]])
        #     else if(!"k" %in% names(mainClusterArgs)) mainClusterArgs[["k"]]<-subsampleArgs[["k"]] #either sequential sets this value, or get error in subsampleClustering, so always defined.
        # }
    }

    resList<-do.call("mainClustering",c(list(x=x,diss=diss,format="list", returnData=TRUE),mainClusterArgs))
    return(resList)
}
