# Supplementary material for: clusterExperiment and RSEC: A Bioconductor package and framework for clustering of single-cell and other large gene expression datasets
Source: PLoS Comput Biol. 2018 Sep 4;14(9):e1006378. doi: 10.1371/journal.pcbi.1006378 (PMC6138422; doi:10.1371/journal.pcbi.1006378)
Supplement: S1 Code — We provide the source code for the clusterExperiment package, version 2.1.5, used to do the analyses provided in the paper for reproducibility. However, users should not use this source code, but rather follow the Bioconductor installation instructions at https://www.bioconductor.org/install/ for installation of the package. (GZ) [file pcbi.1006378.s009.gz › clusterExperiment/R/dataCreation.R]

#' Simulated data for running examples
#'
#' @name simData
#' @aliases simCount trueCluster
#' @docType data
#' @author Elizabeth Purdom \email{epurdom@@stat.berkeley.edu}
#' @format Three objects are loaded, two data frame(s) of simulated data each
#'   with 300 samples/columns and 153 variables/rows, and a vector of length 300
#'   with the true cluster assignments.
#' @details \code{simData} is simulated normal data of 300 observations with 51
#'   relevant variables and the rest of the variables being noise, with
#'   observations being in one of 3 groups. \code{simCount} is simulated count
#'   data of the same dimensions. \code{trueCluster} gives the true cluster
#'   identifications of the samples. The true clusters are each of size 100 and
#'   are in order in the columns of the data.frames.
#' @keywords data
#' @examples
#' #code used to create data:
#' \dontrun{
#' nvar<-51 #multiple of 3
#' n<-100
#' x<-cbind(matrix(rnorm(n*nvar,mean=5),nrow=nvar),
#'  matrix(rnorm(n*nvar,mean=-5),nrow=nvar),
#'           matrix(rnorm(n*nvar,mean=0),nrow=nvar))
#' #make some of them flipped effects (better for testing if both sig under/over
#' #expressed variables)
#' geneGroup<-sample(rep(1:3,each=floor(nvar/3)))
#' gpIndex<-list(1:n,(n+1):(n*2),(2*n+1):(n*3))
#' x[geneGroup==1,]<-x[geneGroup==1,unlist(gpIndex[c(3,1,2)])]
#' x[geneGroup==2,]<-x[geneGroup==2,unlist(gpIndex[c(2,3,1)])]
#'
#' #add in differences in variable means
#' smp<-sample(1:nrow(x),10)
#' x[smp,]<-x[smp,]+10
#'
#' #make different signal y
#' y<-cbind(matrix(rnorm(n*nvar,mean=1),nrow=nvar),
#'          matrix(rnorm(n*nvar,mean=-1),nrow=nvar),
#'          matrix(rnorm(n*nvar,mean=0),nrow=nvar))
#' y<-y[,sample(1:ncol(y))]+ matrix(rnorm(3*n*nvar,sd=3),nrow=nvar)
#'
#' #add together the two signals
#' simData<-x+y
#'
#' #add pure noise variables
#' simData<-rbind(simData,matrix(rnorm(3*n*nvar,mean=10),nrow=nvar),
#'                matrix(rnorm(3*n*nvar,mean=5),nrow=nvar))
#' #make count data
#' countMean<-exp(simData/2)
#' simCount<-matrix(rpois(n=length(as.vector(countMean)), lambda
#' =as.vector(countMean)+.1),nrow=nrow(countMean),ncol=ncol(countMean))
#' #labels for the truth
#' trueCluster<-rep(c(1:3),each=n)
#' save(list=c("simCount","simData","trueCluster"),file="data/simData.rda")
#' }
NULL


#' RSEC run for vignette
#'
#' @name rsecFluidigm
#' @docType data
#' @author Elizabeth Purdom \email{epurdom@@stat.berkeley.edu}
#' @format ClusterExperiment object, the result of running \code{\link{RSEC}} on
#' fluidigm data described in vignette and available in the \code{scRNAseq}
#' package.
#' @seealso \code{\link[scRNAseq]{fluidigm}}
#' @keywords data
#' @examples
#' #code used to create rsecFluidigm:
#' \dontrun{
#' library(scRNAseq)
#' data("fluidigm")
#' se <- fluidigm[,colData(fluidigm)[,"Coverage_Type"]=="High"]
#' wh_zero <- which(rowSums(assay(se))==0)
#' pass_filter <- apply(assay(se), 1, function(x) length(x[x >= 10]) >= 10)
#' se <- se[pass_filter,]
#' fq <- round(limma::normalizeQuantiles(assay(se)))
#' assays(se) <- list(normalized_counts=fq)
#' wh<-which(colnames(colData(se)) %in% c("Cluster1","Cluster2"))
#' colnames(colData(se))[wh]<-c("Published1","Published2")
#' library(clusterExperiment)
#' ncores<-1
#' system.time(
#'   rsecFluidigm<-RSEC(se, 
#'                      isCount = TRUE, 
#'                      k0s = 4:15, 
#'                      alphas=c(0.1, 0.2, 0.3), 
#'                      betas = 0.9,
#'                      reduceMethod="PCA", 
#'                      nReducedDims=10,
#'                      minSizes=1, 
#'                      clusterFunction="hierarchical01",
#'                      consensusMinSize=3,
#'                      consensusProportion=0.7,
#'                      dendroReduce= "mad",
#'                      dendroNDims=1000,
#'                      mergeMethod="adjP",
#'                      mergeCutoff=0.03,
#'                      ncores=ncores, 
#'                      random.seed=176201)
#' )
#' metadata(rsecFluidigm)$packageVersion<-packageVersion("clusterExperiment")
#' x<-unique(clusterMatrix(rsecFluidigm)[,"makeConsensus"])
#' y<-unique(clusterMatrix(rsecFluidigm)[,"mergeClusters"])
#' if(length(x[x>0]) != 8) stop("rsecFluidigm object has changed -- makeConsensus")
#' if(length(y[y>0]) != 5) stop("rsecFluidigm object has changed -- mergeClusters")
#' devtools::use_data(rsecFluidigm,overwrite=FALSE)
#' }
NULL

# ###> system.time(rsecFluidigm<-RSEC(se, isCount = TRUE,ncores=5,random.seed=176201))
# # Note: Merging will be done on ' makeConsensus ', with clustering index 1
# # Note: If `isCount=TRUE` the data will be transformed with voom() rather than
# # with the transformation function in the slot `transformation`.
# # This makes sense only for counts.
# #    user  system elapsed
# # 170.428   5.408  61.705
# # > packageVersion("clusterExperiment")
# # [1] ‘1.3.3.9001’
#
# # devtools::use_data(rsecFluidigm, pkg = ".", internal = FALSE, overwrite = FALSE, compress = "bzip2")
