# Supplementary material for: clusterExperiment and RSEC: A Bioconductor package and framework for clustering of single-cell and other large gene expression datasets
Source: PLoS Comput Biol. 2018 Sep 4;14(9):e1006378. doi: 10.1371/journal.pcbi.1006378 (PMC6138422; doi:10.1371/journal.pcbi.1006378)
Supplement: S1 Code — We provide the source code for the clusterExperiment package, version 2.1.5, used to do the analyses provided in the paper for reproducibility. However, users should not use this source code, but rather follow the Bioconductor installation instructions at https://www.bioconductor.org/install/ for installation of the package. (GZ) [file pcbi.1006378.s009.gz › clusterExperiment/R/deprecateFunctions.R]

setGeneric("combineMany", function(x,...) { standardGeneric("combineMany")})
setGeneric("removeUnclustered",function(x,...) {standardGeneric("removeUnclustered")})

#' @name clusterExperiment-deprecated
#' @aliases clusterExperiment-deprecated combineMany combineMany,ANY-method
#' @title Deprecated functions in package \sQuote{clusterExperiment}
#' @description These functions are provided for compatibility with older versions
#'  of \sQuote{clusterExperiment} only, and will be defunct at the next release.
#' @details The following functions are deprecated and will be made defunct; use
#'   the replacement indicated below:
#'  \itemize{
#'    \item{\code{combineMany}: \code{\link{makeConsensus}}}
#'    \item{\code{removeUnclustered}: \code{\link{removeUnassigned}}}
#'  }
#' @export
#' @param x any object
#' @param ... additional arguments
#' @rdname clusterExperiment-deprecated
setMethod(
  f = "combineMany",
  signature = signature(x = "ANY"),
  definition = function(x,...) {
		.Deprecated("makeConsensus")
		makeConsensus(x,...)
	}
	)
setMethod(
  f = "removeUnclustered",
  signature = signature(x = "ANY"),
  definition = function(x,...) {
		.Deprecated("removeUnassigned")
		removeUnassigned(x,...)
  }
)

.depricateArgument<-function(passedArgs,newArgName,oldArgName){
	if(oldArgName %in% names(passedArgs)){
		warning(paste0("the argument name '",oldArgName,"' has been changed to '",newArgName,"'. Please change future calls to reflect this, as the old argument will be depricated in future releases."))
		val<-passedArgs[[oldArgName]]
		passedArgs<-passedArgs[-which(names(passedArgs)==oldArgName)]
		return(list(passedArgs=passedArgs,val=val))
	}
	else return(NULL)
}
