# Supplementary material for: clusterExperiment and RSEC: A Bioconductor package and framework for clustering of single-cell and other large gene expression datasets
Source: PLoS Comput Biol. 2018 Sep 4;14(9):e1006378. doi: 10.1371/journal.pcbi.1006378 (PMC6138422; doi:10.1371/journal.pcbi.1006378)
Supplement: S1 Code — We provide the source code for the clusterExperiment package, version 2.1.5, used to do the analyses provided in the paper for reproducibility. However, users should not use this source code, but rather follow the Bioconductor installation instructions at https://www.bioconductor.org/install/ for installation of the package. (GZ) [file pcbi.1006378.s009.gz › clusterExperiment/R/getParams.R]

#' @rdname getClusterManyParams
#' @title Get parameter values of clusterMany clusters
#'   
#' @description Takes an input a ClusterExperiment object and returns the
#'   parameter values used in creating the clusters that were created by
#'   'clusterMany'
#'   
#' @aliases getClusterManyParams
#'   
#' @param x a ClusterExperiment object that contains clusterings from running
#'   \code{\link{clusterMany}}.
#' @param searchAll logical, indicating whether all clusterings with 
#'   \code{clusterMany} label should be allowed (i.e. including those from
#'    previous ones with labels like \code{clusterMany.1}), or only limited 
#'    to those in most recent workflow (default).
#' @param simplify logical. Whether to simplify the output so as to remove 
#'   features that do not change across the clusterings.
#' @details The method simply parses the \code{clusterLabels} of the indicated
#'   clusterings, relying on the specific format used by \code{clusterMany} to
#'   create labels. The function will only allow the parsing to be performed on
#'   those clusterings with a 'clusterMany' clusterType. If the user has
#'   manipulated the clusterLabels manually or manually identified the
#'   clusterType of a clustering as 'clusterMany', this function may create
#'   unexpected results or errors. Similarly, it cannot be used on 'clusterMany'
#'   results from an old iteration (e.g. that have type 'clusterMany.1')
#' @details Specifically, it splits the label of each clustering by the
#'   character ",", as indicating the different parameters; this should return a
#'   value of form "ABC=123". The function then pulls out the numeric value
#'   ('123') and associates that value as the value of the parameter ('ABC')
#' @return Returns a data.frame where the column names are the parameter names,
#'   and the entries are the values of the parameter for the indicated
#'   clustering. The column 'clusteringIndex' identifies the index of the
#'   clustering in the full set of clusterings of the given ClusterExperiment
#'   object.
#' @inheritParams ClusterExperiment-methods
#' @examples
#' data(simData)
#'
#' cl <- clusterMany(simData, nReducedDims=c(5, 10, 50), reduceMethod="PCA",
#' clusterFunction="pam", ks=2:4, findBestK=c(TRUE,FALSE),
#' removeSil=c(TRUE,FALSE))
#' getClusterManyParams(cl)
#' @export
setMethod(
  f = "getClusterManyParams",
  signature = signature(x = "ClusterExperiment"),
  function(x,whichClusters="clusterMany",searchAll=FALSE,simplify=TRUE) {
    
    allClTypes<-clusterTypes(x)
		if(searchAll) whCM<-grep("clusterMany",allClTypes)
		else whCM<-which(allClTypes=="clusterMany")
    if(length(whCM)==0) stop("x does not have any clusterings that have clusterType 'clusterMany' ")	
    wh <- if(is.character(whichClusters)).TypeIntoIndices(x, whClusters=whichClusters) else whichClusters
    if(length(wh)==0){
      warning("argument whichClusters did not return any clusters; using all clusterMany clusters")
      wh<-whCM
    }
    if(!any(wh %in% whCM)){
      warning("argument whichClusters did not return any clusters of type 'clusterMany'; using all clusterMany clusters")
      wh<-whCM
    }
    else{
      if(any(!wh %in%  whCM)){
        warning("some clusters indicated in 'whichClusters' do not have type 'clusterMany' and will be ignored.") 
        wh<-wh[wh %in% whCM]
      }
      
    }
    infoList<-clusteringInfo(x)[wh]
    params<-do.call("rbind",lapply(infoList,.subset2,"choicesParam"))
    if(simplify){
      # notAllNA<-which(apply(params,2,function(x){!all(is.na(x))}))
      # params<-params[,notAllNA]
      
      notAllSame<-which(apply(params,2,function(z){length(unique(z))>1}))
      params<-params[,notAllSame,drop=FALSE]
    }
		row.names(params)<-clusterLabels(x)[wh]
    params<-data.frame("clusteringIndex"=wh,params)
    return(params)
  }
)
