# Supplementary material for: clusterExperiment and RSEC: A Bioconductor package and framework for clustering of single-cell and other large gene expression datasets
Source: PLoS Comput Biol. 2018 Sep 4;14(9):e1006378. doi: 10.1371/journal.pcbi.1006378 (PMC6138422; doi:10.1371/journal.pcbi.1006378)
Supplement: S1 Code — We provide the source code for the clusterExperiment package, version 2.1.5, used to do the analyses provided in the paper for reproducibility. However, users should not use this source code, but rather follow the Bioconductor installation instructions at https://www.bioconductor.org/install/ for installation of the package. (GZ) [file pcbi.1006378.s009.gz › clusterExperiment/R/getReducedData.R]

#' @title Return matrix from ClusterExperiment with reduced dimensions 
#' @description Returns a matrix of data from a \code{ClusterExperiment} object
#'   based on the choices of dimensionality reduction given by the user.
#' @rdname reduceFunctions
#' @aliases getReducedData
#' @param object  For \code{makeReducedDims},\code{makeFilterStats}, \code{defaultNDims} either matrix-like, \code{SingleCellExperiment}, or \code{ClusterExperiment} object. For \code{getReducedData} only a \code{ClusterExperiment} object allowed.
#' @param nDims The number of dimensions to keep from \code{reduceMethod}. If
#'   missing calls \code{\link{defaultNDims}}.
#' @param whichCluster an integer index or character string that identifies
#'   which cluster should be used to make the dendrogram. Default is
#'   primaryCluster.
#' @param whichAssay numeric or character specifying which assay to use. See
#'   \code{\link[SummarizedExperiment]{assay}} for details.
#' @param filterIgnoresUnassigned logical. Whether filtering statistics should 
#'   ignore the unassigned samples within the clustering. Only relevant if 
#'   'reduceMethod' matches one of built-in filtering statistics in 
#'   \code{\link{listBuiltInFilterStats}()}, in which case the clustering 
#'   identified in \code{whichCluster} is passed to \code{makeFilterStats} and
#'   the unassigned samples are excluded in calculating the statistic. See 
#'   \code{\link{makeFilterStats}}  for more details. 
#' @param returnValue The format of output. Users will generally want to keep
#'   the default (see details)
#' @param reducedDimName The name given to the reducedDims slot storing result 
#'   (if \code{returnValue="object"}). If missing, the function will create a
#'   default name: if \code{reduceMethod} is a dimensionality reduction, then
#'   \code{reduceMethod} will be given as the name; if a filtering statistic,
#'   "filteredBy_" followed by \code{reduceMethod}.
#' @details This function determines the matrix of values that can be used for
#'   computation based on the user's choice of dimensionality methods. The
#'   methods can be either of the filtering kind or the more general
#'   dimensionality reduction. The function will first look at any stored
#'   \code{ReducedDims} or filtering statistics already present in the data, and
#'   if missing, will assume that \code{reduceMethod} is one of the built-in
#'   method provided by the package and calculate the necessary. Note that if
#'   \code{reduceMethod} is a filtering statistic, in addition to filtering the
#'   features, the function will also perform the stored transformation of the
#'   data.
#' @details Note that this is used internally by functions, but is mainly only
#'   of interest for the user if they want to have the filtered, transformed
#'   data available as a matrix for continual use.
#' @details If \code{returnValue="object"}, then the output is a single, updated
#'   \code{ClusterExperiment} object with the reduced data matrix stored as an 
#'   element of the list in \code{reducedDims} slot (with name given by
#'   \code{reducedDimName} if given). If "list", then a list with one element
#'   that is the object and the other that is the reduced data matrix. Either
#'   way, the object returned in the list will be updated to contain with the
#'   filtering statistics or the dimensionality reduction. The only difference
#'   is that if "list", the reduced dimension matrix is NOT saved in the object
#'   (and so only really makes a difference if the \code{reduceMethod} argument
#'   is a filtering method). The option "list" is mainly for internal use, where
#'   we do not want to continually save subseted datasets.
#' @details If \code{nDims} is missing, it will be given a default value 
#'   depending on the value of \code{reduceMethod}. See 
#'   \code{\link{defaultNDims}} for details.
#' @details If \code{filterIgnoresUnassigned} is missing, then it is set to TRUE
#'   \emph{unless}: \code{reduceMethod} matches a stored filtering statistic in
#'   \code{rowData} AND does not match a built-in filtering method provided by
#'   the package.
#' @return If \code{returnValue="object"}, a \code{ClusterExperiment} object.
#' @return If \code{returnValue="list"} a list with elements:
#' \itemize{
#' \item{\code{objectUpdate}}{object, potentially updated if had to calculate dimensionality reduction or filtering statistic}
#' \item{\code{dataMatrix}}{the reduced dimensional matrix with the samples in columns, features in rows}
#' }
#' @seealso \code{\link{makeFilterStats}},\code{\link{makeReducedDims}}, \code{\link{filterData}}, \code{\link[SingleCellExperiment]{reducedDim}}
setMethod(
  f = "getReducedData",
  signature = "ClusterExperiment",
  definition = function(object,reduceMethod,filterIgnoresUnassigned, 
                        nDims=defaultNDims(object,reduceMethod),whichCluster="primary", 
                        whichAssay=1, returnValue=c("object","list"),reducedDimName){
    if(isReducedDims(object,reduceMethod) & isFilterStats(object,reduceMethod)) stop(paste(reduceMethod,"is the name of both a stored filtering statistic and a stored dimensionality reduction -- cannot create reduced data"))
    whCl<-.convertSingleWhichCluster(object,whichCluster)
    returnValue<-match.arg(returnValue)
    reduceMethodName<-reduceMethod
    if(missing(filterIgnoresUnassigned)){
      if(isFilterStats(object,reduceMethod) & !isBuiltInFilterStats(reduceMethod)) filterIgnoresUnassigned<-FALSE
      else filterIgnoresUnassigned<-TRUE
    }
    if(filterIgnoresUnassigned & isBuiltInFilterStats(reduceMethod)){
      reduceMethodName<-.makeClusterFilterStats(reduceMethod,clusterLabels(object)[whCl])
    }
    if(length(nDims) > 1) {
      stop("getReducedData only handles one choice of dimensions.")
    }
    if(!is.na(nDims) & reduceMethod=="none") {
      warning("specifying nDims has no effect if reduceMethod==`none`")
    }
    
    #deal with name of new assay
    if(returnValue=="object" ){
      addToObject<-TRUE
      if(isReducedDims(object,reduceMethod)){
        addToObject<-FALSE 
        warning("will not add reduced dataset to object because already exists method with that name")
      }  
      else{
        if(missing(reducedDimName)){
          if(isFilterStats(object,reduceMethod) || isBuiltInFilterStats(reduceMethod)){
            reducedDimName<-paste0("filteredBy_",reduceMethodName)
          }
          else reducedDimName<-reduceMethod
        }
      }
    }
    else addToObject<-FALSE

    #check nDims less than nDims of saved object...otherwise will have to recalculate it, if possible, and give it new name
    if(isReducedDims(object,reduceMethod) && nDims > ncolReducedDims(object)[[reduceMethod]]){
        warning("requesting an existing dimensionality reduction but with greater number of dimensions than available. Will ignore nDims and use max dimensions")
        nDims<-ncolReducedDims(object)[reduceMethod]
    }
    ###Calculate filters/reduceMethod if needed...
    if(!isReducedDims(object,reduceMethod) & isBuiltInReducedDims(reduceMethod)){
      object<-makeReducedDims(object,reducedDims=reduceMethod,maxDims=nDims,whichAssay=whichAssay)
    }
    else if(!isFilterStats(object,reduceMethodName) & isBuiltInFilterStats(reduceMethod)){
      object<-makeFilterStats(object,filterStat=reduceMethod, whichAssay=whichAssay,
                              whichClusterIgnoreUnassigned=if(filterIgnoresUnassigned) whCl else NULL)
    }
    
    if(reduceMethod=="none")
      dat<-transformData(object, whichAssay=whichAssay)
    else if(isReducedDims(object,reduceMethod))
      dat<-t(reducedDim(object,type=reduceMethod)[,seq_len(nDims)])
    else if(isFilterStats(object,reduceMethodName))
      dat<-transformData(filterData(object,filterStats=reduceMethodName,percentile=nDims), whichAssay=whichAssay)
    else stop("'object' does not contain the given 'reduceMethod' value nor does 'reduceMethod' value match any built-in filters or dimensionality reduction options.")
    
    if(addToObject){
      if(isReducedDims(object,reduceMethod) & reduceMethod!=reducedDimName){
        #means was already calcualted and saved with name 'reduceMethod' but not right name
        wh<-which(reducedDimNames(object)==reduceMethod)
        if(length(wh)>1) stop("internal coding error -- multiple matches of reduceMethod")
        names(reducedDims(object))[wh]<-reducedDimName
      }
      else reducedDim(object,reducedDimName) <- t(dat)
    }
    if(returnValue=="list"){
      return(list(objectUpdate=object,dataMatrix=dat))
    }
    if(returnValue=="object"){
      return(object)
    }
  }
)
#redo filtering statistic on subset determined by cluster unassigned
.makeClusterFilterStats<-function(filterStats,clusterName){
  make.names(paste(filterStats,clusterName,sep="_"))
}
#reduce reduced dims to get larger number of Dims
.makeClusterReducedRedo<-function(reducedDims,nDims){
  make.names(paste(reducedDims,nDims,sep="_"))
}
#' @rdname reduceFunctions
#' @param reduceMethod character. A method (or methods) for reducing the size of
#'   the data, either by filtering the rows (genes) or by a dimensionality
#'   reduction method. Must either be 1) must match the name of a built-in
#'   method, in which case if it is not already existing in the object will be
#'   passed to \code{\link{makeFilterStats}} or \code{link{makeReducedDims}}, or
#'   2) must match a stored filtering statistic or dimensionality reduction in
#'   the object
#' @param typeToShow character (optional). If given, should be one of
#'   "filterStats" or "reducedDims" to indicate of the values in the
#'   reduceMethod vector, only show those corresponding to "filterStats" or
#'   "reducedDims" options.
#' @return \code{defaultNDims} returns a numeric vector giving the default
#'   dimensions the methods in \code{clusterExperiment} will use for reducing
#'   the size of the data. If \code{typeToShow} is missing, the resulting vector
#'   will be equal to the length of \code{reduceMethod}. Otherwise, it will be a
#'   vector with all the unique valid default values for the \code{typeToShow}
#'   (note that different dimensionality reduction methods can have different
#'   maximal dimensions, so the result may not be of length one in this case).
#' @details For a \code{reduceMethod} that corresponds to a filtering statistics
#'   the current default is 1000 (or the length of the number of features, if
#'   less). For a dimensionality reduction saved in the reducedDims slot the
#'   default is 50 or the maximum number of dimensions if less than 50.
#' @details \code{reduceMethod} will first be checked to see if it corresponds
#'   with an existing saved filtering statistic or a dimensionality reduction to
#'   determine which of these two types it is. If it does not match either, then
#'   it will be checked against the built in functions provided by the package.
#'   @examples 
#'   se<-SingleCellExperiment(matrix(rnorm(5000*100),nrow=5000,ncol=100))
#'   defaultNDims(se,"PCA")
#'   defaultNDims(se,"mad")
#' @aliases defaultNDims defaultNDims,SingleCellExperiment-method
#' 
setMethod( 
  f="defaultNDims",
  "SingleCellExperiment",
  function(object,reduceMethod,typeToShow){
    nDims<-rep(NA,length(reduceMethod))
		isFilter<-isBuiltInFilterStats(reduceMethod) | isFilterStats(object,reduceMethod)
		isRed<-isReducedDims(object,reduceMethod ) | isBuiltInReducedDims(reduceMethod)
    isAnyFilter<-any(isFilter)
    isAnyRed<-any(isRed)
    if(isAnyFilter)
      nDims[isBuiltInFilterStats(reduceMethod) | isFilterStats(object,reduceMethod)]<-min(1000,NROW(object))
    if(isAnyRed){
			if(any(isReducedDims(object,reduceMethod )))
      nDims[isReducedDims(object,reduceMethod)] <- ncolReducedDims(object)[reduceMethod[isReducedDims(object,reduceMethod )]]
    	if(any(!isReducedDims(object,reduceMethod )& isBuiltInReducedDims(reduceMethod))) nDims[!isReducedDims(object,reduceMethod )& isBuiltInReducedDims(reduceMethod)]<-min(c(50,dim(object)))
		}
		if(!missing(typeToShow)){ #means pick a single one for each type
      if(typeToShow=="filterStats"){
        if(any(isFilter)) nDims<-min(unique(nDims[isFilter])) else nDims<-NA
      }
      if(typeToShow=="reducedDims"){
        if(any(isRed)) nDims<-min(unique(nDims[isRed])) else nDims<-NA
      }
      if(length(nDims)==0) nDims<-NA
    }
    return(nDims)
    
  })


setMethod( 
  f="defaultNDims","matrixOrHDF5",function(object,...){
    return(defaultNDims(SingleCellExperiment(object),...))
  })
