# Supplementary material for: clusterExperiment and RSEC: A Bioconductor package and framework for clustering of single-cell and other large gene expression datasets
Source: PLoS Comput Biol. 2018 Sep 4;14(9):e1006378. doi: 10.1371/journal.pcbi.1006378 (PMC6138422; doi:10.1371/journal.pcbi.1006378)
Supplement: S1 Code — We provide the source code for the clusterExperiment package, version 2.1.5, used to do the analyses provided in the paper for reproducibility. However, users should not use this source code, but rather follow the Bioconductor installation instructions at https://www.bioconductor.org/install/ for installation of the package. (GZ) [file pcbi.1006378.s009.gz › clusterExperiment/R/internalClusterFunctions.R]

#######
#Internal algorithms for clustering
#######
#convert list output into cluster vector.
.convertClusterListToVector<-function(clusterList,N)
{
    clust.id <- rep(-1, N)
    nfound<-length(clusterList)
    if(nfound>0){
        #make cluster ids in order of when found
        for (i in seq_along(clusterList)) clust.id[clusterList[[i]]] <- i 
    }
    return(clust.id)
}
#Note, only returns 'both' if inputType is not given...otherwise picks
.checkXDissInput<-function(x,diss,inputType=NA,algType,checkDiss=TRUE){
  if(is.null(x) & is.null(diss)) stop("must give either x or diss argument")
  #  if(!is.null(x) & !is.null(diss)) stop("cannot give both x and diss argument")
  if(!is.null(x) & is.null(diss)) input<-"X"
  if(!is.null(x) & !is.null(diss)) input<-"both"
  if(is.null(x) & !is.null(diss)) input<-"diss"
  if(input %in% c("diss","both") & checkDiss) .checkDissFunction(diss,algType=algType)
  if(input == "both" && ncol(x)!=ncol(diss)) stop("ncol(x)!=ncol(diss): if both x and diss given then must have compatible dimensions.") 
  if(!is.na(inputType)){
	  if(input=="both"){
		  if(inputType=="diss") input<-"diss"
		  if(inputType=="X") input<-"X"
		  if(inputType=="either") input<-"diss"	#if both given and both acceptable, use diss.	  
	  }
	  if(input == "diss" & inputType=="X") stop("given clusterFunction/classifyFuntion only takes a X matrix")
	  #commented this out, because actually want the ability to use distFunction to make default diss if missing one. 
	#  if(input == "X" & inputType=="diss") stop("given clusterFunction/classifyFuntion only takes dissimilarity matrix")
  	
  }
 
  return(input)
}
.makeDiss<-function(x,distFunction,algType,checkDiss){
  if(!is.function(distFunction)){
	  if(length(distFunction)>1) stop("if distFunction is not a function, it must be of length 1")
	  if(is.character(distFunction)){
		  distFunction<-get(distFunction,envir=globalenv())
	  }else if(is.na(distFunction)){
	      distFunction<-switch(algType, "01"=function(x){(1-cor(t(x)))/2}, "K"=function(x){dist(x)})
	  }else stop("if distFunction is not a function, it must be either NA or a character")
  } 
  ###Add data.matrix here for HDF5, not optimized.
  D<-try(as.matrix(distFunction(data.matrix(t(x)))))	#distances assumed to be of observations on rows
  if(inherits(D,"try-error")) stop("input distance function gives error when applied to x")
  if(!all(dim(D) == c(ncol(x),ncol(x)))) stop("input distance function must result in a ",ncol(x),"by",ncol(x),"matrix of distances")
  if(checkDiss) .checkDissFunction(D,algType=algType)
  return(D)
	  
	
}
.checkDissFunction<-function(D,algType=NA){
	if(anyNA(D)) stop("NA values found in dissimilarity matrix (could be from too small of subsampling if classifyMethod!='All', see documentation of subsampleClustering)")
	if(any(is.nan(D) | is.infinite(D))) stop("Dissimilarity matrix contains either NAs, NANs or Infinite values.")
	if(any(D<0)) stop("Dissimilarity matrix must have strictly positive values")
	if(any(diag(D)!=0)) stop("Dissimilarity matrix must have zero values on the diagonal")
	if(!all(D==t(D))) stop("Dissimilarity matrix must result in a symmetric matrix")
	if(algType=="01" & any(D>1)) stop("distance function must give values between 0 and 1 when algorithm type of the ClusterFunction object is '01'")
}


.clusterVectorToList<-function(vec){
    clList<-tapply(seq_along(vec),vec,function(x){x},simplify=FALSE)
	whNotAssign<-which(sapply(clList,function(x){all(vec[x]== -1)}))
	if(length(whNotAssign)>1) stop("Internal coding error in removing unclustered samples")
    if(length(whNotAssign)>0) clList<-clList[-whNotAssign]	
}
.clusterListToVector<-function(ll,N){
	if(length(ll)==0) return(rep(-1,N))
	else{
		names(ll)<-as.character(seq_along(ll))
		clId<-lapply(seq_along(ll),function(ii){rep(ii,length=length(ll[[ii]]))})
		clVal<-unlist(clId)
		clInd<-unlist(ll)
		clusterVec<-rep(-1,length=N)
		clusterVec[clInd]<-clVal
		return(clusterVec)
		
	}
	
}
.orderByAlpha<-function(res,S)
{
	if(length(res)>0){
		alphaMax<-unlist(lapply(res, function(x){
			vals<-lower.tri(S[x,x]) #don't grab diag
			1-min(vals) #max(alpha)=1-min(S)
		}))
	    res <- res[order(alphaMax, decreasing=TRUE)]

	}
	else return(res)
}

.makeDataArgs<-function(dataInput,funInput,xData,dissData){
	if(dataInput=="X"){
		if(funInput=="diss") stop("Internal coding error: should have caught that wrong data input ('X') for this clusterFunction")
  		argsClusterList<-switch(funInput,"X"=list(x=xData), "either"=list(diss=NULL,x=xData))	
	}
	if(dataInput=="diss"){
		if(funInput=="X") stop("Internal coding error: should have caught that wrong data input ('diss') for this clusterFunction")
  		argsClusterList<-switch(funInput,"diss"=list(diss=dissData), "either"=list(diss=dissData,x=NULL)	)	
	}
	return(argsClusterList)	
}

###This function checks the mainClusterArgs and subsampleArgs to make sure make sense with combination of sequential, subsample, x, and diss given by the user. If error, returns a character string describing error, otherwise returns list with necessary information.
.checkSubsampleClusterDArgs<-function(x,diss,subsample,sequential,mainClusterArgs,subsampleArgs,checkDiss,warn=checkDiss){
  
  ########
  #checks for mainClustering stuff
  ########
  if("clusterFunction" %in% names(mainClusterArgs)){
    #get clusterFunction for cluster D
    clusterFunction<-mainClusterArgs[["clusterFunction"]]
    if(is.character(clusterFunction)) clusterFunction<-getBuiltInFunction(clusterFunction)
    
    #Following input commands will return only X or Diss because gave the inputType argument...
    input<-.checkXDissInput(x, diss, inputType=inputType(clusterFunction), algType=algorithmType(clusterFunction), checkDiss=checkDiss)
    algType<-algorithmType(clusterFunction)
  }
  else{
    return("Must provide 'clusterFunction' for the mainClustering step to be able to run (give 'clusterFunction' argument via 'mainClusterArgs')")
  }
  #this check is done in mainClustering, but want to do this check before run subsampling...also can give message that clearer that it refers to mainClustering.
  reqArgs<-requiredArgs(clusterFunction)
  if(sequential & length(reqArgs)>0) reqArgs<- reqArgs[-which(reqArgs=="k")]
  #remove required args not needed if certain postProcessArgs are given:
  # don't need define 'k' if choose 'findBestK=TRUE'
  if(length(reqArgs)>0 & algorithmType(clusterFunction)=="K" & "findBestK" %in% names(mainClusterArgs)){
    if(mainClusterArgs[["findBestK"]]) reqArgs<-reqArgs[-which(reqArgs=="k")]
  }
  if(length(reqArgs)>0){
    if(("clusterArgs"%in% names(mainClusterArgs) & !all(reqArgs %in% names(mainClusterArgs[["clusterArgs"]]))) || !("clusterArgs"%in% names(mainClusterArgs))) return(paste("For the clusterFunction algorithm type ('",algorithmType(clusterFunction),"') given in 'mainClusterArgs', must supply arguments:",reqArgs,"These must be supplied as elements of the list of 'clusterArgs' given in 'mainClusterArgs'"))
  } 
  if(sequential){
    #Reason, if subsample=FALSE, then need to change k of the mainClustering step for sequential. If subsample=TRUE, similarly set the k of mainClustering step to match that used in subsample. Either way, can't be predefined by user
    if("clusterArgs" %in% names(mainClusterArgs)){
      if("k" %in% names(mainClusterArgs[["clusterArgs"]]) ){
        #remove predefined versions of k from both.
        whK<-which(names(mainClusterArgs[["clusterArgs"]])=="k")
        if(warn) warning("Setting 'k' in mainClusterArgs when sequential clustering is requested will have no effect.")
        mainClusterArgs[["clusterArgs"]]<-mainClusterArgs[["clusterArgs"]][-whK]
      }
    }else{
      mainClusterArgs[["clusterArgs"]]<-NULL #make it exist... not sure if I need this.
    }
  }
  #########
  # Checks related to subsample=TRUE
  #########
  if(subsample){
    #Reason: if subsampling, then the D from subsampling sent to the clusterFunction.
    if(inputType(clusterFunction)=="X") return("If choosing subsample=TRUE, the clusterFunction used in the mainClustering step must take input that is dissimilarity.")
    if("clusterFunction" %in% names(subsampleArgs)){	    
      subsampleCF<-subsampleArgs[["clusterFunction"]]
      if(is.character(subsampleCF)) subsampleCF<-getBuiltInFunction(subsampleCF)
      subsampleAlgType<-algorithmType(subsampleCF)
      #Reason: seqCluster requires subsampling cluster function to be of type "K"
      if(sequential & algorithmType(subsampleCF)!="K"){
        if(warn) warning("If subsample=TRUE, sequentical clustering can only be implemented with a clusterFunction for subsampling that has algorithmType 'K'. See documentation of seqCluster. Will ignore this argument of subsampleArgs and set to default of 'pam'")
        subsampleArgs[["clusterFunction"]]<-"pam"
      }
      inputSubsample<-.checkXDissInput(x,diss, inputType=inputType(subsampleCF),  algType=algorithmType(subsampleCF), checkDiss=checkDiss) #if algorithm on one is 01 and other isn't, need to check diss again.
      diffSubsampleCF<-TRUE
    }
    #  		else stop("must provide clusterFunction to subsampleArgs if subsample=TRUE")
    #this makes default to be same as mainClustering
    else{
      if(!sequential || algorithmType(clusterFunction)=="K"){
        if(warn) warning("a clusterFunction was not set for subsampleClustering -- set to be the same as the mainClustering step.")
        subsampleArgs[["clusterFunction"]]<-clusterFunction
        subsampleCF<-clusterFunction
        inputSubsample<-input
        diffSubsampleCF<-FALSE
      }
      else{
        if(warn) warning("a clusterFunction was not set for subsampleClustering and sequential=TRUE means that it must be of type 'K' so cannot be set to that of mainClustering step. The clusterFunction was set to the default of 'pam'")
        subsampleArgs[["clusterFunction"]]<-"pam"
        subsampleCF<-getBuiltInFunction("pam")
        inputSubsample<-.checkXDissInput(x,diss, inputType=inputType(subsampleCF),  algType=algorithmType(subsampleCF), checkDiss=checkDiss) #if algorithm on one is 01 and other isn't, need to check diss again.
        diffSubsampleCF<-TRUE
      }
    }
    if(is.null(subsampleCF@classifyFUN)){
      if("classifyMethod" %in% names(subsampleArgs) && subsampleArgs[["classifyMethod"]]!="InSample") stop("Cannot set 'classifyMethod' to anything but 'InSample' if do not specify a clusterFunction in subsampleArgs that has a non-null classifyFUN slot")
      subsampleArgs[["classifyMethod"]]<-"InSample"
    }
    #Reason: check subsampleArgs has required arguments for function, repeated from subsamplingClustering, but want it here before do calculations... if not, see if can borrow from mainClusterArgs
    ##------
    ##Check have required args for subsample. If missing, 'borrow' those args from mainClusterArgs.
    ##------
    reqSubArgs<-requiredArgs(subsampleCF)
    
    #Reason: sequential sets k for the subsampling via k0
    if(sequential & length(reqSubArgs)>0) reqSubArgs<- reqSubArgs[-which(reqSubArgs=="k")]
    if(length(reqSubArgs)>0){
      #check if can borrow...
      if("clusterArgs" %in% names(mainClusterArgs)){
        mainReqArgs<-requiredArgs(clusterFunction)
        mainReqArgs<-mainReqArgs[mainReqArgs%in%names(mainClusterArgs[["clusterArgs"]])]
        if(!is.null(subsampleArgs) && "clusterArgs" %in% names(subsampleArgs)){
          #check if existing clusterArgs has required names already
          #if not, give them those of mainClustering if exist.
          if(!all(reqSubArgs %in% names(subsampleArgs[["clusterArgs"]]))) {
            missingArgs<-reqSubArgs[!reqSubArgs%in%names(subsampleArgs[["clusterArgs"]])]
            missingArgs<-missingArgs[missingArgs%in%mainReqArgs]
            
          }
          else missingArgs<-c()
        } 	
        else{
          missingArgs<-reqSubArgs[reqSubArgs%in%mainReqArgs]
        }
        if(length(missingArgs)>0){
          subsampleArgs[["clusterArgs"]][missingArgs]<-mainClusterArgs[["clusterArgs"]][missingArgs]
          if(warn) warning("missing arguments ",missingArgs," provided from those in 'mainClusterArgs'")
        }
      }
      #now check if got everything needed...
      if(("clusterArgs" %in% names(subsampleArgs) & !all(reqSubArgs %in% names(subsampleArgs[["clusterArgs"]]))) || !("clusterArgs"%in% names(subsampleArgs))) 					return(paste("For the clusterFunction algorithm type ('",algorithmType(subsampleCF),"') given in 'subsampleArgs', must supply arguments:",reqSubArgs,". These must be supplied as elements of the list of 'clusterArgs' given in 'subsampleArgs'"))	
    }
    #Reason, if subsample=TRUE, user can't set distance function because use diss from subsampling.
    if(!is.null(mainClusterArgs) && "distFunction" %in% names(mainClusterArgs) && !is.na(mainClusterArgs[["distFunction"]])){
      if(warn) warning("if 'subsample=TRUE', 'distFunction' argument in mainClusterArgs is ignored.")
      mainClusterArgs[["distFunction"]]<-NA
    }
    if(sequential){
      #Reason: if subsampling, sequential goes over different k values, so user can't set k
      if("clusterArgs" %in% names(subsampleArgs) && "k" %in% names(subsampleArgs[["clusterArgs"]])){
        #remove predefined versions of k from both.
        whK<-which(names(subsampleArgs[["clusterArgs"]])=="k")
        if(warn) warning("Setting 'k' in subsampleArgs when sequential=TRUE is called will have no effect.")
        subsampleArgs[["clusterArgs"]]<-subsampleArgs[["clusterArgs"]][-whK]
      }
      if(!"clusterArgs" %in% names(subsampleArgs) ){
        subsampleArgs[["clusterArgs"]]<-list() #make it if doesn't exist
      }				 
    }
  }
  else{ #not subsample
    if(sequential){
      #Reason: if subsample=FALSE, and sequential then need to adjust K in the mainClustering step, so need algorithm of type K
      if(algorithmType(clusterFunction) != "K"){
        return("if subsample=FALSE, sequentical clustering can only be implemented with a clusterFunction with algorithmType 'K'. See documentation of seqCluster.")
        subsampleArgs<-subsampleArgs[-which(names(subsampleArgs)=="clusterFunction")]	
      }
      #Reason: subsample=FALSE can't do sequential clustering and findBestK=TRUE because need to remove cluster based on testing many k and finding stable, and if not doing it over subsample, then do it over actual clustering
      if(algorithmType(clusterFunction) == "K"){
        if("findBestK" %in% names(mainClusterArgs)){
          if(mainClusterArgs[["findBestK"]]) return("Cannot do sequential clustering where subsample=FALSE and 'findBestK=TRUE' is passed to the mainClustering step via mainClusterArgs. See help documentation of seqCluster.")
        }
      }
    }
    
  }
  
  return(list(inputClusterD=input,mainClusterArgs=mainClusterArgs,subsampleArgs=subsampleArgs))
  
}
