# Supplementary material for: clusterExperiment and RSEC: A Bioconductor package and framework for clustering of single-cell and other large gene expression datasets
Source: PLoS Comput Biol. 2018 Sep 4;14(9):e1006378. doi: 10.1371/journal.pcbi.1006378 (PMC6138422; doi:10.1371/journal.pcbi.1006378)
Supplement: S1 Code — We provide the source code for the clusterExperiment package, version 2.1.5, used to do the analyses provided in the paper for reproducibility. However, users should not use this source code, but rather follow the Bioconductor installation instructions at https://www.bioconductor.org/install/ for installation of the package. (GZ) [file pcbi.1006378.s009.gz › clusterExperiment/R/internalFunctions.R]

.onUnload <- function (libpath) {
  library.dynam.unload("clusterExperiment", libpath)
}

.mynote<-function(x){
	message(paste("Note:",x))
}


.addPrefixToClusterNames<-function(ceObj,prefix,whCluster){
  ceLegend<-clusterLegend(ceObj)[[whCluster]]
  whPos<-which(as.numeric(ceLegend[,"clusterIds"]) >0)
  if(length(whPos)>0) ceLegend[whPos,"name"]<-paste(prefix,ceLegend[whPos,"clusterIds"],sep="")
  clusterLegend(ceObj)[[whCluster]]<-ceLegend
  return(ceObj)
}

.addNewResult<-function(newObj,oldObj){
  retval<-addClusterings(newObj,oldObj) #want most recent addition on top of clusterMatrix
  #erases dendrogram from oldObj -- only keeps newObj -- so need to put it back if wasn't already there
  if(is.na(retval@dendro_index) & !is.na(newObj@dendro_index)) stop("Coding error -- addClusterings lost dendro_index")
  if(is.na(retval@merge_index) & !is.na(newObj@merge_index)) stop("Coding error -- addClusterings lost merge_index")
  if(is.na(retval@dendro_index) & !is.na(oldObj@dendro_index)){
    retval@dendro_samples<-oldObj@dendro_samples
    retval@dendro_clusters<-oldObj@dendro_clusters
    retval@dendro_outbranch<-oldObj@dendro_outbranch
    retval@dendro_index<-oldObj@dendro_index+nClusterings(newObj) #update index to where dendrogram from
  }
  if(is.na(retval@merge_index) & !is.na(oldObj@merge_index)){
    retval@merge_index<-oldObj@merge_index+nClusterings(newObj) #update index to where merge from
    retval@merge_nodeMerge<-oldObj@merge_nodeMerge
    retval@merge_cutoff<-oldObj@merge_cutoff
    retval@merge_method<-oldObj@merge_method
		retval@merge_demethod<-oldObj@merge_demethod
  }
  if(is.null(retval@merge_nodeProp) & !is.null(oldObj@merge_nodeProp)){
    retval@merge_nodeProp<-oldObj@merge_nodeProp
    retval@merge_dendrocluster_index<-oldObj@merge_dendrocluster_index+nClusterings(newObj) #update index to where merge from
  }
  #put back orderSamples, coClustering
  if(all(retval@orderSamples==seq_len(nSamples(retval))) & !all(oldObj@orderSamples==seq_len(nSamples(retval)))) retval@orderSamples<-oldObj@orderSamples
  if(is.null(retval@coClustering)) retval@coClustering<-oldObj@coClustering
  retval<-.addBackSEInfo(newObj=retval,oldObj=oldObj) #make sure keeps SE info
  #   Note: .addBackSEInfo calls ClusterExperiment (i.e. validates)
  return(retval)
}

#this function keeps everything from new, except grabs SE info from old
.addBackSEInfo<-function(newObj,oldObj){
  retval<-ClusterExperiment(as(oldObj,"SingleCellExperiment"),
                            clusters=clusterMatrix(newObj),
                            transformation=transformation(newObj),
                            clusterTypes=clusterTypes(newObj),
                            clusterInfo=clusteringInfo(newObj),
                            orderSamples=orderSamples(newObj),
                            coClustering=coClustering(newObj),
                            dendro_samples=newObj@dendro_samples,
                            dendro_outbranch=newObj@dendro_outbranch,
                            dendro_clusters=newObj@dendro_clusters,
                            dendro_index=newObj@dendro_index,
                            merge_index=newObj@merge_index,
                            merge_cutoff=newObj@merge_cutoff,
                            merge_dendrocluster_index=newObj@merge_dendrocluster_index,
                            merge_nodeProp=newObj@merge_nodeProp,
                            merge_nodeMerge=newObj@merge_nodeMerge,
                            merge_method=newObj@merge_method,
                            merge_demethod=newObj@merge_demethod,
                            primaryIndex=primaryClusterIndex(newObj),
                            clusterLegend=clusterLegend(newObj),
                            checkTransformAndAssay=FALSE
  )
  return(retval)
}


#Returns NULL if no sample data
.pullColData<-function(ce,wh,fixNA=c("keepNA","unassigned","missing")){
  fixNA<-match.arg(fixNA)
  if(!is.null(wh)){
    sData<-colData(ce)
    if(!is.logical(wh)){
      
      if(NCOL(sData)==0) stop("no colData for object data, so cannot pull sample data")
      if(is.character(wh)){
        if(all(wh=="all")) wh<-seq_len(NCOL(sData))
        else{
          if(!all(wh %in% colnames(sData))) stop("Invalid names for pulling sample data (some do not match names of colData)")
          else wh<-match(wh,colnames(sData))
        }
      }
      else if(is.numeric(wh)){
        if(!all(wh %in% seq_len(NCOL(sData)))) stop("Invalid indices for for pulling sample data (some indices are not in 1:NCOL(colData)")
      }
      else stop("invalid values for pulling sample data from colData of object")
      sData<-as.data.frame(sData[,wh,drop=FALSE])
    }
    else{ #if 
      if(wh) sData<- colData(ce)
      else sData<-NULL
    }
  }
  else sData<-NULL
  if(!is.null(sData) && fixNA!="keepNA"){
    newValue<-switch(fixNA,"unassigned"=-1,"missing"=-2)
    fixNAFunction<-function(x,newValue){
      if(is.factor(x)){ #change to character
        waslevels<-levels(x)
        wasFactor<-TRUE
        x<-as.character(x)
      }
      else wasFactor<-FALSE
      if(is.character(x)){
        x[which(is.na(x))]<-as.character(newValue)
        if(wasFactor) x<-factor(x,levels=c(waslevels,as.character(newValue))) #keeps order of previous factors
      }
      else x[which(is.na(x))]<- newValue #assume numeric if not character/factor
      return(x)
    }
    #have to do this; otherwise makes them all characters if use apply...
    cnames<-colnames(sData)
    sData<-do.call("data.frame",lapply(seq_len(ncol(sData)),function(ii){fixNAFunction(sData[,ii],newValue=newValue)}))
    colnames(sData)<-cnames
    
  }
  return(sData)
}

.unnameClusterSlots<-function(ce){
  names(ce@clusterLegend)<-names(ce@clusterInfo)<-names(ce@clusterTypes)<-NULL
  return(ce)
}

#.convertToNum works on vector and is basically as.numeric, so that if character valued numbers, will get them, but other wise, arbitrary values based on making input x a factor (so alphabetical).
.convertToNum<-function(x){
  nms<-names(x)
  if(is.factor(x)){
    x<-as.character(x)
  }
  if(is.character(x)){
    op <- options(warn=2)
    #if character values convert to numeric, will use that, otherwise convert to factor first
    test <- try(as.numeric(x) ,silent=TRUE)
    if(inherits(test,"try-error")) x<-as.numeric(factor(x))
    else x<-test
    options(op)
    
  }
  names(x)<-nms
  return(x)
}
##Universal way to convert matrix of clusters (of any value) into integers, preserving -1, -2 values. Makes them adjacent values. NAs are converted into -1 values.
.makeIntegerClusters<-function(clMat){
  if(!is.matrix(clMat)) stop("must give matrix input") #means must be either character or numeric values.
  fun<-function(x){ #make it numbers from 1:length(x), except for -1,-2
    #id special values of -1,-2
    isChar<-as.character(is.character(x))
		
		#make NA values NA
		if(any(is.na(x))){
			if(is.character(x)) x[is.na(x)]<-"-1" 
			else x[is.na(x)]<- -1 
		}
    wh1<-switch(isChar,"TRUE"= x =="-1","FALSE"= x ==-1)
    wh2<-switch(isChar,"TRUE"= x =="-2","FALSE"= x ==-2)
    wh<-wh1 | wh2
    vals<-sort(unique(x[!wh])) #if input was 1:n will hopefully make output 1:n matching
    y<-match(x,vals)
    y[wh1]<- -1
    y[wh2]<- -2
    return(y)
  }
  
  if(!is.null(dim(clMat)) && ncol(clMat)>1){
    x<-apply(clMat,2,fun)
    if(is.null(dim(x))) x<-matrix(x,nrow=1) #in case clMat was matrix with 1 row
    return(x  )
  } 
  else{
    if(is.matrix(clMat)) clMat<-clMat[,1]
    return(matrix(fun(clMat),ncol=1))
  }
}
## Universal way to convert matrix of clusters into default colorLegend
## returns  list(colorList=colorList,numClusters=clMat,facClusters=clMat))
## If giving clNumMat, then will not check for consecutive integers, but will use entries in clNumMat as the clusterIds
## If matchClusterLegend given will use names and colors of matchClusterLegend
## if matchTo="numIds", assume that 'clusterIds' column matches clNumMat (so only makes sense if giving clNumMat); will keep clusterId and color of clusterLegend -- NOT name
## if matchTo="givenIds", assume 'clusterIds' matches entries of clMat; will keep name and color of clusterLegend
## if matchTo="name" assume "name" matches entries of clMat; will keep name and color of clusterLegend
## (will only match if finds name or clusterIds in matchClusterLegend, depending on value of matchTo)
## Assumes that clMat has already had continuous columns removed
## Note, does drop levels, so returned datasets as well as color legend doesn't include missing factor levels
.makeColors<-function(clMat, colors,clNumMat=NULL,unassignedColor="white",missingColor="grey", distinctColors=FALSE,
                      matchClusterLegend=NULL,matchTo=c("givenIds","numIds","name")){ 
  
  matchTo<-match.arg(matchTo)
  if(!is.null(matchClusterLegend)){
    if(!is.list(matchClusterLegend) ) matchClusterLegend<-.convertToClusterLegend(matchClusterLegend)
    if("matchTo"%in% c("numIds","givenIds")) reqNames<-c("color","clusterIds") else reqNames<-c("color","name")
    ch<-.checkClusterLegendList(matchClusterLegend,allowNames=TRUE,reqNames=reqNames)
    if(!is.logical(ch)){
      #try again in case in aheatmap format
      if(!all(sapply(matchClusterLegend, function(x) {!is.null(dim(x))}))) matchClusterLegend<-.convertToClusterLegend(matchClusterLegend)
      ch<-.checkClusterLegendList(matchClusterLegend,allowNames=TRUE,reqNames=reqNames)
      if(!is.logical(ch)) stop(ch)
      
    }
		if(is.null(names(matchClusterLegend)) && !is.null(colnames(clMat)) && length(matchClusterLegend)==ncol(clMat)){
			names(matchClusterLegend)<-colnames(clMat)
		}
  }
  if(ncol(clMat)==1) distinctColors<-FALSE
  if(any(apply(clMat,2,function(x){length(unique(x))})>length(colors))) warning("too many clusters to have unique color assignments")
    ###(not sure why this simpler code doesn't give back data.frame with factors: annCol<-apply(clMat,2,function(x){factor(x)}))
		
	cNames<-colnames(clMat)
	#if give clNumMat, can skip this step, save time
	if(is.null(clNumMat)) clNumMat<-.makeIntegerClusters(as.matrix(clMat)) #require to not skip a integer value
	allFactors<-all(apply(clMat,2,function(x){is.factor(x)}))
	if(!allFactors){
		clMat<-do.call("data.frame", lapply(seq_len(ncol(clMat)), function(ii){ 
		  x<-clMat[,ii]
		  if(!is.factor(x)) return(factor(clMat[,ii]))
		  else return(droplevels(x))
		  }))
  	names(clMat)<-cNames
	}
	
  maxPerCol<-apply(clNumMat,2,max) #max cluster value (not including -1,-2)
  currcolors<-rep(colors,length= max(c(length(colors),sum(maxPerCol)))) #make sure don't run out of colors. Put max in case none are >0
  if(distinctColors) maxPreviousColor<-c(0,head(cumsum(maxPerCol),-1)) 
		
	#make a clusterLegend list
	perColumnFunction<-function(ii){
    facInt<-clNumMat[,ii] #assumes adjacent numbers
    nVals<-max(c(facInt,0))
    facOrig<-clMat[,ii] #assumes factors
    matchName<-cNames[[ii]]
		if(!is.null(matchClusterLegend[[matchName]])){
	    colMat<-matchClusterLegend[[matchName]]
			if(matchTo=="numIds"){
			  m<-match(colMat[,"clusterIds"],as.character(facInt))
			  cols<-cbind(colMat[,c("clusterIds","color"),drop=FALSE],"name"=as.character(facOrig)[m])
			}
			else if(matchTo=="givenIds"){
			  m<-match(colMat[,"clusterIds"],as.character(facOrig))
			 cols<-cbind("clusterIds"=facInt[m],colMat[,c("color","name"),drop=FALSE]) 			}
			else{
			  m<-match(colMat[,"name"],as.character(facOrig))
			  cols<-cbind("clusterIds"=facInt[m],colMat[,c("color","name"),drop=FALSE])
			}
	    if(any(is.na(m))) cols<-cols[!is.na(m),,drop=FALSE] #incase given legend has names/Ids not found in data
	    #in case given legend doesn't have values found in data
	    whMissing<-which(!as.character(facInt)[facInt>0] %in% cols[,"clusterIds"])
	    if(length(whMissing)>0){ 
	      #remove colors already in colMat
	      colors<-currcolors
	      mColors<-.matchColors(colors,cols[,"color"])
	      if(any(!is.na(mColors))) colors<-colors[-!is.na(mColors)]
	      mAdd<-match(unique(facInt[facInt>0][whMissing]),facInt) #make unique value
	      addMat<-cbind("clusterIds"=as.character(facInt[mAdd]),"color"=colors[seq_along(mAdd)],"name"=as.character(facOrig[mAdd]))
        cols<-rbind(cols,addMat)
	     }
	    
		}
		else{
		  if(nVals>0){
		    if(distinctColors){
		      add<-maxPreviousColor[[ii]]
		      colors<-currcolors[seq_len( nVals)+add]
		    }
		    else colors<-currcolors[seq_len( nVals)]
        #make matrix for non -1 values
		    clIds<-sort(unique(facInt[facInt>0]))
        m<-match(clIds,facInt)
		    cols<-cbind(
		      "clusterIds"=as.character(clIds),
		      "color"=colors,
		      "name"=as.character(facOrig[m])
		    )
		  }
		  else{ #all <0 cluster values
		    cols<-matrix(nrow=0,ncol=3)
		    colnames(cols)<-c("clusterIds","color","name")
		  }
	    if(any(facInt== -1)) 
				cols<-rbind(cols,c("clusterIds"="-1","color"=unassignedColor,"name"="-1") )
	    if(any(facInt== -2)) 
				cols<-rbind(cols,c("clusterIds"="-2","color"=missingColor,"name"="-2") )
		}
    cols<-cols[order(cols[,"name"]),,drop=FALSE]
		rownames(cols)<-NULL
    return(cols)
	}
	colorList<-lapply(seq_len(ncol(clNumMat)),FUN=perColumnFunction)
  names(colorList)<-cNames
  return(list(colorList=colorList,numClusters=clNumMat,facClusters=clMat))
}

#' @importFrom grDevices col2rgb 
.matchColors<-function(x,y){
  #match x colors to y colors, only with rgb definitions
  if(!is.character(x) || !is.character(y)) stop("colors must be character values")
  xrgb<-col2rgb(x)
  yrgb<-col2rgb(y)
  match(data.frame(xrgb), data.frame(yrgb))
}


.convertSingleWhichCluster<-function(object,whichCluster,passedArgs=NULL){
	if(!is.null(passedArgs) && any(c("whichClusters") %in% names(passedArgs))){
		stop("The argument of this function is 'whichCluster' (singular) not 'whichClusters' indicating only a single clustering can be used for this cluster")
	}
  if(is.character(whichCluster)) whCl<-.TypeIntoIndices(object,whClusters=whichCluster) else whCl<-whichCluster
  if(length(whCl)!=1) stop("Invalid value for 'whichCluster'. Current value identifies ",length(whCl)," clusterings, but 'whichCluster' must identify only a single clustering.")
  if(!whCl %in% seq_len(nClusterings(object))) stop("Invalid value for 'whichCluster'. Must be integer between 1 and ", nClusterings(object))
  return(whCl)
}
##Universal way to change character indication of clusterTypes into integer indices.
##If no match, returns vector length 0
.TypeIntoIndices<-function(x,whClusters){
  if(is.numeric(whClusters)) wh<-whClusters
  else{
    test<-try(match.arg(whClusters[1],c("workflow","all","none","primaryCluster","dendro")),silent=TRUE)
    if(!inherits(test,"try-error")){
      if(test=="workflow"){
        ppIndex<-workflowClusterDetails(x)
        if(!is.null(ppIndex) && sum(ppIndex[,"iteration"]==0)>0){
          wh<-unlist(lapply(.workflowValues,function(tt){
            ppIndex[ppIndex[,"iteration"]==0 & ppIndex[,"type"]==tt,"index"]
          }))
        }
        else wh<-vector("integer",length=0)
      }
      if(test=="all"){
        #put primary cluster first
        ppcl<-primaryClusterIndex(x)
        wh<-c(ppcl,c(seq_len(nClusterings(x)))[-ppcl])
      }
      if(test=="none") wh<-vector("integer",length=0)
      if(test=="primaryCluster") wh<-primaryClusterIndex(x)
      if(test=="dendro"){
        wh<-dendroClusterIndex(x)
        if(is.na(wh)) wh<-vector("integer",length=0)
      }
    }
    else{
      #first match to clusterTypes  
      mClType<-match(whClusters,clusterTypes(x))  
      mClLabel<-match(whClusters,clusterLabels(x))  
      totalMatch<-mapply(whClusters,mClType,mClLabel,FUN=function(cl,type,lab){
        if(is.na(type) & !is.na(lab)) return(lab)
        if(is.na(type) & is.na(lab)) return(NA)
        if(!is.na(type)){
          return(which(clusterTypes(x) %in% cl)) #prioritize clusterType and get ALL of them, not just first match
        }
      },SIMPLIFY=FALSE)
      totalMatch<-unlist(totalMatch,use.names=FALSE)
      
      if(all(is.na(totalMatch))) wh<-vector("integer",length=0)
      else wh<-na.omit(totalMatch) #silently ignore things that don't match.
    }
  } 
  if(any(wh>nClusterings(x) | wh<1)){
    wh<-wh[wh<=nClusterings(x) & wh>0]
    
  }
  #	 if(length(wh)>0) wh<-wh[is.integer(wh)]
  return(wh)
}


####
#Convert to object used by phylobase so can navigate easily 
.makePhylobaseTree<-function(x,type,isSamples=FALSE,outbranch=FALSE){
  type<-match.arg(type,c("hclust","dendro"))
  if(type=="hclust"){
    #first into phylo from ape package
    tempPhylo<-try(ape::as.phylo(x),FALSE)
    if(inherits(tempPhylo, "try-error")) stop("the hclust object cannot be converted to a phylo class with the methods of the 'ape' package.")
  }
  if(type=="dendro"){
    tempPhylo<-try(dendextend::as.phylo.dendrogram(x),FALSE)
    if(inherits(tempPhylo, "try-error")) stop("the dendrogram object cannot be converted to a phylo class with the methods of 'dendextend' package. Check that you gave simple hierarchy of clusters, and not one with fake data per sample")
  }
  phylo4Obj<-try(as(tempPhylo,"phylo4"),FALSE) 
  if(inherits(phylo4Obj, "try-error")) stop("the internally created phylo object cannot be converted to a phylo4 class. Check that you gave simple hierarchy of clusters, and not one with fake data per sample")
  
  if(isSamples){
    #NOTE: clusterNodes are found by those with non-zero edge-length between them and their decendents
    nonZeroEdges<-phylobase::edgeLength(phylo4Obj)[which(phylobase::edgeLength(phylo4Obj)>0)] #doesn't include root
    trueInternal<-sort(unique(as.numeric(sapply(strsplit(names(nonZeroEdges),"-"),.subset2,1)))) #this also picks up the outbranch between -1,-2
    #old way of doing it:
    #clusterNodes<-sort(unique(unlist(phylobase::ancestors(phylo4Obj,node=phylobase::getNode(phylo4Obj,type="tip"),type="parent"),recursive=FALSE,use.names=FALSE)))
    if(outbranch){#remove root from labeling if -1 outbranch
      #######
      #remove root
      #######
      rootNode<-phylobase::rootNode(phylo4Obj)
      trueInternal<-trueInternal[!trueInternal%in%rootNode]
      
      #######
      #find the -1/-2 internal node (if it exists)
      #determine it as the one without 0-length tip edges.
      #assumes all tips in the non-outbranch have 0-length (so max value is zero)
      #######
      rootChild<-phylobase::descendants(phylo4Obj,node=rootNode,type="children")
      #find tip descendants of each of these:
      rootChildDesc<-lapply(rootChild,phylobase::descendants,phy=phylo4Obj,type="tip")
      rootChildLeng<-lapply(rootChildDesc,phylobase::edgeLength,x=phylo4Obj)
      
      #Problem here!!! if there is single sample in a cluster, then could be a tip with length not equal to zero. Need to ignore these....how? If take the min, then a single zero length in outbranch will result in both having zeros...
      #maybe should change function so have to provide a single name of a sample that is in outbranch so as to identify it that way. 
      #for now, lets hope that never happens! i.e. that BOTH a single sample in a cluster and that outbranch has a zero length
      rootChildNum<-sapply(rootChildLeng,min) #minimum length 
      
      #indicator of which child node is the 
      whKeep<-sapply(rootChildNum,function(x){isTRUE(all.equal(x,0))}) #just incase not *exactly* 0
      if(sum(whKeep)!=1){
        #if both sides have a zero, then use max instead. 
        rootChildNum<-sapply(rootChildLeng,max) #maximum length 
        whKeep<-sapply(rootChildNum,function(x){isTRUE(all.equal(x,0))}) 
      }
      if(sum(whKeep)!=1) stop("Internal coding error in finding which is the outbranch in the dendro_samples slot. Please report to git repository!")
      outbranchNode<-rootChild[!whKeep]
      
      if(outbranchNode %in% trueInternal){
        outbranchIsInternal<-TRUE
        outbranchNodeDesc<-phylobase::descendants(phylo4Obj,node=outbranchNode,type="ALL") #includes itself
        trueInternal<-trueInternal[!trueInternal%in%outbranchNodeDesc]
        outbranchNodeDesc<-outbranchNodeDesc[outbranchNodeDesc %in% phylobase::getNode(phylo4Obj,type="internal")]
      }
      else outbranchIsInternal<-FALSE
      
    }
    #trueInternal<-allInternal[!allInternal%in%clusterNodes]
    
    phylobase::nodeLabels(phylo4Obj)[as.character(trueInternal)]<-paste("Node",seq_along(trueInternal),sep="")
    #add new label for root 
    if(outbranch){
      phylobase::nodeLabels(phylo4Obj)[as.character(rootNode)]<-"Root"
      if(outbranchIsInternal) phylobase::nodeLabels(phylo4Obj)[as.character(outbranchNodeDesc)]<-paste("MissingNode",seq_along(outbranchNodeDesc),sep="")
    }
  }
  else phylobase::nodeLabels(phylo4Obj)<-paste("Node",seq_len(phylobase::nNodes(phylo4Obj)),sep="")
  
  return(phylo4Obj)
}

# clTree<-.makePhylobaseTree(clustWithDendro@dendro_clusters,"dendro")
# sampTree<-.makePhylobaseTree(clustWithDendro@dendro_samples,"dendro",isSamples=TRUE,outbranch=FALSE)

.safePhyloSubset<-function(phylo4,tipsRemove,nodeName){
  if(length(phylobase::tipLabels(phylo4))-length(tipsRemove)<2){
    ###Check that would have >1 tips left after remove (otherwise gives an error, not sure why with trim.internal=FALSE; should report it)
    ###Remove all but 1 tip seems to work -- collapse down desptie trim.internal=FALSE. Very weird.
    keptTip<-TRUE
    tipKeep<-names(tipsRemove)[1] #label of the tip removed (tipsRemove has internal names as value)
    tipsRemove<-tipsRemove[-1] 
  }
  else keptTip<-FALSE
  phylo4<-phylobase::subset(phylo4,tips.exclude=tipsRemove,trim.internal =FALSE)
  #have to give that 
  if(keptTip){
    labs<-phylobase::tipLabels(phylo4)
    wh<-which(labs==tipKeep)
    labs[wh]<-nodeName
    phylobase::tipLabels(phylo4)<-labs
  }
  return(phylo4)
}
