# Supplementary material for: clusterExperiment and RSEC: A Bioconductor package and framework for clustering of single-cell and other large gene expression datasets
Source: PLoS Comput Biol. 2018 Sep 4;14(9):e1006378. doi: 10.1371/journal.pcbi.1006378 (PMC6138422; doi:10.1371/journal.pcbi.1006378)
Supplement: S1 Code — We provide the source code for the clusterExperiment package, version 2.1.5, used to do the analyses provided in the paper for reproducibility. However, users should not use this source code, but rather follow the Bioconductor installation instructions at https://www.bioconductor.org/install/ for installation of the package. (GZ) [file pcbi.1006378.s009.gz › clusterExperiment/R/mainClustering.R]

#' @title Cluster distance matrix from subsampling
#'   
#' @description Given input data, this function will try to find the clusters
#'   based on the given ClusterFunction object.
#' @name mainClustering
#'   
#' @param x \code{p x n} data matrix on which to run the clustering (samples in 
#'   columns).
#' @param diss \code{n x n} data matrix of dissimilarities between the samples 
#'   on which to run the clustering
#' @param distFunction a distance function to be applied to \code{D}. Only
#'   relevant if input is only \code{x} (a matrix of data), and
#'   \code{diss=NULL}. See details of \code{\link{clusterSingle}} for the
#'   required format of the distance function.
#' @param minSize the minimum number of samples in a cluster. Clusters found 
#'   below this size will be discarded and samples in the cluster will be given 
#'   a cluster assignment of "-1" to indicate that they were not clustered.
#' @param orderBy how to order the cluster (either by size or by maximum alpha 
#'   value). If orderBy="size" the numbering of the clusters are reordered by 
#'   the size of the cluster, instead of by the internal ordering of the 
#'   \code{clusterFUN} defined in the \code{ClusterFunction} object (an internal
#'   ordering is only possible if slot \code{outputType} of the
#'   \code{ClusterFunction} is \code{"list"}).
#' @param format whether to return a list of indices in a cluster or a vector of
#'   clustering assignments. List is mainly for compatibility with sequential 
#'   part.
#' @param clusterArgs arguments to be passed directly to the \code{clusterFUN}
#'   slot of the \code{ClusterFunction} object
#' @param checkArgs logical as to whether should give warning if arguments given
#'   that don't match clustering choices given. Otherwise, inapplicable 
#'   arguments will be ignored without warning.
#' @param returnData logical as to whether to return the \code{diss} or \code{x}
#'   matrix in the output. If \code{FALSE} only the clustering vector is
#'   returned.
#' @param ... arguments passed to the post-processing steps of the clustering.
#'   The available post-processing arguments for a \code{ClusterFunction} object
#'   depend on it's algorithm type and can be found by calling
#'   \code{getPostProcessingArgs}. See details below for documentation.
#' @inheritParams subsampleClustering
#' @inheritParams clusterSingle
#' @details \code{mainClustering} is not meant to be called by the user. It is
#'   only an exported function so as to be able to clearly document the
#'   arguments for \code{mainClustering} which can be passed via the argument
#'   \code{mainClusterArgs} in functions like \code{\link{clusterSingle}} and
#'   \code{\link{clusterMany}}.
#'   
#' @return mainClustering returns a vector of cluster assignments (if
#'   format="vector") or a list of indices for each cluster (if format="list").
#'   Clusters less than minSize are removed.
#'
#' @examples
#' data(simData)
#' cl1<-mainClustering(x=simData,clusterFunction="pam",clusterArgs=list(k=3))
#' cl2<-mainClustering(simData,clusterFunction="hierarchical01",clusterArgs=list(alpha=.1))
#' cl3<-mainClustering(simData,clusterFunction="tight",clusterArgs=list(alpha=.1))
#' #change distance to manhattan distance
#' cl4<-mainClustering(simData,clusterFunction="pam",clusterArgs=list(k=3),
#'      distFunction=function(x){dist(x,method="manhattan")})
#' 
#' #run hierarchical method for finding blocks, with method of evaluating
#' #coherence of block set to evalClusterMethod="average", and the hierarchical
#' #clustering using single linkage:
#' clustSubHier <- mainClustering(simData, clusterFunction="hierarchical01",
#' minSize=5, clusterArgs=list(alpha=0.1,evalClusterMethod="average", method="single"))
#'
#' #do tight
#' clustSubTight <- mainClustering(simData, clusterFunction="tight", clusterArgs=list(alpha=0.1),
#' minSize=5)
#'
#' #two twists to pam
#' clustSubPamK <- mainClustering(simData, clusterFunction="pam", silCutoff=0, minSize=5,
#' removeSil=TRUE, clusterArgs=list(k=3))
#' clustSubPamBestK <- mainClustering(simData, clusterFunction="pam", silCutoff=0,
#' minSize=5, removeSil=TRUE, findBestK=TRUE, kRange=2:10)
#'
#' # note that passing the wrong arguments for an algorithm results in warnings
#' # (which can be turned off with checkArgs=FALSE)
#' clustSubTight_test <- mainClustering(simData, clusterFunction="tight",
#' clusterArgs=list(alpha=0.1), minSize=5, removeSil=TRUE)
#' clustSubTight_test2 <- mainClustering(simData, clusterFunction="tight",
#' clusterArgs=list(alpha=0.1,evalClusterMethod="average"))
#' @rdname mainClustering
#' @aliases mainClustering,character-method
#' @export
setMethod(
  f = "mainClustering",
  signature = signature(clusterFunction = "character"),
  definition = function(clusterFunction,...){
  	mainClustering(getBuiltInFunction(clusterFunction),...)
	  
  }
 )
#' @rdname mainClustering
#' @export
setMethod(
  f = "mainClustering",
  signature = signature(clusterFunction = "ClusterFunction"),
  definition=function(clusterFunction,x=NULL, diss=NULL,
                      distFunction=NA,clusterArgs=NULL,minSize=1, orderBy=c("size","best"),
                      format=c("vector","list"),checkArgs=TRUE,checkDiss=TRUE,returnData=FALSE,...){
    orderBy<-match.arg(orderBy)
    format<-match.arg(format)
    postProcessArgs<-list(...)
    if(!is.numeric(minSize) || minSize<0) 
      stop("Invalid value for the 'minSize' parameter in determining the minimum number of samples required in a cluster.")
    else minSize<-round(minSize) #incase not integer.
    if(length(postProcessArgs)>0){
      #get rid of wrong args passed because of user confusion between the two
      whRightArgs<-which(names(postProcessArgs) %in% getPostProcessingArgs(clusterFunction))
      if(length(whRightArgs)!=length(postProcessArgs) & checkArgs) warning("Some arguments passed via '...' in mainClustering do not match the algorithmType of the given ClusterFunction object")
      if(length(whRightArgs)>0) postProcessArgs<-postProcessArgs[whRightArgs]
      else postProcessArgs<-NULL
    }
    #######################
    ### Check input and Create distance if needed, and check it.
    #######################
    input<-.checkXDissInput(x,diss,inputType=clusterFunction@inputType,algType=clusterFunction@algorithmType,checkDiss=checkDiss)
    #K-post processing requires diss for the silhouette.
    doKPostProcess<-FALSE
    if(clusterFunction@algorithmType=="K"){
      if("findBestK"  %in% names(postProcessArgs) && postProcessArgs[["findBestK"]]) doKPostProcess<-TRUE
      if("removeSil"  %in% names(postProcessArgs) && postProcessArgs[["removeSil"]]) doKPostProcess<-TRUE
    }
    if(input=="X" & (clusterFunction@inputType=="diss" || doKPostProcess)){
      diss<-.makeDiss(x,distFunction=distFunction,checkDiss=checkDiss,algType=clusterFunction@algorithmType)
      if(clusterFunction@inputType=="diss") input<-"diss"
    }
    
    
    #-----
    # Other Checks
    #-----
    reqArgs<-requiredArgs(clusterFunction)
    #remove required args not needed if certain postProcessArgs are given:
    # don't need define 'k' if choose 'findBestK=TRUE'
    if(algorithmType(clusterFunction)=="K" & "findBestK" %in% names(postProcessArgs)){
      if(postProcessArgs[["findBestK"]]) reqArgs<-reqArgs[-which(reqArgs=="k")]
    }
    if(length(reqArgs)>0 & !all(reqArgs %in% names(clusterArgs))) stop(paste("For this clusterFunction algorithm type ('",algorithmType(clusterFunction),"') must supply arguments",reqArgs,"as elements of the list of 'clusterArgs'"))
    
    
    #######################
    ####Run clustering:
    #######################
    if(input %in% c("X","both")) N <- dim(x)[2] else N<-dim(diss)[2]
    
    argsClusterList<-.makeDataArgs(dataInput=input,funInput=clusterFunction@inputType, xData=x, dissData=diss)
    argsClusterList<-c(argsClusterList, clusterArgs, list("checkArgs"=checkArgs, "cluster.only"=TRUE))
    if(algorithmType(clusterFunction)=="01") {
      res<-do.call(clusterFunction@clusterFUN,argsClusterList)
    }
    if(algorithmType(clusterFunction)=="K") {
      res<-do.call(".postProcessClusterK",c(list(clusterFunction=clusterFunction,clusterArgs=argsClusterList,N=N,orderBy=orderBy,diss=diss),postProcessArgs))
      ###Note to self: .postProcessClusterK returns clusters in list form.
    }
    
    #######################
    #Now format into desired output, order
    #######################
    #this is perhaps not efficient. For now will do this, then consider going back and only converting when, where needed.
    if(clusterFunction@outputType=="vector" & algorithmType(clusterFunction)!="K"){
      res<-.clusterVectorToList(res)
    }
    clusterSize<-sapply(res, length)
    if(length(res)>0) res <- res[clusterSize>=minSize]
    if(length(res)!=0 & orderBy=="size"){ #i.e. there exist clusters found that passed minSize
      clusterSize<-sapply(res, length) #redo because dropped small clusters earlier
      res <- res[order(clusterSize,decreasing=TRUE)]
    }
    if(format=="vector"){
      res<-.clusterListToVector(res,N)
      names(res)<-if(input=="X") colnames(x) else rownames(diss)
    }
    if(!returnData) return(res)
    else return(list(results=res,diss=diss,x=x))
  }
)


#' @rdname mainClustering
#' @aliases getPostProcessingArgs
#' @details Post-processing Arguments: For post-processing the clustering,
#'   currently only type 'K' algorithms have a defined post-processing.
#'   Specifically
#' \itemize{
#'  \item{"findBestK"}{logical, whether should find best K based on average
#'   silhouette width (only used if clusterFunction of type "K").}
#'  \item{"kRange"}{vector of integers to try for k values if findBestK=TRUE. If
#'  \code{k} is given in \code{clusterArgs}, then default is k-2 to k+20,
#'  subject to those values being greater than 2; if not the default is
#'  \code{2:20}. Note that default values depend on the input k, so running for
#'  different choices of k and findBestK=TRUE can give different answers unless
#'  kRange is set to be the same.}
#'  \item{"removeSil"}{logical as to whether remove the assignment of a sample
#'  to a cluster when the sample's silhouette value is less than
#'  \code{silCutoff}}
#'  \item{"silCutoff"}{Cutoff on the minimum silhouette width to be included in
#'   cluster (only used if removeSil=TRUE).}
#' }
#' @export
setMethod(
  f = "getPostProcessingArgs",
  signature = c("ClusterFunction"),
  definition = function(clusterFunction) {
  	switch(algorithmType(clusterFunction),"01"=.argsPostCluster01,"K"=.argsPostClusterK)
}
)

.argsPostCluster01<-c("")
.argsPostClusterK<-c("findBestK","kRange","removeSil","silCutoff")

#' @importFrom cluster silhouette
.postProcessClusterK<-function(clusterFunction,findBestK=FALSE,  kRange,removeSil=FALSE,silCutoff=0,clusterArgs,N,orderBy,diss=NULL)
{
  doPostProcess<-(findBestK | removeSil ) & !is.null(diss) #whether will calculate silhouette or not; if not, speeds up the function... 
  k<-clusterArgs[["k"]]
  if(!findBestK && is.null(k)) stop("If findBestK=FALSE, must provide k")
  if(!is.null(k)) clusterArgs<-clusterArgs[-which(names(clusterArgs)=="k")]
  if(findBestK){
    if(missing(kRange)){
      if(!is.null(k)) kRange<-(k-2):(k+20)
      else kRange<-2:20
    }
    if(any(kRange<2)){
      kRange<-kRange[kRange>=2]
      if(length(kRange)==0) stop("Undefined values for kRange; must be greater than or equal to 2")
    }
    ks<-kRange 
  }
  else ks<-k
  if(any(ks>= N)) ks<-ks[ks<N]
  clusters<-lapply(ks,FUN=function(currk){
    cl<-do.call(clusterFunction@clusterFUN,c(list(k=currk),clusterArgs))
    if(clusterFunction@outputType=="list") cl<-.clusterListToVector(cl,N=N)
    return(cl)
  })
  if(doPostProcess){
    silClusters<-lapply(clusters,function(cl){
      cluster::silhouette(cl,dmatrix=diss)
    })
    if(length(ks)>1){
      whichBest<-which.max(sapply(silClusters, mean))
      finalCluster<-clusters[[whichBest]]
      sil<-silClusters[[whichBest]][,"sil_width"]
    }
    else{
      finalCluster<-clusters[[1]]
      sil<-silClusters[[1]][,"sil_width"]
    }
    if(removeSil){
      cl<-as.numeric(sil>silCutoff)
      cl[cl==0]<- -1
      cl[cl>0]<-finalCluster[cl>0]
      sil[cl == -1] <- -Inf #make the -1 cluster the last one in order
    }
    else{
      cl<-finalCluster
    }
  }
  else{
    cl<-clusters[[1]]
  }
  
  
  #make list of indices and put in order of silhouette width (of positive)
  clList<-tapply(seq_along(cl),cl,function(x){x},simplify=FALSE)
  if(doPostProcess){
    if(orderBy=="best"){
      clAveWidth<-tapply(sil,cl,mean,na.rm=TRUE)
      clList[order(clAveWidth,decreasing=TRUE)]
    }
    #remove -1 group
    if(removeSil){
      whNotAssign<-which(sapply(clList,function(x){all(cl[x]== -1)}))
      if(length(whNotAssign)>1) stop("Coding error in removing unclustered samples")
      if(length(whNotAssign)>0) clList<-clList[-whNotAssign]
    }
  }
  
  return(clList)
  
}
