# Supplementary material for: clusterExperiment and RSEC: A Bioconductor package and framework for clustering of single-cell and other large gene expression datasets
Source: PLoS Comput Biol. 2018 Sep 4;14(9):e1006378. doi: 10.1371/journal.pcbi.1006378 (PMC6138422; doi:10.1371/journal.pcbi.1006378)
Supplement: S1 Code — We provide the source code for the clusterExperiment package, version 2.1.5, used to do the analyses provided in the paper for reproducibility. However, users should not use this source code, but rather follow the Bioconductor installation instructions at https://www.bioconductor.org/install/ for installation of the package. (GZ) [file pcbi.1006378.s009.gz › clusterExperiment/R/makeBlankData.R]

#' @rdname plottingFunctions
#' @name plottingFunctions
#' @aliases makeBlankData
#' @param data matrix with samples on columns and features on rows.
#' @param groupsOfFeatures list, with each element of the list containing a
#'   vector of numeric indices of features (rows).
#' @param groupsOfSamples list, with each element of the list containing a
#'   vector of numeric indices of samples (columns).
#' @param nBlankFeatures the number of blank lines to add in the data matrix to
#'   separate the groups of feature indices (will govern the amount of white space if
#'   data is then fed to heatmap.)
#' @param nBlankSamples the number of blank lines to add in the data matrix to
#'   separate the groups of sample indices (will govern the amount of white space if
#'   data is then fed to heatmap.)
#' @details \code{makeBlankData} pulls the data corresponding to the row indices
#'   in \code{groupsOfFeatures} adds lines of NA values into data between these
#'   groups. When given to heatmap, will create white space between these groups
#'   of features.
#' @seealso \code{\link{plotHeatmap}}
#' @return \code{makeBlankData} returns a list with items
#'  \itemize{
#'  \item{"dataWBlanks"}{ The data with the rows of NAs separating the given
#'  indices.}
#'  \item{"rowNamesWBlanks"}{ A vector of characters giving the rownames for the
#'  data, including blanks for the NA rows. These are not given as rownames to
#'  the returned data because they are not necessarily unique. However, they can be 
#'  given to the \code{labRow} argument of \code{\link[NMF]{aheatmap}} or
#'  \code{\link{plotHeatmap}}.}
#'  \item{"colNamesWBlanks"}{ A vector of characters giving the colnames for the
#'  data, including blanks for the NA rows. They can be 
#'  given to the \code{labCol} argument of \code{\link[NMF]{aheatmap}} or
#'  \code{\link{plotHeatmap}}.}
#'  \item{"featureGroupNamesWBlanks"}{ A vector of characters of the same length 
#'	as the number of rows of the new data (i.e. with blanks) giving the group name  
#'  for the data, indicating which group (i.e. which element of \code{groupsOfFeatures}
#'   list) the feature came from. If \code{groupsOfFeatures} has unique names, these 
#'   names will be used, other wise "Feature Group1", "Feature Group2", etc. 
#'   The NA rows are given NA values. 
#'  }
#'  \item{"sampleGroupNamesWBlanks"}{ A vector of characters of the same length 
#'	as the number of columns of the new data (i.e. with blanks) giving the group name  
#'  for the data, indicating which group (i.e. which element of \code{groupsOfFeatures}
#'   list) the feature came from. If \code{groupsOfFeatures} has unique names, these 
#'   names will be used, other wise "SampleGroup1", "Group2", etc. The NA rows are 
#'   given NA values. 
#'   }	
#' }
#'
#' @export
#'
#' @examples
#' data(simData)
#'
#' x <- makeBlankData(simData[,1:10], groupsOfFeatures=list(c(5, 2, 3), c(20,
#' 34, 25)))
#' plotHeatmap(x$dataWBlanks,clusterFeatures=FALSE)
makeBlankData <- function(data,groupsOfFeatures=NULL,groupsOfSamples=NULL,nBlankFeatures = 1, nBlankSamples=1) {
	###Checks on input arguments
	if(is.null(groupsOfFeatures)& is.null(groupsOfSamples))
		stop("One of 'groupsOfFeatures' and 'groupsOfSamples' must be non-NULL")
  if (!is.null(groupsOfFeatures) && !is.list(groupsOfFeatures))
    stop("groupsOfFeatures must be a list")
  if (!is.null(groupsOfSamples) && !is.list(groupsOfSamples))
    stop("groupsOfSamples must be a list")

  if(!is.null(groupsOfFeatures)){
		testFeatureIndices <- sapply(groupsOfFeatures,function(x) {
    	is.numeric(x) && all(x %in% seq_len(NROW(data)))
  	})
	  if (!all(testFeatureIndices))
	    stop("Invalid list of indices in groupsOfFeatures.")
	}
	
  if(!is.null(groupsOfSamples)){
		testSampleIndices <- sapply(groupsOfSamples,function(x) {
	    is.numeric(x) && all(x %in% seq_len(NROW(data)))
	  })
	  if (!all(testSampleIndices))
	    stop("Invalid list of indices in groupsOfFeatures.")
	}

  if(is.null(rownames(data))) row.names(data)<-as.character(seq_len(nrow(data)))
	if(is.null(colnames(data))) colnames(data)<-as.character(seq_len(ncol(data)))
	rnames<-rownames(data)
	cnames<-colnames(data)
	####
	#Features
	######
	if(!is.null(groupsOfFeatures)){
	  #make list of data of feature groups
	  dataList <- lapply(groupsOfFeatures,function(ii){data[ii,,drop=FALSE]})
	  rnames <- lapply(groupsOfFeatures,function(ii){rnames[ii]})
	  #remove rownames to avoid warning
	  dataList<-lapply(dataList,function(x){
		  row.names(x)<-NULL
		  return(x)
	  })
	  #add NA rows between groups
	  naData <- matrix(NA,nrow = nBlankFeatures,ncol = ncol(data))
	  dataListMinus <- lapply(dataList[-length(dataList)],function(x) {
		  rbind(x,naData)
	  })  
	  newData <-
	    data.frame(do.call("rbind",c(dataListMinus,dataList[length(dataList)])))

	  #make names for this
	  rnamesMinus <-
	    lapply(head(rnames,-1),function(x) {
	      c(x,rep("",nBlankFeatures))
	    })
	  rnames <- unname(c(unlist(rnamesMinus),rnames[[length(rnames)]]))
  
  
	  if(!is.null(names(groupsOfFeatures)) && length(unique(names(groupsOfFeatures)))==length(names(groupsOfFeatures)) ){
		  gNames<-names(groupsOfFeatures)
	  }
	  else gNames<-paste("FeatureGroup",seq_along(groupsOfFeatures),sep="")
	  groupNames<- lapply(seq_along(dataList),function(i){
		  gname<-rep(gNames[i],times=length(groupsOfFeatures[[i]]))
		  if(i!=length(dataList)) gname<-c(gname,rep(NA,nBlankFeatures))
		  return(gname)
	  })
	  featureGroupNames<-unname(unlist(groupNames))
		data<-newData
		
	}
	else{
		rnames<-NULL
		featureGroupNames<-NULL
	}
	####
	#Samples
	######
	if(!is.null(groupsOfSamples)){
	  #make list of data of feature groups
	  dataList <- lapply(groupsOfSamples,function(ii){data[,ii,drop=FALSE]})
	  cnames <- lapply(groupsOfSamples,function(ii){cnames[ii]})
	  #remove rownames to avoid warning
	  dataList<-lapply(dataList,function(x){
			colnames(x)<-NULL
					  return(x)
	  })
	  #add NA columns between groups
	  naData <- matrix(NA,ncol = nBlankSamples,nrow = nrow(data),dimnames=NULL)
	  dataListMinus <- lapply(dataList[-length(dataList)],function(x) {
		  cbind(x,naData)
	  })  
	  newData <- unname(data.frame(do.call("cbind",c(dataListMinus,dataList[length(dataList)]))))
	  #make names for this
	  cnamesMinus <-
	    lapply(head(cnames,-1),function(x) {
	      c(x,rep("",nBlankSamples))
	    })
	  cnames <- unname(c(unlist(cnamesMinus),cnames[[length(cnames)]]))
  
  
	  if(!is.null(names(groupsOfSamples)) && length(unique(names(groupsOfSamples)))==length(names(groupsOfSamples)) ){
		  gNames<-names(groupsOfSamples)
	  }
	  else gNames<-paste("SampleGroup",seq_along(groupsOfSamples),sep="")
	  groupNames<- lapply(seq_along(dataList),function(i){
		  gname<-rep(gNames[i],times=length(groupsOfSamples[[i]]))
		  if(i!=length(dataList)) gname<-c(gname,rep(NA,nBlankSamples))
		  return(gname)
	  })
	  sampleGroupNames<-unname(unlist(groupNames))
		data<-newData
		
	}
	else{
		cnames<-NULL
		sampleGroupNames<-NULL
	}

  #can't set rownames because not unique values!
  #rownames(newData)<-rnames
  return(list(dataWBlanks = data,rowNamesWBlanks = rnames,colNamesWBlanks=cnames, featureGroupNamesWBlanks=featureGroupNames,sampleGroupNamesWBlanks=sampleGroupNames))

}
