# Supplementary material for: clusterExperiment and RSEC: A Bioconductor package and framework for clustering of single-cell and other large gene expression datasets
Source: PLoS Comput Biol. 2018 Sep 4;14(9):e1006378. doi: 10.1371/journal.pcbi.1006378 (PMC6138422; doi:10.1371/journal.pcbi.1006378)
Supplement: S1 Code — We provide the source code for the clusterExperiment package, version 2.1.5, used to do the analyses provided in the paper for reproducibility. However, users should not use this source code, but rather follow the Bioconductor installation instructions at https://www.bioconductor.org/install/ for installation of the package. (GZ) [file pcbi.1006378.s009.gz › clusterExperiment/R/makeConsensus.R]

#'Find sets of samples that stay together across clusterings
#'
#'Find sets of samples that stay together across clusterings in order to define 
#'a new clustering vector.
#'
#'@aliases makeConsensus
#'  
#'@param x a matrix or \code{\link{ClusterExperiment}} object.
#' @inheritParams ClusterExperiment-methods
#'@param clusterFunction the clustering to use (passed to 
#'  \code{\link{mainClustering}}); currently must be of type '01'.
#'@param minSize minimum size required for a set of samples to be considered in 
#'  a cluster because of shared clustering, passed to
#'  \code{\link{mainClustering}}
#'@param proportion The proportion of times that two sets of samples should be 
#'  together in order to be grouped into a cluster (if <1, passed to
#'  mainClustering via alpha = 1 - proportion)
#'@param propUnassigned samples with greater than this proportion of assignments
#'  equal to '-1' are assigned a '-1' cluster value as a last step (only if
#'  proportion < 1)
#'@param ... arguments to be passed on to the method for signature 
#'  \code{matrix,missing}.
#'@inheritParams clusterMany
#'@details This function was previously called \code{combineMany} (versions <= 2.0.0).
#' \code{combineMany} is still available, but is considered defunct and users should 
#' update their code accordingly. 
#'@details The function tries to find a consensus cluster across many different 
#'  clusterings of the same samples. It does so by creating a \code{nSamples} x 
#'  \code{nSamples} matrix of the percentage of co-occurance of each sample and 
#'  then calling mainClustering to cluster the co-occurance matrix. The function
#'  assumes that '-1' labels indicate clusters that are not assigned to a 
#'  cluster. Co-occurance with the unassigned cluster is treated differently 
#'  than other clusters. The percent co-occurance is taken only with respect to 
#'  those clusterings where both samples were assigned. Then samples with more 
#'  than \code{propUnassigned} values that are '-1' across all of the 
#'  clusterings are assigned a '-1' regardless of their cluster assignment.
#'@details The method calls \code{\link{mainClustering}} on the proportion
#'  matrix with \code{clusterFunction} as the 01 clustering algorithm,
#'  \code{alpha=1-proportion}, \code{minSize=minSize}, and
#'  \code{evalClusterMethod=c("average")}. See help of 
#'  \code{\link{mainClustering}} for more details.
#'@return If x is a matrix, a list with values \itemize{ 
#'  \item{\code{clustering}}{ vector of cluster assignments, with "-1" implying 
#'  unassigned}
#'  
#'  \item{\code{percentageShared}}{ a nSample x nSample matrix of the percent 
#'  co-occurance across clusters used to find the final clusters. Percentage is 
#'  out of those not '-1'} \item{\code{noUnassignedCorrection}{ a vector of 
#'  cluster assignments before samples were converted to '-1' because had 
#'  >\code{propUnassigned} '-1' values (i.e. the direct output of the 
#'  \code{mainClustering} output.)}} }
#'  
#' @return If x is a \code{\link{ClusterExperiment}}, a
#'  \code{\link{ClusterExperiment}} object, with an added clustering of
#'  clusterTypes equal to \code{makeConsensus} and the \code{percentageShared}
#'  matrix stored in the \code{coClustering} slot.
#'
#' @examples
#' data(simData)
#'
#' cl <- clusterMany(simData,nReducedDims=c(5,10,50),  reduceMethod="PCA",
#' clusterFunction="pam", ks=2:4, findBestK=c(FALSE), removeSil=TRUE,
#' subsample=FALSE)
#'
#' #make names shorter for plotting
#' clMat <- clusterMatrix(cl)
#' colnames(clMat) <- gsub("TRUE", "T", colnames(clMat))
#' colnames(clMat) <- gsub("FALSE", "F", colnames(clMat))
#' colnames(clMat) <- gsub("k=NA,", "", colnames(clMat))
#'
#' #require 100% agreement -- very strict
#' clCommon100 <- makeConsensus(clMat, proportion=1, minSize=10)
#'
#' #require 70% agreement based on clustering of overlap
#' clCommon70 <- makeConsensus(clMat, proportion=0.7, minSize=10)
#'
#' oldpar <- par()
#' par(mar=c(1.1, 12.1, 1.1, 1.1))
#' plotClusters(cbind("70%Similarity"=clCommon70$clustering, clMat,
#' "100%Similarity"=clCommon100$clustering), axisLine=-2)
#'
#' #method for ClusterExperiment object
#' clCommon <- makeConsensus(cl, whichClusters="workflow", proportion=0.7,
#' minSize=10)
#' plotClusters(clCommon)
#' par(oldpar)
#'
#' @rdname makeConsensus
#' @export
setMethod(
  f = "makeConsensus",
  signature = signature(x = "matrix", whichClusters = "missing"),
  definition = function(x, whichClusters, proportion,
                        clusterFunction="hierarchical01",
                        propUnassigned=.5, minSize=5,...) {
    
    if(proportion >1 || proportion <0) stop("Invalid value for the 'proportion' parameter")
    if(propUnassigned >1 || propUnassigned <0) stop("Invalid value for the 'propUnassigned' parameter")
    clusterMat <- x
    if(proportion == 1) {
      #have to repeat from mainClustering because didn't
      if(!is.numeric(minSize) || minSize<0) 
        stop("Invalid value for the 'minSize' parameter in determining the minimum number of samples required in a cluster.")
      else minSize<-round(minSize) #incase not integer.
      singleValueClusters <- apply(clusterMat, 1, paste, collapse=";")
      allUnass <- paste(rep("-1", length=ncol(clusterMat)), collapse=";")
      uniqueSingleValueClusters <- unique(singleValueClusters)
      tab <-	table(singleValueClusters)
      tab <- tab[tab >= minSize]
      tab <- tab[names(tab) != allUnass]
      cl <- match(singleValueClusters, names(tab))
      cl[is.na(cl)] <- -1
      sharedPerct<-NULL
    } else{
      
      if(is.character(clusterFunction)) typeAlg <- algorithmType(clusterFunction)
      else if(class(clusterFunction)=="ClusterFunction") typeAlg<-algorithmType(clusterFunction) else stop("clusterFunction must be either built in clusterFunction name or a ClusterFunction object")
      if(typeAlg!="01") {
        stop("makeConsensus is only implemented for '01' type clustering functions (see ?ClusterFunction)")
      }
      
      ##Make clusterMat integer, just in case
      clusterMat <- apply(clusterMat, 2, as.integer)
      clusterMat[clusterMat %in%  c(-1,-2)] <- NA
      sharedPerct <- search_pairs(t(clusterMat)) #works on columns. gives a nsample x nsample matrix back. only lower tri populated
      
      #fix those pairs that have no clusterings for which they are both not '-1'
      sharedPerct <- sharedPerct + t(sharedPerct)
      sharedPerct[is.na(sharedPerct)] <- 0
      sharedPerct[is.nan(sharedPerct)] <- 0
      diag(sharedPerct) <- 1
      
      clustArgs<-list(alpha=1-proportion)
      clustArgs<-c(clustArgs,list(...))
      if(!"evalClusterMethod" %in% names(clustArgs) && clusterFunction=="hierarchical01"){
        clustArgs<-c(clustArgs,list(evalClusterMethod=c("average")))
      }
      cl <- mainClustering(diss=1-sharedPerct, clusterFunction=clusterFunction,
                           minSize=minSize, format="vector",
                           clusterArgs=clustArgs)
      
      if(is.character(cl)) {
        stop("coding error -- mainClustering should return numeric vector")
      }
    }
    ##Now define as unassigned any samples with >= propUnassigned '-1' values in clusterMat
    whUnassigned <- which(apply(clusterMat, 2, function(x){
      sum(x== -1)/length(x)>propUnassigned}))
    clUnassigned <- cl
    clUnassigned[whUnassigned] <- -1
    
    return(list(clustering=clUnassigned, percentageShared=sharedPerct,
                noUnassignedCorrection=cl))
  }
)

#' @rdname makeConsensus
#' @export
#' @param clusterLabel a string used to describe the type of clustering. By
#'   default it is equal to "makeConsensus", to indicate that this clustering is
#'   the result of a call to makeConsensus. However, a more informative label can
#'   be set (see vignette).
setMethod(
  f = "makeConsensus",
  signature = signature(x = "ClusterExperiment", whichClusters = "numeric"),
  definition = function(x, whichClusters, eraseOld=FALSE,clusterLabel="makeConsensus",...){
    
    if(!all(whichClusters %in% seq_len(NCOL(clusterMatrix(x))))) {
      stop("Invalid indices for clusterLabels")
    }
    if(length(whichClusters)==0) stop("No clusters chosen (whichClusters has length 0)")
    clusterMat <- clusterMatrix(x)[, whichClusters, drop=FALSE]
    
    outlist <- makeConsensus(clusterMat, ...)
    newObj <- ClusterExperiment(x, outlist$clustering,
                                transformation=transformation(x),
                                clusterTypes="makeConsensus",checkTransformAndAssay=FALSE)
    #add "c" to name of cluster
    newObj<-.addPrefixToClusterNames(newObj,prefix="c",whCluster=1)
    clusterLabels(newObj) <- clusterLabel
    
    if(!is.null(outlist$percentageShared)) {
      coClustering(newObj) <- outlist$percentageShared
    }
    ##Check if pipeline already ran previously and if so increase
		x<-.updateCurrentWorkflow(x,eraseOld,newTypeToAdd="makeConsensus",newLabelToAdd=clusterLabel)
		
    if(!is.null(x)) retval<-.addNewResult(newObj=newObj,oldObj=x) #make decisions about what to keep.
    else retval<-.addBackSEInfo(newObj=newObj,oldObj=x)
    return(retval)
  }
)

#' @rdname makeConsensus
#' @export
setMethod(
  f = "makeConsensus",
  signature = signature(x = "ClusterExperiment", whichClusters = "character"),
  definition = function(x, whichClusters, ...){
    
    wh <- .TypeIntoIndices(x, whClusters=whichClusters)
    makeConsensus(x, wh, ...)
  }
)
#' @rdname makeConsensus
#' @export
setMethod(
  f = "makeConsensus",
  signature = signature(x = "ClusterExperiment", whichClusters = "missing"),
  definition = function(x, whichClusters, ...){
    wh<-.TypeIntoIndices(x,"clusterMany")
    if(length(wh)>0){
      .mynote("no clusters specified to combine, using results from clusterMany")
      makeConsensus(x, whichClusters = "clusterMany",...)
    }
    else{
      stop("no clusters specified to combine, please specify.")
    }
  }
)
