# Supplementary material for: clusterExperiment and RSEC: A Bioconductor package and framework for clustering of single-cell and other large gene expression datasets
Source: PLoS Comput Biol. 2018 Sep 4;14(9):e1006378. doi: 10.1371/journal.pcbi.1006378 (PMC6138422; doi:10.1371/journal.pcbi.1006378)
Supplement: S1 Code — We provide the source code for the clusterExperiment package, version 2.1.5, used to do the analyses provided in the paper for reproducibility. However, users should not use this source code, but rather follow the Bioconductor installation instructions at https://www.bioconductor.org/install/ for installation of the package. (GZ) [file pcbi.1006378.s009.gz › clusterExperiment/R/makeDendrogram.R]

#' @title Make hierarchy of set of clusters
#'
#' @aliases makeDendrogram,ClusterExperiment-method
#' @description Makes a dendrogram of a set of clusters based on hclust on the
#'   medoids of the cluster.
#' @param x data to define the medoids from. Matrix and
#'   \code{\link{ClusterExperiment}} supported.
#' @param cluster A numeric vector with cluster assignments. If x is a
#'   ClusterExperiment object, cluster is automatically the primaryCluster(x).
#'   ``-1'' indicates the sample was not assigned to a cluster.
#' @param unassignedSamples how to handle unassigned samples("-1") ; only
#'   relevant for sample clustering. See details.
#' @param reduceMethod character A character identifying what type of
#'   dimensionality reduction to perform before clustering. Can be either a
#'   value stored in either of reducedDims or filterStats slot or a built-in
#'   diminsionality reduction/filtering. The option "coCluster" will use the
#'   co-Clustering matrix stored in the 'coClustering' slot of the
#'   \code{ClusterExperiment} object
#' @param nDims The number of dimensions to keep from \code{reduceMethod}. If
#'   missing calls \code{\link{defaultNDims}}.
#' @param whichCluster an integer index or character string that identifies
#'   which cluster should be used to make the dendrogram. Default is
#'   primaryCluster.
#' @param ... for makeDendrogram, if signature \code{matrix}, arguments passed
#'   to hclust; if signature \code{ClusterExperiment} passed to the method for
#'   signature \code{matrix}. For plotDendrogram, passed to
#'   \code{\link{plot.dendrogram}}.
#' @inheritParams clusterSingle
#' @inheritParams reduceFunctions
#' @details The function returns two dendrograms (as a list if x is a matrix or
#'   in the appropriate slots if x is ClusterExperiment). The cluster dendrogram
#'   is created by applying \code{\link{hclust}} to the medoids of each cluster.
#'   In the sample dendrogram the clusters are again clustered, but now the
#'   samples are also part of the resulting dendrogram. This is done by giving
#'   each sample the value of the medoid of its cluster.
#' @details The argument \code{unassignedSamples} governs what is done with
#'   unassigned samples (defined by a -1 cluster value). If
#'   unassigned=="cluster", then the dendrogram is created by hclust of the
#'   expanded medoid data plus the original unclustered observations. If
#'   \code{unassignedSamples} is "outgroup", then all unassigned samples are put
#'   as an outgroup. If the \code{x} object is a matrix, then
#'   \code{unassignedSamples} can also be "remove", to indicate that samples
#'   with "-1" should be discarded. This is not a permitted option, however,
#'   when \code{x} is a \code{ClusterExperiment} object, because it would return
#'   a dendrogram with less samples than \code{NCOL(x)}, which is not permitted
#'   for the \code{@dendro_samples} slot.
#' @details If any merge information is stored in the input object, it will be
#'   erased by a call to makeDendrogram.
#' @return If x is a matrix, a list with two dendrograms, one in which the
#'   leaves are clusters and one in which the leaves are samples. If x is a
#'   ClusterExperiment object, the dendrograms are saved in the appropriate
#'   slots.
#'
#' @export
#' @seealso makeFilterStats, makeReducedDims
#' @examples
#' data(simData)
#'
#' #create a clustering, for 8 clusters (truth was 3)
#' cl <- clusterSingle(simData, subsample=FALSE,
#' sequential=FALSE, mainClusterArgs=list(clusterFunction="pam", clusterArgs=list(k=8)))
#'
#' #create dendrogram of clusters:
#' hcl <- makeDendrogram(cl)
#' plotDendrogram(hcl)
#' plotDendrogram(hcl, leafType="samples",plotType="colorblock")
#'
#' @name makeDendrogram
#' @rdname makeDendrogram
setMethod(
  f = "makeDendrogram",
  signature = "ClusterExperiment",
  definition = function(x, whichCluster="primaryCluster",reduceMethod="mad",
                        nDims=defaultNDims(x,reduceMethod),filterIgnoresUnassigned=TRUE,
                        unassignedSamples=c("outgroup", "cluster"),
                        whichAssay=1,...)
  {
		passedArgs<-list(...)
		checkIgnore<-.depricateArgument(passedArgs=passedArgs,"filterIgnoresUnassigned","ignoreUnassignedVar")
		if(!is.null(checkIgnore)){
			passedArgs<-checkIgnore$passedArgs
			filterIgnoresUnassigned<-checkIgnore$val
		}
    unassignedSamples<-match.arg(unassignedSamples)
    whCl<-.convertSingleWhichCluster(x,whichCluster,passedArgs)
    cl<-clusterMatrix(x)[,whCl]
    ##erase merge information
    if(!is.na(mergeClusterIndex(x)) || !is.na(x@merge_dendrocluster_index)) x<-.eraseMerge(x)

    ########
    ##Transform the data
    ########
    if(length(reduceMethod)>1) stop('makeDendrogram only takes one choice of "reduceMethod" as argument')
    if(reduceMethod!="coCluster"){
      #need to change name of reduceMethod to make it match the
      #clustering information if that option chosen.
      datList<-getReducedData(object=x,whichCluster=whCl,reduceMethod=reduceMethod,
                              nDims=nDims,filterIgnoresUnassigned=TRUE,  whichAssay=whichAssay,returnValue="list")
      x<-datList$objectUpdate
      dat<-datList$dat
      
      outlist <- do.call("makeDendrogram",c(list(
				x=dat, 
				cluster=cl,
				unassignedSamples=unassignedSamples),
				passedArgs))
    }
    else{
      if(is.null(x@coClustering)) stop("Cannot choose 'coCluster' if 'coClustering' slot is empty. Run makeConsensus before running 'makeDendrogram' or choose another option for 'reduceMethod'")
      if(is.null(dimnames(x@coClustering))) stop("This ClusterExperiment object was made with an old version of clusterExperiment and did not give dimnames to the coClustering slot.")
     outlist<-do.call("makeDendrogram",c(list(
			  x=as.dist(1-x@coClustering),
				cluster=cl,
				unassignedSamples=unassignedSamples),
				passedArgs)) 
    }
    x@dendro_samples <- outlist$samples
    x@dendro_clusters <- outlist$clusters
    x@dendro_index<-whCl

    x@dendro_outbranch<- any(cl<0) & unassignedSamples=="outgroup"
    ch<-.checkDendrogram(x)
    if(!is.logical(ch)) stop(ch)
    return(x)
  })


#' @rdname makeDendrogram
#' @export
setMethod(
  f = "makeDendrogram",
  signature = "dist",
  definition = function(x, cluster,
                        unassignedSamples=c("outgroup", "cluster", "remove"),
                        ...) {
    unassigned <- match.arg(unassignedSamples)
    cl <- cluster
    nSamples<-attributes(x)$Size
    if(nSamples != length(cl)) {
      stop("cluster must be the same length as the number of samples")
    }
    if(is.null(attributes(x)$Labels)) {
      attributes(x)$Labels <- as.character(seq_len(nSamples))
    }
    
    clNum<-.convertToNum(cl)
    
    #############
    # Cluster dendrogram
    #############
    whKeep <- which(clNum >= 0) #remove -1, -2
    if(length(whKeep) == 0) stop("all samples have clusterIds<0")
    if(length(unique(cl[whKeep]))==1) stop("Only 1 cluster given. Can not make a dendrogram.")
    clFactor <- factor(cl[whKeep])
    
    #each pair of clusters, need to get median of the distance values
    #do a double by, just returning the values as a vector, and then take the median
    medoids<-do.call("rbind", by(as.matrix(x)[whKeep,whKeep], clFactor, function(z){
      out<-as.vector(by(t(z),clFactor,function(y){median(as.vector(unlist(y)))}))
      names(out)<-levels(clFactor)
      return(out)
    }))
    diag(medoids)<-0 #incase the median of within is not zero...
    rownames(medoids) <- levels(clFactor)
    colnames(medoids) <- levels(clFactor)
    nPerCluster <- table(clFactor)
    clusterD<-as.dendrogram(stats::hclust(as.dist(medoids),members=nPerCluster,...))
    #############
    # Samples dendrogram
    #############
    
    #make fake dist with just medoids as value per sample (only for whKeep samples):
    fakeData <- do.call("rbind",lapply(levels(clFactor), function(z){
      ind <- which(clFactor == z) #indices of those in this cluster
      med <- medoids[z,] #vector of mediod with other clusters
      medExp<-rep(med,times=nPerCluster)
      mat <- matrix(medExp, nrow=length(ind), ncol=sum(nPerCluster) ,byrow=TRUE)
      rownames(mat) <- rownames(as.matrix(x)[whKeep,])[ind]
      colnames(mat) <- colnames(as.matrix(x)[,whKeep])
      return(mat)
    }))
    if(length(whKeep) != nSamples && unassigned != "remove"){
      #need to add the unassigned samples into fakeData
      outlierDat <- as.matrix(x)[-whKeep,-whKeep,drop=FALSE]
      if(unassigned=="outgroup"){
        #hard to use merge and then get the indices to go back to the same ones
        #cheat and add large amount to the unassigned so that they don't cluster to
        maxAss <- max(c(max(fakeData),max(outlierDat)))
        offDiag<-matrix(maxAss+10^6,nrow=nrow(fakeData),ncol=ncol(outlierDat))
        fakeData <- rbind(cbind(fakeData, offDiag),cbind(t(offDiag),outlierDat))
      }
      
      if(unassigned=="cluster"){
        #add remaining distances to fake data and let them cluster
        offDiag <- as.matrix(x)[whKeep,-whKeep,drop=FALSE]
        #put in order of fake data, then outliers
        offDiag<-offDiag[row.names(fakeData),,drop=FALSE]
        
        fakeData <- rbind(cbind(fakeData, offDiag),cbind(t(offDiag),outlierDat))
      }
    }
    #make sure fakeData in same order as original data so order.dendrogram will work
    sampleNames<-attributes(x)$Labels
    m<-na.omit(match(sampleNames,rownames(fakeData)))
    fakeData<-fakeData[m,m]
    fullD <- as.dendrogram(stats::hclust(as.dist(fakeData)), ...)
    if(length(whKeep) != nSamples && unassigned == "outgroup"){
      #need to get rid of super long outgroup arm
      armLength <- max(attributes(fullD[[1]])$height,
                       attributes(fullD[[2]])$height)
      attributes(fullD)$height <- armLength + .1 * armLength
    }
    #   orderFullD<-dendextend::rotate(fullD,order=colnames(x)[orderSamples[,"index"]])
    return(list(samples=fullD,clusters=clusterD))
  })


#' @rdname makeDendrogram
#' @importFrom DelayedArray DelayedArray
#' @export
setMethod(
  f = "makeDendrogram",
  signature = "matrixOrHDF5",
  definition = function(x, cluster,
                        unassignedSamples=c("outgroup", "cluster", "remove"),
                        ...) {
    unassigned <- match.arg(unassignedSamples)
    cl <- cluster
    if(ncol(x) != length(cl)) {
      stop("cluster must be the same length as the number of samples")
    }
    if(is.null(colnames(x))) {
      colnames(x) <- as.character(seq_len(ncol(x)))
    }
    
    clNum<-.convertToNum(cl)
    
    #############
    # Cluster dendrogram
    #############
    whKeep <- which(clNum >= 0) #remove -1, -2
    if(length(whKeep) == 0) stop("all samples have clusterIds<0")
    if(length(unique(cl[whKeep]))==1) stop("Only 1 cluster given. Can not make a dendrogram.")
    clFactor <- factor(cl[whKeep])
    
    medoids <- do.call("rbind", by(t(x[,whKeep]), clFactor, function(z){apply(z, 2, median)}))
    rownames(medoids) <- levels(clFactor)
    nPerCluster <- table(clFactor)
    clusterD<-as.dendrogram(stats::hclust(dist(medoids)^2,members=nPerCluster,...))
    
    
    #############
    # Samples dendrogram
    #############
    
    #make fake data with just medoids as value per sample:
    dat <- t(x) #make like was in old code
    fakeData <- do.call("rbind", lapply(levels(clFactor), function(z){
      ind <- which(clFactor == z) #indices of those in this cluster
      med <- medoids[z,]
      mat <- matrix(rep(med, length(ind)), nrow=length(ind), byrow=TRUE)
      rownames(mat) <- rownames(dat[whKeep,])[ind]
      return(mat)
    }))
    fakeData <- fakeData[rownames(dat[whKeep,]),] #why do I need this??
    if(length(whKeep) != nrow(dat) && unassigned != "remove"){
      if(unassigned=="outgroup"){
        #hard to use merge and then get the indices to go back to the same ones
        #cheat and add large amount to the unassigned so that they don't cluster to
        
        outlierDat <- dat[-whKeep,,drop=FALSE]
        maxAss <- max(dat[whKeep,,drop=FALSE])
        outlierDat <- outlierDat + maxAss + 10e6
        ############
        ###This a workaround which will hopefully be dealt with in future hdf5:
        ############
        if(inherits(fakeData,"DelayedMatrix")|| inherits(outlierDat,"DelayedMatrix")) fakeData<-rbind(DelayedArray::DelayedArray(fakeData), DelayedArray(outlierDat))
        else fakeData <- rbind(fakeData, outlierDat)
        fakeData <- fakeData[rownames(dat),,drop=FALSE]
        # fullD<-as.dendrogram(stats::hclust(dist(fakeData)))
        # unassD<-as.dendrogram(stats::hclust(dist(dat[-whKeep,])))
        # return(merge(fullD,unassD))
        
      }
      
      if(unassigned=="cluster"){
        #add remaining to fake data and let them cluster
        fakeData <- rbind(fakeData,dat[-whKeep,,drop=FALSE])
        fakeData <- fakeData[rownames(dat),,drop=FALSE]
        #return(as.dendrogram(stats::hclust(dist(fakeData))))
      }
    }
    #make sure fakeData in same order as original data so order.dendrogram will work
    fakeData<-fakeData[na.omit(match(rownames(dat),rownames(fakeData))),]
    fullD <- as.dendrogram(stats::hclust(dist(fakeData)^2), ...)
    if(length(whKeep) != nrow(dat) && unassigned == "outgroup"){
      #need to get rid of super long outgroup arm
      armLength <- max(attributes(fullD[[1]])$height,
                       attributes(fullD[[2]])$height)
      attributes(fullD)$height <- armLength + .1 * armLength
    }
    #   orderFullD<-dendextend::rotate(fullD,order=colnames(x)[orderSamples[,"index"]])
    return(list(samples=fullD,clusters=clusterD))
  })


    ####Past Attempt for samples dendro: make separate hclust and paste together.
    #     #For each cluster, run hclust and convert to phylobase tree
    #     dendPerCl<-by(t(x[,whRm]),clFactor,function(z){.makePhylobaseTree(as.dendrogram(stats::hclust(dist(z)^2)),type="dendro")})
    #     clusterDPhybase<-.makePhylobaseTree(clusterD,type="dendro")
    #     clusterEdge<-phylobase::edges(clusterDPhybase)
    #     #phylobase::rootNode(dendPerCl[[1]]) #gives root node, which needs to be merged into tip of main clusterDend
    #
    #     currMax<-max(clusterEdge)
    #     edgeList<-list()
    #     nn<-phylobase::getNode(clusterDPhybase)
    #     nodeMat<-data.frame("NodeId"=nn,"NodeName"=names(nn),"newNodeId"=nn,"tree"="ClusterTree")
    #     nodeMatCluster<-nodeMat #so have copy not changed in for loop
    #
    #     ###For loop changes node numbers so have proper edge list:
    #     for(kk in 1:length(dendPerCl)){
    #         temp<-phylobase::edges(dendPerCl[[kk]])
    #         tempNew<-temp+currMax+1
    #         nn<-phylobase::getNode(dendPerCl[[kk]])
    #         tempNode<-data.frame("NodeId"=nn,"NodeName"=names(nn),"newNodeId"=nn+currMax+1,"tree"=paste("TipTree",kk,sep=""))
    #
    #         #root node:
    #         rootNode<-phylobase::rootNode(dendPerCl[[kk]])
    #
    #         #remove existing root:
    #         whRootEdge<-which(temp[,"ancestor"]==0)
    #         whRootNodeId<-tempNew[whRootEdge,"descendant"] #new node id. Needs to be replaced with that of cluster
    #         tempNew<-tempNew[-whRootEdge,]
    #
    #         #match to node in clusterDPhybase, and add edge
    #         wh<-which(nodeMatCluster[,"NodeName"]==levels(clFactor)[kk])
    #         clNodeIdBigD<-nodeMatCluster[wh,"NodeId"] #will replace existing root node with this one
    #         tempNew<-apply(tempNew,2,function(x){x[which(x==whRootNodeId)]<-clNodeIdBigD; return(x)})
    #         tempNode$newNodeId[which(tempNode$newNodeId==whRootNodeId)]<-clNodeIdBigD
    #
    #         #update
    #         currMax<-max(tempNew)
    #         edgeList[[kk]]<-tempNew
    #         nodeMat<-rbind(nodeMat,tempNode)
    #     }
    #     whTips<-setdiff(grep("TipTree",nodeMat$tree),grep("Node",nodeMat$NodeName))
    # #make tree for phylo (can't get phylobase to accept my tree and crashes...)
    #     nodeMat$finalNodeId<-NA
    #     nodeMat$finalNodeId[whTips]<-1:length(whTips)
    #     notTips<-c(1:nrow(nodeMat))[-whTips]
    #     nodeMat$finalNodeId[-whTips]<-seq(from=length(whTips)+2,length=length(notTips),by=1) #internal nodes, not root
    #     combineEdge<-rbind(clusterEdge,do.call("rbind",edgeList))
    #     combineEdgeFinal<-apply(combineEdge,2,function(x){
    #         m<-match(x,nodeMat[,"newNodeId"])
    #         return(nodeMat[m,"finalNodeId"])
    #     })
    #     #combineEdgeFinal[combineEdgeFinal[,1]==0,1]<-0
    #     combineEdgeFinal[combineEdge[,1]==0,1]<-length(whTips)+1
    #     phyloObj<-list(edge=combineEdgeFinal,tip.label=as.character(1:))
    #
    #     #phylo4(combineEdgeFinal)


###Past attempt to just reordering, didn't work...
#     orderCluster<-order.dendrogram(clusterD)
#     #For each cluster, run hclust and get order
#     indByCl<-tapply(whRm,clFactor,function(ind){ind})
#     orderPerCl<-lapply(indByCl,function(ind){
#         d<-as.dendrogram(stats::hclust(dist(t(x[,ind]))^2))
#         o<-order.dendrogram(d)
#         return(cbind(orderWithinCluster=o,index=ind))
#     })
#     names(orderPerCl)<-levels(clFactor)
#     orderPerCl<-orderPerCl[orderCluster]
#     ## -1 group
#     if(length(whRm)!=ncol(x)){
#         ind<-(1:ncol(x))[-whRm]
#         order1<-cbind(orderWithinCluster=order.dendrogram(as.dendrogram(stats::hclust(dist(t(x[,-whRm])^2)))),index=ind)
#         orderPerCl<-c(orderPerCl,list(order1))
#     }
#     currMax<-0
#     for(kk in 1:length(orderPerCl)){
#         orderPerCl[[kk]]<-cbind( orderPerCl[[kk]],"externalOrder"=orderPerCl[[kk]][,"orderWithinCluster"]+currMax,group=kk)
#         currMax<-max(orderPerCl[[kk]])
#     }
#     orderSamples<-do.call("rbind",orderPerCl)
#     orderSamples<-orderSamples[order(orderSamples[,"externalOrder"]),]
