# Supplementary material for: clusterExperiment and RSEC: A Bioconductor package and framework for clustering of single-cell and other large gene expression datasets
Source: PLoS Comput Biol. 2018 Sep 4;14(9):e1006378. doi: 10.1371/journal.pcbi.1006378 (PMC6138422; doi:10.1371/journal.pcbi.1006378)
Supplement: S1 Code — We provide the source code for the clusterExperiment package, version 2.1.5, used to do the analyses provided in the paper for reproducibility. However, users should not use this source code, but rather follow the Bioconductor installation instructions at https://www.bioconductor.org/install/ for installation of the package. (GZ) [file pcbi.1006378.s009.gz › clusterExperiment/R/makeReducedDims.R]

#####Function to calculate the reducedDim matrices.


#' @rdname reduceFunctions
#' @param reducedDims a vector of character values indicating the methods of
#'   dimensionality reduction to be performed. Currently only "PCA" is
#'   implemented.
#' @param maxDims Numeric vector of integer giving the number of PC dimensions
#'   to calculate. \code{maxDims} can also take values between (0,1) to indicate
#'   keeping the number of dimensions necessary to account for that proportion
#'   of the variance. \code{maxDims} should be of same length as
#'   \code{reducedDims}, indicating the number of dimensions to keep for each
#'   method (if \code{maxDims} is of length 1, the same number of dimensions
#'   will be used for each).
#' @param ... Values passed on the the 'SingleCellExperiment' method.
#' @details The PCA method uses either \code{prcomp} from the \code{stats}
#'   package or  \code{svds} from the \code{RSpectra} package to perform PCA.
#'   Both are called on \code{t(assay(x))} with \code{center=TRUE} and
#'   \code{scale=TRUE} (i.e. the feature are centered and scaled), so that it is
#'   performing PCA on the correlation matrix of the features.
#' @details Note that this function does not check if such a reduceDim value already exists, and will recalculate (and overwrite) if it does.
#' @return \code{makeReducedDims} returns a \code{\link{SingleCellExperiment}}
#'   containing the calculated dimensionality reduction in the \code{reduceDims}
#'   with names corresponding to the name given in \code{reducedDims}.
#' @examples
#' data(simData)
#' listBuiltInReducedDims()
#' scf<-makeReducedDims(simData, reducedDims="PCA", maxDims=3)
#' scf
#' @export
#' @aliases makeReducedDims,SingleCellExperiment-method makeReducedDims
#' @importFrom matrixStats rowVars
setMethod(
  f = "makeReducedDims",
  signature = "SingleCellExperiment",
  definition = function(object,reducedDims="PCA",maxDims=500,transFun=NULL,isCount=FALSE,whichAssay=1)
  {
    
    ###################
    ##Check user inputs
    ###################
    #check valid options for reducedDims
    validDim<-listBuiltInReducedDims()
    reducedDims<-unique(reducedDims)
    if(length(maxDims)==1) maxDims<-rep(maxDims,length=length(reducedDims))
    if(length(maxDims)!=length(reducedDims)) stop("'maxDims' must be of same length as 'reducedDims'")
    
    ######Check dimensions and valid argument
    for(dr in reducedDims){
      dr<-match.arg(dr,validDim) 
      if(is.na(maxDims) || maxDims>NROW(object) || maxDims > NCOL(object)){
        if(!is.na(maxDims) & (maxDims>NROW(object) || maxDims > NCOL(object)))
          warning("User requested more dimensionality reduction dimensions than the minimimum of number of rows and columns. Will return all dimensions.")
        maxDims<-min(c(NROW(object),NCOL(object)))
      }
      if(maxDims<=0)  stop("the number of reducedDims dimensions must be a value strictly greater than 0")
      
      
    }
    ###################
    ##Clean up data:
    ###################
    #transform data
    x<-transformData(object,transFun=transFun,isCount=isCount,whichAssay=whichAssay)
    #---------
    #Check zero variance genes before doing reducedDims:
    #---------
    varFun<-.matchToStats(x)[["var"]] #does matrixStats::rowVars if x is matrix, otherwise apply with var across rows.
    rowvars <- varFun(x) 
    if(any(rowvars==0)) {
      if(all(rowvars==0)) {
        stop("All features have zero variance.")
      }
      warning("Found features with zero variance.\nMost likely these are features with 0 across all samples.\nThey will be removed from dimensionality reduction step.")
    }
    
    ###################
    ##Do loop over reducedDims values:
    ###################
    currErrors<-c()
    for(kk in 1:length(reducedDims)){
      dr<-reducedDims[[kk]]
      md<-maxDims[[kk]]
      isPct <- md < 1
      #check if already calculated
      #note, currently no way to check if have already done if md<1
      if(dr %in% reducedDimNames(object)){
        if(!isPct & md<=ncol(reducedDim(object,type=dr))) next
      }
      #-------------
      # if add other functions, add if statements here
      if(dr=="PCA") out<-try(.pcaDimRed(x,md=md,isPct=isPct,rowvars=rowvars))
      ##-------
      
      if(!inherits(out,"try-error")) reducedDim(object,reducedDims) <- out
      else{
        currErrors<-c(currErrors,paste("\t",dr,":",out,sep=""))
      }	  
    }
    if(length(currErrors)>0){
      if(length(currErrors)==length(reducedDims)) 
        stop(paste("No dimensionality reduction techniques were successful:",currErrors,sep="\n"))
      else{
        warning(paste("The following dimensionality reduction techniques hit errors:",currErrors,sep="\n"))
      }
    }
    return(object)
    
  }
)
#' @rdname reduceFunctions
#' @export
setMethod(
  f = "makeReducedDims",
  signature = "matrixOrHDF5",
  definition = function(object,...)
  {
    makeReducedDims(SummarizedExperiment(object),...)
  }
)
#' @rdname reduceFunctions
#' @export
setMethod(
  f = "makeReducedDims",
  signature = "SummarizedExperiment",
  definition = function(object,...)
  {
    makeReducedDims(as(object,"SingleCellExperiment"),...)
  }
)
#' @rdname reduceFunctions
#' @export
setMethod(
  f = "makeReducedDims",
  signature = "ClusterExperiment",
  definition = function(object,...)
  {
    if(any(c("transFun","isCount") %in% names(list(...)))) 
      stop("The internally saved transformation function of a ClusterExperiment object must be used when given as input and setting 'transFun' or 'isCount' for a 'ClusterExperiment' is not allowed.")  
    out<-makeReducedDims(as(object,"SingleCellExperiment"),transFun=transformation(object),...)
    return(.addBackSEInfo(newObj=object,oldObj=out))
  }
)

#' @rdname reduceFunctions
#' @export
listBuiltInReducedDims<-function(){c("PCA")}

#' @importFrom RSpectra svds
.pca <- function(x, center=TRUE, scale=FALSE, k) {
  svd_raw <- svds(scale(x, center=center, scale=scale), k=k, nu=k, nv=0)
  pc_raw <- svd_raw$u %*% diag(svd_raw$d, nrow = length(svd_raw$d))
  rownames(pc_raw) <- rownames(x)
  return(pc_raw)
}
#' @importFrom stats prcomp
.pcaDimRed<-function(x,md,isPct,rowvars){	
  if(isPct) {
    prcObj<-stats::prcomp(t(x[which(rowvars>0),]),center=TRUE,scale=TRUE)
    prvar<-prcObj$sdev^2 #variance of each component
    prvar<-prvar/sum(prvar)
    prc<-prcObj$x
    if(NROW(prc) != NCOL(x)) stop("Internal error in coding of principal components.")
    md <- which(cumsum(prvar)>md)[1] #pick first pca coordinate with variance > value
    prc <- prc[,seq_len(md)]
  }
  else {
    prc <- .pca(t(x[which(rowvars>0),]), center=TRUE, scale=TRUE, k=md)
    if(any(md > NROW(prc)))
      stop("Internal error in coding of principal components.")
  }
  colnames(prc)<-paste("PC",1:ncol(prc),sep="") #make them match prcomp
  return(prc)
}
