# Supplementary material for: clusterExperiment and RSEC: A Bioconductor package and framework for clustering of single-cell and other large gene expression datasets
Source: PLoS Comput Biol. 2018 Sep 4;14(9):e1006378. doi: 10.1371/journal.pcbi.1006378 (PMC6138422; doi:10.1371/journal.pcbi.1006378)
Supplement: S1 Code — We provide the source code for the clusterExperiment package, version 2.1.5, used to do the analyses provided in the paper for reproducibility. However, users should not use this source code, but rather follow the Bioconductor installation instructions at https://www.bioconductor.org/install/ for installation of the package. (GZ) [file pcbi.1006378.s009.gz › clusterExperiment/R/plotBarplot.R]

#' Barplot of 1 or 2 clusterings
#' 
#' Make a barplot of sample's assignments to clusters for single clustering, or 
#' cross comparison for two clusterings.
#' 
#' @aliases plotBarplot
#' @docType methods
#' @param object A matrix of with each column corresponding to a clustering and
#'   each row a sample or a \code{\link{ClusterExperiment}} object.
#' @param colPalette a vector of colors used for the different clusters. See
#'   details.
#' @param xNames names for the clusters on x-axis (i.e. clustering given 1st). 
#'   By default uses names of the 1st column of clusters matrix. See details.
#' @param legNames names for the clusters dividing up the 1st clusters (will 
#'   appear in legend). By default uses names of the 2nd cluster of clusters
#'   matrix. If only one clustering, \code{xNames} and \code{legNames} refer to
#'   the same clustering. See details.
#' @param legend whether to plot the legend
#' @param xlab label for x-axis. By default or if equal NULL the column name of 
#'   the 1st cluster of clusters matrix
#' @param legend.title label for legend. By default or if equal NULL the column 
#'   name of the 2st cluster of clusters matrix
#' @param labels if object is a ClusterExperiment object, then labels defines 
#'   whether the clusters will be identified by their names values in 
#'   clusterLegend (labels="names", the default) or by their clusterIds value in
#'   clusterLegend (labels="ids").
#' @param ... for \code{plotBarplot} arguments passed either to the method of
#'   \code{plotBarplot} for matrices or ultimately to \code{\link{barplot}}.
#' @details The first column of the cluster matrix will be on the x-axis and the
#'   second column (if present) will separate the groups of the first column.
#' @details All arguments of the matrix version can be passed to the 
#'   \code{ClusterExperiment} version. As noted above, however, some arguments 
#'   have different interpretations.
#' @details If \code{whichClusters = "workflow"}, then the most recent two 
#'   clusters of the workflow will be chosen where recent is based on the 
#'   following order (most recent first): final, mergeClusters, makeConsensus, 
#'   clusterMany.
#' @details \code{xNames}, \code{legNames} and \code{colPalette} should all be
#'   named vectors, with the names referring to the clusters they should match
#'   to (for \code{ClusterExperiment} objects, it is determined by the argument
#'   \code{labels} as to whether the names should match the cluster names or the
#'   clusterIds). \code{colPalette} and \code{legNames} must be same length of
#'   the number of clusters found in the second clustering, or if  only a single
#'   clustering, the same length as the number of clusters in that clustering.
#' @return A plot is produced, nothing is returned
#' @author Elizabeth Purdom
#' @inheritParams plotClusters

#' @export
#'
#' @examples
#' #clustering using pam: try using different dimensions of pca and different k
#' data(simData)
#'
#' cl <- clusterMany(simData, nReducedDims=c(5, 10, 50), reduceMethod="PCA",
#' clusterFunction="pam", ks=2:4, findBestK=c(TRUE,FALSE),
#' removeSil=c(TRUE,FALSE))
#'
#' plotBarplot(cl)
#' plotBarplot(cl,whichClusters=1:2)
#'
#' @rdname plotBarplot
setMethod(
  f = "plotBarplot",
  signature = signature(object = "ClusterExperiment",whichClusters="character"),
  definition = function(object, whichClusters,...)
  {
    wh<-.TypeIntoIndices(object,whClusters=whichClusters)
    if(length(wh)==0) stop("invalid choice of 'whichClusters'")
    wh<-head(wh,2) #limit it to 2
    plotBarplot(object,whichClusters=wh,...)
    
  })

#' @rdname plotBarplot
#' @export
setMethod(
  f = "plotBarplot",
  signature = signature(object = "ClusterExperiment",whichClusters="missing"),
  definition = function(object, whichClusters,...)
  {
    plotBarplot(object,whichClusters="primaryCluster")
    
  })

#' @rdname plotBarplot
#' @export
setMethod(
  f = "plotBarplot",
  signature = signature(object = "ClusterExperiment",whichClusters="numeric"),
  definition = function(object, whichClusters,labels=c("names","ids"),...)
  { 
    labels<-match.arg(labels)
    legend<-clusterLegend(object)[[tail(whichClusters,1)]]
    args<-list(...)
    if(!"colPalette" %in% names(args)){
      useBuiltInColors<-TRUE
      colPalette<-legend[,"color"]
    }
    else{
      colPalette<-args$colPalette
      useBuiltInColors<-FALSE
      args<-args[-grep("colPalette",names(args))]
    }
    numClusterMat<-clusterMatrix(object,whichClusters=whichClusters)
    if(labels=="names"){
      clusterMat<-convertClusterLegend(object,output="matrixNames")[,whichClusters]
      if(useBuiltInColors) names(colPalette)<-legend[,"name"]
      #make sure "-1" stays "-1" 
      clusterMat[numClusterMat== -1]<- "-1"
      clusterMat[numClusterMat== -2]<- "-2"
      if(any(legend[,"clusterIds"]== "-1") & useBuiltInColors){
        names(colPalette)[which(legend[,"clusterIds"]== "-1")]<-"-1"
      }
      if(any(legend[,"clusterIds"]== "-2") & useBuiltInColors){
        names(colPalette)[which(legend[,"clusterIds"]== "-2")]<-"-2"
      }
    }
    else{
      clusterMat<-numClusterMat
      if(useBuiltInColors) names(colPalette)<-legend[,"clusterIds"]
    }
    if(!"unassignedColor" %in% names(args) & any(legend[,"clusterIds"]== "-1")){
      args$unassignedColor<-legend[legend[,"clusterIds"]== "-1","color"]
    }
    if(!"missingColor" %in% names(args) & any(legend[,"clusterIds"]== "-2")){
      args$missingColor<-legend[legend[,"clusterIds"]== "-2","color"]
    }
    
    do.call("plotBarplot",c(list(object=clusterMat,colPalette=colPalette),args))
    
  })

#' @rdname plotBarplot
setMethod(
  f = "plotBarplot",
  signature = signature(object = "ClusterExperiment",whichClusters="missing"),
  definition = function(object, whichClusters,...)
  {
    plotBarplot(object,whichClusters="primaryCluster",...)
  })


#' @rdname plotBarplot
setMethod(
  f = "plotBarplot",
  signature = signature(object = "vector",whichClusters="missing"),
  definition = function(object, whichClusters, ...){
    plotBarplot(matrix(object,ncol=1),...)
  })

#' @rdname plotBarplot
setMethod(
  f = "plotBarplot",
  signature = signature(object = "matrix",whichClusters="missing"),
  definition = function(object, whichClusters, xNames=NULL, legNames=NULL, legend=ifelse(ncol(object)==2,TRUE,FALSE), xlab=NULL, legend.title=NULL, unassignedColor="white", missingColor="grey", colPalette=NULL,...){
    if(ncol(object)>2) stop("if 'object' a matrix, must contain at most 2 clusters (i.e. 2 columns)")
    clLeg<-object[,1]
    if(is.null(xlab)) xlab<-colnames(object)[1]
    if(ncol(object)==2){
      clX<-object[,2]
      x<-t(table(clLeg,clX))
      nX<-nrow(x)
      xnames<-rownames(x)
    }
    else{
      x<-table(clLeg)
      nX<-length(x)
      xnames<-names(x)
    }
    #-----------
    ###Check colors given:
    #-----------
    if(is.null(colPalette)){
      colPalette<-bigPalette[seq_len(nX)]
      names(colPalette)<-xnames
    }
    if(is.null(names(colPalette)) & length(colPalette)>1) stop("must give names to colPalette") 
    if(length(colPalette)==1){
      if(ncol(object)==1){
        colPalette<-rep(colPalette,length=nX)
        names(colPalette)<-xnames
      }
      else stop("cannot give a single color to colPalette if comparing 2 clusters.")
    } 
    if(!all(xnames %in% names(colPalette))) stop("invalid names for colPalette")
    colPalette<-colPalette[rownames(x)]
    
    if(ncol(object)==2){
      pair<-TRUE
      
      #references is on the columns, alt on rows
      if(is.null(legend.title)) legend.title<-colnames(object)[2]	
      ###cols of x go along the x-axis ("Ref")
      ###rows of x divide up the cols of x ("Alt")
      ###Note: colPalette is of length of rows of x ("Alt")
      #change name and color of missing/unassigned
      whAltNotAssigned<-which(row.names(x)=="-1")
      whAltMissing<-which(row.names(x)=="-2")
      whRefNotAssigned<-which(colnames(x)=="-1")
      whRefMissing<-which(colnames(x)=="-2")
      if(length(whAltNotAssigned)>0){
        row.names(x)[whAltNotAssigned]<-"Not Assigned"
        colPalette[whAltNotAssigned]<-unassignedColor
      }
      if(length(whAltMissing)>0){
        row.names(x)[whAltMissing]<-"Not Included in Clustering"
        colPalette[whAltMissing]<-missingColor
      }
      if(length(whRefNotAssigned)>0){
        colnames(x)[whRefNotAssigned]<-"Not Assigned"
      }
      if(length(whRefMissing)>0){
        colnames(x)[whRefMissing]<-"Not Included in Clustering"
      }
      #change order so those are last
      if(any(length(whAltNotAssigned)>0 | length(whAltMissing)>0)){
        nm<-row.names(x)
        wh<-c(whAltNotAssigned,whAltMissing)
        x<-rbind(x[-wh,,drop=FALSE],x[wh,,drop=FALSE])
        rownames(x)<-c(nm[-wh],nm[wh]) #annoying, but otherwise still loose the names
      }
      if(any(length(whRefNotAssigned)>0 | length(whRefMissing)>0)){
        nm<-colnames(x)
        wh<-c(whRefNotAssigned,whRefMissing)
        x<-cbind(x[,-wh,drop=FALSE],x[,wh,drop=FALSE])
        colPalette<-c(colPalette[-wh],colPalette[wh])
        colnames(x)<-c(nm[-wh],nm[wh]) #annoying, but otherwise still loose the names
      }
      if(is.null(legNames)){
        legNames<-colnames(x)
        names(legNames)<-colnames(x)
        labs<-legNames
      }
      else{
        
        if(is.null(names(legNames))) stop("must give names to legNames that match values of reference cluster")
        if(length(legNames)!=ncol(x)) stop("Invalid reference cluster names -- not same length as number of reference clusters")
        if(!identical(sort(names(legNames)),sort(colnames(x)))) stop("Invalid names for reference cluster names -- not match names of reference clusters")
        #put in same order
        legNames<-legNames[colnames(x)]
        labs<-paste(legNames," (",colnames(x),")",sep="")
      }
    }
    else{
      if(is.null(legNames)){
        if("-1" %in% names(x)){
          names(x)[names(x)=="-1"]<-"Not Assigned"
        }
        if("-2" %in% names(x)){
          names(x)[names(x)=="-2"]<-"Not Included in Clustering"
        }
        legNames<-names(x)
        names(legNames)<-names(x)
        labs<-legNames
      }
      else{
        if(is.null(names(legNames))) stop("must give names to legNames that match values of reference cluster")
        if(length(legNames)!=ncol(x)) stop("Invalid reference cluster names -- not same length as number of reference clusters")
        if(!identical(sort(names(legNames)),sort(names(x)))) stop("Invalid names for reference cluster names -- not match names of reference clusters")
        #put in same order
        legNames<-legNames[names(x)]
        labs<-paste(legNames," (",names(x),")",sep="")
      }
      
    }
    par(mar=c(9.1,4.1,4.1,1.1),las=2)
    bp<-barplot(x,col=colPalette,legend=legend,args.legend=list(title=legend.title), names.arg=rep("",length(labs)),xlab="",...)
    xsize<-diff(par("usr")[3:4])
    text(bp, par("usr")[3]+.0*xsize, labels=labs, srt=45, adj=c(1,2), xpd=TRUE)
    title(xlab=xlab,line=7)
    
  })
