# Supplementary material for: clusterExperiment and RSEC: A Bioconductor package and framework for clustering of single-cell and other large gene expression datasets
Source: PLoS Comput Biol. 2018 Sep 4;14(9):e1006378. doi: 10.1371/journal.pcbi.1006378 (PMC6138422; doi:10.1371/journal.pcbi.1006378)
Supplement: S1 Code — We provide the source code for the clusterExperiment package, version 2.1.5, used to do the analyses provided in the paper for reproducibility. However, users should not use this source code, but rather follow the Bioconductor installation instructions at https://www.bioconductor.org/install/ for installation of the package. (GZ) [file pcbi.1006378.s009.gz › clusterExperiment/R/plotClusters.R]

#' Visualize cluster assignments across multiple clusterings
#'
#' Align multiple clusterings of the same set of samples and provide a
#' color-coded plot of their shared cluster assignments
#' @name plotClusters
#' @aliases plotClusters,ClusterExperiment,character-method
#' @docType methods
#' @param object A matrix of with each column corresponding to a clustering
#'   and each row a sample or a \code{\link{ClusterExperiment}} object. If a
#'   matrix, the function will plot the clusterings in order of this matrix, and
#'   their order influences the plot greatly.
#' @inheritParams ClusterExperiment-methods
#' @param orderSamples A predefined order in which the samples will be plotted.
#'   Otherwise the order will be found internally by aligning the clusters
#'   (assuming \code{input="clusters"})
#' @param colData If \code{clusters} is a matrix, \code{colData} gives a 
#'   matrix of additional cluster/sample data on the samples to be plotted with 
#'   the clusterings given in clusters. Values in \code{colData} will be 
#'   added to the end (bottom) of the plot. NAs in the \code{colData} matrix
#'   will trigger an error. If \code{clusters} is a \code{ClusterExperiment}
#'   object, the input in \code{colData} refers to columns of the the
#'   \code{colData} slot of the \code{ClusterExperiment} object to be plotted
#'   with the clusters. In this case, \code{colData} can be TRUE (i.e. all
#'   columns will be plotted), or an index or a character vector that references
#'   a column or column name, respectively, of the \code{colData} slot of the
#'   \code{ClusterExperiment} object. If there are NAs in the \code{colData}
#'   columns, they will be encoded as 'unassigned' and receive the same color as
#'   'unassigned' samples in the clustering.
#' @param reuseColors Logical. Whether each row should consist of the same set
#'   of colors. By default (FALSE) each cluster that the algorithm doesn't
#'   identify to the previous rows clusters gets a new color.
#' @param matchToTop Logical as to whether all clusters should be aligned to the
#'   first row. By default (FALSE) each cluster is aligned to the ordered
#'   clusters of the row above it.
#' @param plot Logical as to whether a plot should be produced.
#' @param unassignedColor If ``-1'' in \code{clusters}, will be given this color
#'   (meant for samples not assigned to cluster).
#' @param missingColor If ``-2'' in clusters, will be given this color (meant
#'   for samples that were missing from the clustering, mainly when comparing
#'   clusterings run on different sets of samples)
#' @param minRequireColor In aligning colors between rows of clusters, require
#'   this percent overlap.
#' @param startNewColors logical, indicating whether in aligning colors between
#'   rows of clusters, should the colors restart at beginning of colPalette as
#'   long as colors are not in immediately proceeding row (the colors at the end 
#'   of \code{massivePalette} are all of \code{\link{colors}()} and many will be
#'   indistinguishable, so this option can be useful if you have a large cluster
#'   matrix).
#' @param colPalette a vector of colors used for the different clusters. Must be
#'   as long as the maximum number of clusters found in any single
#'   clustering/column given in \code{clusters} or will otherwise return an
#'   error.
#' @param input indicate whether the input matrix is matrix of integer assigned
#'   clusters, or contains the colors. If \code{input="colors"}, then the object
#'   \code{clusters} is a matrix of colors and there is no alignment (this
#'   option allows the user to manually adjust the colors and replot, for
#'   example).
#' @param clusterLabels names to go with the columns (clusterings) in matrix 
#'   \code{colorMat}. If \code{colData} argument is not \code{NULL}, the 
#'   \code{clusterLabels} argument must include names for the sample data too. 
#'   If the user gives only names for the clusterings, the code will try to 
#'   anticipate that and use the column names of the sample data, but this is
#'   fragile. If set to \code{FALSE}, then no labels will be plotted.
#' @param add whether to add to existing plot.
#' @param xCoord values on x-axis at which to plot the rows (samples).
#' @param ylim vector of limits of y-axis.
#' @param tick logical, whether to draw ticks on x-axis for each sample.
#' @param ylab character string for the label of y-axis.
#' @param xlab character string for the label of x-axis.
#' @param axisLine the number of lines in the axis labels on y-axis should be
#'   (passed to \code{line = ...} in the axis call).
#' @param box logical, whether to draw box around the plot.
#' @param ... for \code{plotClusters} arguments passed either to the method
#'   of \code{plotClusters} for matrices, or ultimately to \code{\link{plot}}
#'   (if \code{add=FALSE}).
#' @details All arguments of the matrix version can be passed to the
#'   \code{ClusterExperiment} version. As noted above, however, some arguments
#'   have different interpretations.
#' @details If \code{whichClusters = "workflow"}, then the workflow clusterings
#'   will be plotted in the following order: final, mergeClusters, makeConsensus,
#'   clusterMany.
#' @return If \code{clusters} is a \code{\link{ClusterExperiment}} Object, then
#'   \code{plotClusters} returns an updated \code{ClusterExperiment} object,
#'   where the \code{clusterLegend} and/or \code{orderSamples} slots have been
#'   updated (depending on the arguments).
#' @return If \code{clusters} is a matrix, \code{plotClusters} returns
#'   (invisibly) the orders and other things that go into making the matrix.
#'   Specifically, a list with the following elements.
#' \itemize{
#'
#' \item{\code{orderSamples}}{ a vector of length equal to 
#' \code{nrows(clusters)} giving the order of the samples (rows) to 
#'  use to get the original clusters matrix
#' into the order made by \code{plotClusters}.}
#'
#' \item{\code{colors}}{ matrix of color assignments for each element of
#' original clusters matrix. Matrix is in the same order as original clusters
#' matrix. The matrix \code{colors[orderSamples,]} is the matrix that can be 
#' given back to \code{plotClusters} to recreate the plot (see examples).}
#'
#' \item{\code{alignedClusterIds}}{ a matrix of integer valued cluster
#' assignments that match the colors. This is useful if you want to have cluster
#' identification numbers that are better aligned than that given in the
#' original clusters. Again, the rows/samples are in same order as original 
#' input matrix.}
#'
#' \item{\code{clusterLegend}}{ list of length equal to the number of columns of
#' input matrix. The elements of the list are matrices, each with three columns
#' named "Original","Aligned", and "Color" giving, respectively, the
#' correspondence between the original cluster ids in \code{clusters}, the
#' aligned cluster ids in \code{aligned}, and the color.}
#' 
#' \item{\code{origClusters}}{The original matrix of clusters given to
#' \code{plotClusters}}
#' }
#'
#' @author Elizabeth Purdom and Marla Johnson (based on the tracking plot in
#'   \link[ConsensusClusterPlus]{ConsensusClusterPlus} by Matt Wilkerson and Peter
#'   Waltman).
#'
#' @seealso The \code{\link[ConsensusClusterPlus]{ConsensusClusterPlus}} package.
#' @references Wilkerson, D. M, Hayes and Neil D (2010). "ConsensusClusterPlus: a class discovery tool with confidence assessments and item tracking." Bioinformatics, 26(12), pp. 1572-1573. 
#' @export
#'
#' @examples
#' #clustering using pam: try using different dimensions of pca and different k
#' data(simData)
#'
#' cl <- clusterMany(simData, nReducedDims=c(5, 10, 50), reduceMethod="PCA",
#' clusterFunction="pam", ks=2:4, findBestK=c(TRUE,FALSE),
#' removeSil=c(TRUE,FALSE))
#'
#' clusterLabels(cl)
#'
#' #make names shorter for better plotting
#' x <- clusterLabels(cl)
#' x <- gsub("TRUE", "T", x)
#' x <- gsub("FALSE", "F", x)
#' x <- gsub("k=NA,", "", x)
#' x <- gsub("Features", "", x)
#' clusterLabels(cl) <- x
#'
#' par(mar=c(2,10,1,1))
#' #this will make the choices of plotClusters
#' cl <- plotClusters(cl, axisLine=-1, resetOrderSamples=TRUE, resetColors=TRUE)
#'
#' #see the new cluster colors
#' clusterLegend(cl)[1:2]
#'
#' #We can also change the order of the clusterings. Notice how this
#' #dramatically changes the plot!
#' clOrder <- c(3:6, 1:2, 7:ncol(clusterMatrix(cl)))
#' cl <- plotClusters(cl, whichClusters=clOrder, resetColors=TRUE,
#' resetOrder=TRUE, axisLine=-2)
#'
#' #We can manually switch the red ("#E31A1C") and green ("#33A02C") in the
#' #first cluster:
#'
#' #see what the default colors are and their names
#' showPalette(wh=1:5)
#'
#' #change "#E31A1C" to "#33A02C"
#' newColorMat <- clusterLegend(cl)[[clOrder[1]]]
#' newColorMat[2:3, "color"] <- c("#33A02C", "#E31A1C")
#' clusterLegend(cl)[[clOrder[1]]]<-newColorMat
#'
#' #replot by setting 'input="colors"'
#' par(mfrow=c(1,2))
#' plotClusters(cl, whichClusters=clOrder, orderSamples=orderSamples(cl),
#' existingColors="all")
#' plotClusters(cl, whichClusters=clOrder, resetColors=TRUE, resetOrder=TRUE,
#' axisLine=-2)
#' par(mfrow=c(1,1))
#'
#' #set some of clusterings arbitrarily to "-1", meaning not clustered (white),
#' #and "-2" (another possible designation getting gray, usually for samples not
#' #included in original clustering)
#' clMatNew <- apply(clusterMatrix(cl), 2, function(x) {
#'	wh <- sample(1:nSamples(cl), size=10)
#'	x[wh]<- -1
#'	wh <- sample(1:nSamples(cl), size=10)
#'	x[wh]<- -2
#'	return(x)
#'	})
#'
#' #make a new object
#' cl2 <- ClusterExperiment(assay(cl), clMatNew,
#' transformation=transformation(cl))
#' plotClusters(cl2)
#' @rdname plotClusters
setMethod(
  f = "plotClusters",
  signature = signature(object = "ClusterExperiment",whichClusters="character"),
  definition = function(object, whichClusters=c("workflow","all"),...)
  {
    wh<-.TypeIntoIndices(object,whClusters=whichClusters)
    return(plotClusters(object,whichClusters=wh,...))

  })


#' @rdname plotClusters
#' @param existingColors how to make use of the exiting colors in the 
#'   \code{ClusterExperiment} object. 'ignore' will ignore them and assign new 
#'   colors. 'firstOnly' will use the existing colors of only the 1st 
#'   clustering, and then align the remaining clusters and give new colors for
#'   the remaining only. 'all' will use all of the existing colors.
#' @param resetNames logical. Whether to reset the names of the clusters in
#'   \code{clusterLegend} to be the aligned integer-valued ids from
#'   \code{plotClusters}.
#' @param resetColors logical. Whether to reset the colors in
#'   \code{clusterLegend} in the \code{ClusterExperiment} returned to be the
#'   colors from the \code{plotClusters}.
#' @param resetOrderSamples logical. Whether to replace the existing
#'   \code{orderSamples} slot in the \code{ClusterExperiment} object with the
#'   new order found.
#' @export
#' @importFrom grDevices gray
#' @importFrom stringr str_sort str_order

setMethod(
  f = "plotClusters",
  signature = signature(object = "ClusterExperiment",whichClusters="numeric"),
  definition = function(object, whichClusters,existingColors=c("ignore","all","firstOnly"),
                        resetNames=FALSE,resetColors=FALSE,resetOrderSamples=FALSE,colData=NULL,clusterLabels=NULL,...)
  {
    existingColors<-match.arg(existingColors)
    args<-list(...)    
		checkIgnore<-.depricateArgument(passedArgs=args,"colData","sampleData")
		if(!is.null(checkIgnore)){
			args<-checkIgnore$passedArgs
			colData<-checkIgnore$val
		}
    colData<-.pullColData(object,colData,fixNA="unassigned")
    if(is.null(clusterLabels)) clusterLabels<-clusterLabels(object)[whichClusters]
    if(existingColors!="ignore") useExisting<-TRUE else useExisting<-FALSE
    if(useExisting){ #using existing colors in some way:
      plotArg<-TRUE #the default
      if("plot" %in% names(args) ){
        whPlot<-which(names(args)=="plot")
        plotArg<-args[[whPlot]]
        if(length(args)>length(whPlot)){
          args<-args[-whPlot]
        }
        else{
          args<-NULL
        }
      }
      
      #if firstRow, add greys to the color palette for the first row so don't "use" up good colors on those
      colPaletteArg<-massivePalette #the default
      if("colPalette" %in% names(args) ){
        whPlot<-which(names(args)=="colPalette")
        colPaletteArg<-args[[whPlot]]
        if(length(args)>length(whPlot)){
          args<-args[-whPlot]
        }
        else{
          args<-NULL
        }
      }
      colPalGood<-colPaletteArg
      if(existingColors=="firstOnly"){
        nadd<-nrow(clusterLegend(object)[[whichClusters[[1]]]])
        addgreys<-gray(seq(0.01,.99,length=nadd))
        colPaletteArg<-c(addgreys,colPaletteArg)
      }
      
      #------------
      #align the samples, but don't plot them.
      #------------
      outval<-do.call(plotClusters, c(list(object=clusterMatrix(object)[,whichClusters,drop=FALSE], input="clusters", plot=FALSE, colData=colData,colPalette=colPaletteArg),args))
      #------------
      #make new color matrix with existing Colors
      #------------
      if(existingColors=="all"){
        newColorMat<-convertClusterLegend(object, whichClusters=whichClusters, output="matrixColors")
      }
      if(existingColors=="firstOnly"){
        #pre-existing colors for first clustering
        firstRow<-as.vector(convertClusterLegend(object, whichClusters=whichClusters[1], output="matrixColors"))
        #current assignment of colors all clusters:
        newColorMat<-outval$colors
        
        #integer values that match across the clusterings
        #note could skip this matrix, but just in case the colors are not unique, this guarantees don't change all of them....
        alignCl<-outval$alignedClusterIds[,1]
        firstCl<-clusterMatrix(object)[,whichClusters[1]]
        valsToChange<-unique(alignCl[firstCl>0]) #don't mess with assignment of -1/-2
        #match them and make them the existing color
        unusedColors<-colPalGood[!colPalGood %in% c(as.vector(newColorMat),firstRow)]
        ###Note: Need to update color legend in out val because used if resetColors
        ###Also, dimensions of outval matrices may be bigger than that of whichClusters because colData was added...
        for(val in valsToChange){
          wh<-which(alignCl==val)
          newCol<-unique(firstRow[wh])
          if(length(newCol)!=1) stop("internal coding error in existingColors='first'")
          #make sure not the same as existing color	
          if(any(newColorMat==newCol)){
            newColorMat[newColorMat==newCol]<-unusedColors[1]
            unusedColors<-tail(unusedColors,-1)
          }
          #alignedClusterIds aligns to a number even if -1/-2)
          newColorMat[outval$alignedClusterIds==val & !outval$origClusters%in% c("-1","-2")]<-newCol
        }
        outval$colors<-newColorMat
        ###make new clusterLegend from color matrix
        temp<-lapply(seq_len(ncol(outval$alignedClusterIds)),function(ii){
          oldMat<-outval$clusterLegend[[ii]]
          alignMat<-unique(cbind(alignedClusterIds=as.character(outval$alignedClusterIds[,ii]),color=newColorMat[,ii]))
          m<-match(oldMat[,"alignedClusterIds"],alignMat[,"alignedClusterIds"])
          if(any(is.na(m))) stop("internal coding error in make new clusterLegend")
          alignMat<-alignMat[m,]
          oldMat[,"color"]<-alignMat[,"color"]
          return(oldMat)
        })
        names(temp)<-names(outval$clusterLegend)
        outval$clusterLegend<-temp
        # $PublishedClusters
        #       clusterIds alignedClusterIds color     name
        #  [1,] "-2"       "1"               "black"   "1"
        #  [2,] "1"        "2"               "#161616" "2"
        #  [3,] "10"       "3"               "#292929" "3"
        #  [4,] "11"       "4"               "#3C3C3C" "4"
        
      }
      #------------
      #now plot them
      #------------
      if(plotArg) do.call(plotClusters,c(list(object=newColorMat[outval$orderSamples,], input="colors", clusterLabels=clusterLabels,colData=colData), args))
      
    }
    else{
			outval<-do.call(plotClusters,c(list(object=clusterMatrix(object)[,whichClusters,drop=FALSE],input="clusters",colData=colData,clusterLabels=clusterLabels), args))
    }
    if(resetColors | resetNames){
      ## recall, everything from outval is in the order of whichClusters!
      ## also includes values from colData, which are always at the bottom, so don't affect anything.
      oldClMat<-clusterMatrix(object)[,whichClusters]
      newClMat<-outval$alignedClusterIds
      #make both colors switch to aligned values (but keep name the same!)
      #can't convert the cluster ids because then wouldn't be consecutive numbers... but can give them names that match.
      convertAlignedColorLegend<-function(ii){
        oldColMat<-clusterLegend(object)[whichClusters][[ii]]
        newColMat<-outval$clusterLegend[[ii]]
        #weird space introduced in plotCluster to clusterIds
        newColMat[,"clusterIds"]<-as.character(as.numeric(newColMat[,"clusterIds"]))
        if(nrow(newColMat)!=nrow(oldColMat)) stop("error in aligning colorLegend") #just to make sure
        #update colors
        if(resetColors){
          m<-match(oldColMat[,"clusterIds"],newColMat[,"clusterIds"])
          oldColMat[,"color"]<-newColMat[m,"color"]
        }
        #convert from old to new names
        if(resetNames){
          
          newCl<-newClMat[,ii]
          oldCl<-oldClMat[,ii]
          oldNew<-unique(cbind(old=oldCl,new=newCl))
          if(nrow(oldNew)!=nrow(oldColMat)) stop("error in converting colorLegend from plotClusters output")
          #update clusterIds -- can't do
          m<-match(oldColMat[,"clusterIds"],oldNew[,"old"])
          oldColMat[,"name"]<-oldNew[m,"new"]
          if(any(oldColMat[,"clusterIds"] %in% c(-1,-2))){
            whNeg<-which(oldColMat[,"clusterIds"] %in% c(-1,-2))
            oldColMat[whNeg,"name"]<-as.character(oldColMat[whNeg,"clusterIds"])
          }
        }
        return(oldColMat)
      }
      newClLegend<-lapply(seq_len(NCOL(oldClMat)),convertAlignedColorLegend)
      names(newClLegend)<-colnames(oldClMat)
      clusterLegend(object)[whichClusters]<-newClLegend
      ch<-.checkClusterLegend(object)
      if(!is.logical(ch)) stop(ch)
    }
    if(resetOrderSamples) orderSamples(object)<-outval$orderSamples
    invisible(object)
    
  })

#' @rdname plotClusters
setMethod(
  f = "plotClusters",
  signature = signature(object = "ClusterExperiment",whichClusters="missing"),
  definition = function(object, whichClusters,...)
  {
    if(!is.null(workflowClusterDetails(object))) plotClusters(object,whichClusters="workflow",...)
    else plotClusters(object,whichClusters="all",...)
  })


#' @rdname plotClusters
setMethod(
  f = "plotClusters",
  signature = signature(object = "matrix",whichClusters="missing"),
  definition = function(object, whichClusters,
              orderSamples=NULL,colData=NULL,reuseColors=FALSE,matchToTop=FALSE,
              plot=TRUE,unassignedColor="white",missingColor="grey",
              minRequireColor=0.3,startNewColors=FALSE,colPalette=massivePalette,
              input=c("clusters","colors"),clusterLabels=colnames(object),
              add=FALSE,xCoord=NULL,ylim=NULL,tick=FALSE,ylab="",xlab="",
              axisLine=0,box=FALSE,...)
{
  if(!is.matrix(object)) stop("object must be a matrix")
	  
	  
  if(!is.null(orderSamples) && !all(orderSamples %in% seq_len(nrow(object))))
	  stop("invalid values for orderSamples")
  index<-orderSamples #match to old arguments
  input<-match.arg(input)

  #------------
  ###Add any additional colData to the bottom
  #------------
	if(!is.null(colData) & input=="clusters"){
	  if(!is.matrix(colData) && !is.data.frame(colData)){
      if(length(colData)!=nrow(object)){
        stop("if colData is a single vector, it must be the same length as nrow(object)")
        if(is.list(colData)) stop("colData cannot be a list, must be vector or matrix")
      }
	  }
	  else{
	    if(nrow(colData)!=nrow(object)) stop("colData must have same number of observations as clusterings")

	  }
	  
    clusters<-cbind(object,colData)
	}
	else clusters<-object
    
	#------------
	# deal with given clusterLabels 
    #------------
	clNames<-clusterLabels
	if(is.logical(clNames)){
		if(!clNames) clNames<-rep("",ncol(clusters))
		else clNames<-colnames(clusters)
	}
	
    if(length(clNames)!=ncol(clusters)){
		if(is.null(clNames)){
			clNames<-rep("",ncol(clusters))
		}
		else{
	    	if(length(clNames==ncol(clusters)-ncol(colData))){
	    		clNames<-c(clNames,colnames(colData))
			}
			else stop("number of cluster labels given in clusterLabels must be equal to the number of clusterings (or sample data columns plus clusterings)")
			
		}
    } 

	dnames<-dimnames(clusters)
	#------------
	# arguments to be passed at various calls (these are ones that do not change across the 
	#	different internal calls)
    #------------
	clusterPlotArgs<-list(clNames=clNames,add=add,xCoord=xCoord,ylim=ylim,tick=tick,ylab=ylab,xlab=xlab,axisLine=axisLine,box=box)
	plotTrackArgs<-list(index=index,reuseColors=reuseColors,matchToTop=matchToTop,minRequireColor=minRequireColor,startNewColors=startNewColors,colPalette=colPalette)

	if(input=="clusters"){
		clusters<-t(clusters) #original code had clusters in rows, rather than columns.
		if(any(apply(clusters,1,function(x){any(is.na(x))}))) stop("clusters should not have 'NA' values; non-clustered samples should get a '-1' or '-2' value depending on why they are not clustered.")
		if(any(as.character(clusters)%in%c("-1","-2"))){
			#------------
			# if have any -1/-2, have to do ordering without plotting, then fix it up by overwriting the -1/-2 colors
		    #------------
			### To Do: somehow reuse internal code of .makeColors to do this.		  	
			### To DO: do this ordering without -1/-2 so not lose a color to them.
			
			#1. align them, including "-1","-2" as a cluster. 
			out<-do.call(".plotClustersInternal",c(list(clusters=clusters,plot=FALSE),plotTrackArgs,clusterPlotArgs ,list(...)))
			#take out -1

			#2. replace colors of -1/-2 in clusterLegend (used to update clusterLegend if resetColors=TRUE)
			newColorLeg<-lapply(seq_len(nrow(clusters)),function(i){
				leg<-out$clusterLegend[[i]]
				if(any(wh<-leg[,"clusterIds"]== -1))
				leg[wh,"color"]<-unassignedColor
				if(any(wh<-leg[,"clusterIds"]== -2))
				leg[wh,"color"]<-missingColor
				return(leg)
			})
			names(newColorLeg)<-names(out$clusterLegend)
			#3. Update colors in colors matrix
			xColors<-do.call("cbind",lapply(seq_len(nrow(clusters)),function(i){
				out$colors[clusters[i,]=="-1",i]<-unassignedColor
				out$colors[clusters[i,]=="-2",i]<-missingColor
				return(out$colors[,i])
			}))
			#4. call .clusterTrackingPlot to make plot			
			if(plot) do.call(".clusterTrackingPlot",c(list(colorMat=xColors[out$orderSamples,]),clusterPlotArgs,list(...)))
			out$colors<-xColors
			dimnames(out$colors)<-dnames
			out$clusterLegend<-newColorLeg
		}
		else{
			out<-do.call(".plotClustersInternal",c(list(clusters=clusters,plot=plot),plotTrackArgs,clusterPlotArgs ,list(...)))
		}
		invisible(out)
	}
	else{
		do.call(".clusterTrackingPlot",c(list(colorMat=clusters),clusterPlotArgs,list(...)))
	}
})

.plotClustersInternal<-function(clusters, index, reuseColors, matchToTop, plot, minRequireColor, startNewColors, colPalette, ...){
	# clusters is a nclusterings x nsamples matrix.
  # The order of the rows (clusters) determines how the tracking will be done.
	# If given, index is the order of the samples (columns) for plotting. Otherwise determined by program
	# matchToTop allows that the comparison for color assignment be done, not row by row, but always back to the first row.

	# Check that no row has more than length(colPalette) number of unique entries
	colPalette<-unique(colPalette)
	tabVals<-apply(clusters,1,function(x){length(table(x))})
	if(any(tabVals> length(colPalette))) stop("Must give colPalette (i.e. distinct colors to be assigned to clustres) longer than number of clusters. Largest number of distinct clusters in the clusterings:",max(tabVals),". Length of colPalette:",length(colPalette))

	######
	#this for loop assigns colors to clusters
	######
	pastColorVector<-NULL
	colorM = rbind() #matrix of colors. gives colors for cluster assignments that give the 'right' color throughout the different rows
	for(i in seq_len(nrow(clusters))){
	  # Below calls the function:
		#.setClusterColors <- function(past_ct,ct,colorU,colorList,reuseColors,minRequireColor=0.5){
		# About this function:
  	  #description: sets common color of clusters between different K
			#takes previous row's colors and defines color assignments for next row.
			#assignments are done by:
				#start with largest cluster, assign to old cluster with largest overlap
			#returns a vector of colors

	#eap: rewrote a little, to make it easier to read. 5/27/2015
		currCl<-as.character(unlist(clusters[i,]))#as.numeric(as.character(unlist(clusters[i,]))) #think I've fixed it so don't need to convert to numeric.
		if(i == 1) pastCl<-NULL
		else{
			if(!matchToTop) pastCl<-as.character(unlist(clusters[i-1,]))#as.numeric(as.character(unlist(clusters[i-1,])))
			else pastCl<-as.character(unlist(clusters[1,]))#as.numeric(as.character(unlist(clusters[1,])))
		}
		newColorVector<- .setClusterColors(past_ct=pastCl,ct=currCl ,colorU=colPalette,past_colors=pastColorVector,reuseColors=reuseColors,minRequireColor=minRequireColor,startNewColors=startNewColors)

		if(i == 1) colorListTop<-newColorVector
		if(any(is.na(newColorVector))) stop("Error in internal code: NA values")
		if(!identical(sort(unname(table(newColorVector))),sort(unname(table(unlist(clusters[i,])))))) stop("Coding error, colors to do not have same number as original")
		crossTab<-paste(newColorVector,unlist(clusters[i,]),sep=";")
		if(!identical(sort(unname(table(crossTab))),sort(unname(table(unlist(clusters[i,])))))) stop("Coding error, colors to do not have same assignments as original")
		colorM = rbind(colorM,newColorVector)
		if(!matchToTop) pastColorVector<-newColorVector
			else pastColorVector<-colorM[1,]
	}
	dimnames(colorM)<-dimnames(clusters)

	###########
	#give integer values to alignCl
	###########
	allColors<-unique(as.vector(colorM))
	#make in order of input colPalette so that first row is names like 1,2,3 etc...
	tmp<-colPalette[colPalette %in% allColors]
	ord<-match(tmp,allColors)
	if(length(ord)!=length(allColors)) stop("coding error in the bowels of plotClusters. Contact mantainers.")
	allColors<-allColors[ord]
	#give numbers
	if(nrow(colorM)>1) alignCl<-apply(colorM,2,function(x){match(x,allColors)})
	else alignCl<-matrix(match(colorM[1,],allColors),nrow=1)
	dimnames(alignCl)<-dimnames(clusters)

	###########
	###Order the samples
	###########
	if(is.null(index)){
		tmp<-lapply(seq_len(nrow(alignCl)),function(i){unlist(alignCl[i,])})
		index<-do.call("order",tmp)
	}
	

	if(plot) .clusterTrackingPlot(t(colorM[,index,drop=FALSE]),...)

	###########
    # Make color legend
	###########
	clusterLegend<-lapply(seq_len(nrow(clusters)),function(ii){
		mat<-cbind("clusterIds"=unlist(clusters[ii,]),"alignedClusterIds"=unlist(alignCl[ii,]),"color"=unlist(colorM[ii,]))
		mat<-cbind(mat,"name"=mat[,"alignedClusterIds"])
		rownames(mat)<-NULL
		mat<-(unique(mat))
		mat<-mat[order(mat[,"clusterIds"]),,drop=FALSE]
        return(mat)
	})
	names(clusterLegend)<-rownames(clusters)
	invisible(list(orderSamples=index,colors=t(colorM),alignedClusterIds=t(alignCl),clusterLegend=clusterLegend,origClusters=t(clusters)))

}

.setClusterColors <- function(past_ct,ct,colorU,past_colors,reuseColors,minRequireColor,startNewColors){
	#description: sets common color of clusters between different K
	#takes previous row's colors and defines color assignments for next row.
	#assignments are done by:
		#start with largest cluster, assign to old cluster with largest overlap
	#past_ct is the past (i.e. previous row's) assigment to indices;
	#ct is the new cluster ids that need to be aligned to the past_ct
	#colorU is set of possible colors to take from
  #returns a vector of colors


	colorU<-rep(colorU,30) #so never run out of colors
	if(is.null(past_colors) | is.null(past_ct)){
		#map values of ct to 1:(# unique values)
		ncl<-length(unique(ct))
		v<-seq_len(ncl)
		names(v)<-stringr::str_sort(unique(ct),locale="en")
		clNum<-v[match(ct,names(v))]
		newColors = colorU[clNum]
	}
	else{
		#############
		#check that past_ct and past_colors line up
		#############
		pastTab<-table(past_ct,past_colors)
		if(nrow(pastTab)!=ncol(pastTab)) stop("past_ct and past_colors have different numbers of categories")
		pastTab<-t(apply(pastTab,1,sort,decreasing=TRUE)) #numeric sort, can use sort
		#each row should have only 1 non-zero category, so once order by row, then should all be zero except first
		if(any(colSums(pastTab[,-1,drop=FALSE])>0)) stop("past_ct and past_colors do not imply the same clustering of samples.")

		if(!startNewColors){
			whShared<-which(colorU %in% past_colors)
			m<-max(whShared)
			colorU<-c(colorU[m:length(colorU)],colorU[seq_len(m)]) #puts the used by previous rows colors at the end
		}
		colorU<-colorU[!colorU %in% past_colors]
		colorU<-unique(colorU) #make sure unique colors, at least per cluster
		if(length(colorU)==0) stop("not enough colors given -- all are in past_colors")

		colori<-0 #index which color will give next.
		newColors = rep(NA,length=length(past_colors)) #NULL #NA?

		####Tabulate the two clusters
		mo=table(past_ct,ct)
		#m=mo/apply(mo,1,sum) #for each old cluster, tells the percentage of the new cluster. Shouldn't it be the other way around?(EAP)
		m=mo #use raw number instead of percentage of cluster.
						# Browse[4]> m
						#        ct
						# past_ct  1  2  3  4  9 10
						#       1 18  7  0  0  0  0
						#       3  4  0 67 45  0  0
						#       9  0  0  1  0 21  1

		#EAP: change so do the one with the most overlap first, simplifies code.
		whichClusters<-order(apply(m,2,max),decreasing = TRUE)
		usedClusters<-c() #index of m of used clusters (pci) if !reuseColors; if reuseColors, used slightly differently
		for(tci in whichClusters){ # for each cluster EAP: in order of size

			if(!reuseColors){
				#pci tells which old cluster has the greatest number of the new cluster
				vals<-unique(m[,tci])
				vals<-vals[vals>0] #remove zeros
				pvals<-vals/sum(m[,tci])
				maxvals<-max(pvals)
				vals<-vals[pvals >= min(c(minRequireColor,maxvals))]#require 30% overlap to take on new cluster value
				if(length(vals)>0){
					vals<-sort(vals,decreasing=TRUE) #numeric sort
					#for each value, determine its matching cluster (if any) then take highest
					matchPci<-sapply(vals,function(v){
						whMatch<-which(m[,tci]==v)
						whAv<-sapply(whMatch,function(x){!x %in% usedClusters})
						if(any(whAv)) return(whMatch[which(whAv)][1]) #pick the first of the available ones
						else return(NA)
					})
					newColor<-all(is.na(matchPci))
				}
				else{ newColor<-TRUE}
				if( newColor){ #new color
					colori=colori+1
					if(colori > length(colorU)) stop("not enough colors in color list (colorU)")
					newValue<-colorU[colori]
				}
				else{
					pci <- matchPci[!is.na(matchPci)][1] #take that with highest percentage that matches
					newValue<-unique(past_colors[which(as.character(past_ct)==rownames(m)[pci])])
					usedClusters<-c(usedClusters,pci)
				}
			}
			else{
				#pci tells which old cluster has the greatest number of the new cluster
				mCurr<-m
				if(length(usedClusters)>=nrow(m)){
					colori=colori+1
					newValue<-colorU[colori]
				}
				else{
					if(length(usedClusters)>0 & length(usedClusters)<nrow(m)){
						mCurr<-m[-usedClusters, , drop=FALSE]
					}
					maxC = max(mCurr[,tci])
					pci = row.names(mCurr)[which(mCurr[,tci] == maxC)]
					newValue<-unique(past_colors[which(as.character(past_ct)==pci)])
				}
				usedClusters<-c(usedClusters,grep(pci,row.names(m)))
			}
			newColors[which(as.character(ct)==colnames(m)[tci])] <-  newValue #EAP: fixed so no longer assumes cluster assignments were numeric integers with no gaps...
			tab<-table(newColors,ct)
			nPerColor<-apply(tab,1,function(x){sum(x!=0)})
			if(any(nPerColor!=1)) stop("color assigned twice within group.")
		}
	}
	if(any(is.na(newColors))) stop("Coding Error: some samples not given a color")
	tabOld<-table(ct)
	tabNew<-table(newColors)
	if(!identical(sort(unname(tabNew)),sort(unname(tabOld)))) stop("Coding error, didn't get same number of entries of each")
	#	if(length(tabNew)!=length(tabOld) || any(sort(tabNew)!=sort(tabOld))) stop("Coding error, didn't get same number of entries of each")
	return(newColors)
}

.clusterTrackingPlot <- function(colorMat, clNames, add, xCoord, ylim, tick, ylab, xlab, axisLine, box, ...){
  	m<-t(colorMat)
  #description: plots cluster tracking plot
  #input: m - matrix where rows are k, columns are samples, and entries are color assignments
  #names: names that correspond with rows of m
	if(is.null(xCoord)){
		xleft<-seq(0,1-1/ncol(m),by=1/ncol(m))
		xright<-seq(1/ncol(m),1,by=1/ncol(m))
	}
	else{
		d<-unique(round(diff(xCoord),6)) #distance between x values; had to round because got differences due to small numerical storage issues
		if(length(d)!=1) stop("invalid x values given -- not evenly spaced")
		xleft<-xCoord-d/2
		xright<-xCoord+d/2
	}
	if(is.null(ylim)){
		ylim<-c(0,1)
	}
	d<-(ylim[2]-ylim[1])/nrow(m)
	if(nrow(m)>1){ #for safety. theoretically works regardless, but if numerical tolerance problems...
		ybottom<-seq(ylim[2]-d,ylim[1],by=-d)
		ytop<-seq(ylim[2],ylim[1]+d,by=-d)
	}
	else{
		ybottom<-ylim[1]
		ytop<-ylim[2]
	}
	if(!add) plot(NULL,xlim=range(c(xleft,xright)),ylim=ylim,axes=FALSE,ylab=ylab,xlab=xlab,bty="n",...)

	for(i in seq_len(nrow(m))){
    rect(  xleft=xleft, xright=xright,  ybottom=rep(ybottom[i],ncol(m)) , ytop=rep(ytop[i],ncol(m)), col=m[i,],border=NA,xpd=NA)
  }
  #hatch lines to indicate samples
  if(tick){
	xl = (xleft+xright)/2
  	axis(1,at=xl,labels=FALSE,tick=TRUE)
#segments(  xl, rep(-0.1,ncol(m)) , xl, rep(0,ncol(m)), col="black")    #** alt white and black color?
  }
	if(!is.null(clNames)){
		y<-(ybottom+ytop)/2
	  	axis(2,at=y,labels=clNames,xpd=NA,las=2,tick=FALSE,line=axisLine)
	}
	#draw box around
	if(box){
		rect(xleft=min(xleft), ybottom=min(ybottom), xright=max(xright), ytop=max(ytop))
	}
}
