# Supplementary material for: clusterExperiment and RSEC: A Bioconductor package and framework for clustering of single-cell and other large gene expression datasets
Source: PLoS Comput Biol. 2018 Sep 4;14(9):e1006378. doi: 10.1371/journal.pcbi.1006378 (PMC6138422; doi:10.1371/journal.pcbi.1006378)
Supplement: S1 Code — We provide the source code for the clusterExperiment package, version 2.1.5, used to do the analyses provided in the paper for reproducibility. However, users should not use this source code, but rather follow the Bioconductor installation instructions at https://www.bioconductor.org/install/ for installation of the package. (GZ) [file pcbi.1006378.s009.gz › clusterExperiment/R/plotClustersWorkflow.R]

#' @rdname plotClustersWorkflow
#' @aliases plotClustersWorkflow
#' @title A plot of clusterings specific for clusterMany and workflow
#'   visualization
#' @description A realization of \code{\link{plotClusters}} call specific to
#'   separating out the results of \code{clusterMany} and other clustering
#'   results.
#' @param object A \code{ClusterExperiment} object on which
#'   \code{\link{clusterMany}} has been run
#' @param whichClusterMany numeric indices of which of the clusterMany 
#'   clusterings to plot (if NULL, defaults to all). Unlike
#'   \code{whichClusters}, these must be numeric indices. They must also refer
#'   to clusterings of clusterType \code{clusterMany}.
#' @param whichClusters which clusterings to "highlight", i.e draw separately 
#'   from the \code{clusterMany} results. Can be numeric or character vector, 
#'   indicating the indices or clusterLabels/clusterTypes of the clusterings of 
#'   interest, respectively.
#' @param nBlankLines the number of blank (i.e. white) rows to add between the
#'   clusterMany clusterings and the highlighted clusterings.
#' @param nSizeResult the number of rows each highlighted clustering should take up.
#'   Increasing the number increases the thickness of the rectangles
#'   representing the highlighted clusterings.
#' @param clusterManyLabels either logical, indicating whether to plot the
#'   labels for the clusterings from clusterMany identified in the
#'   \code{whichClusterMany}, or a character vector of labels to use.
#' @param clusterLabels either logical, indicating whether to plot the labels
#'   for the clusterings identified to be highlighted in the
#'   \code{whichClusters} argument, or a character vector of labels to use.
#' @param sortBy how to align the clusters. If "highlighted" then the
#'   highlighted clusters indicated in the argument \code{whichClusters} are
#'   first in the alignment done by \code{plotClusters}. If "clusterMany", then
#'   the clusterMany results are first in the alignment. (Note this does not
#'   determine where they will be plotted, but how they are ordered in the
#'   aligning step done by \code{plotClusters})
#' @param highlightOnTop logical. Whether the highlighted clusters should be
#'   plotted on the top of clusterMany results or underneath.
#' @param existingColors one of "ignore","all","highlightOnly". Whether the plot
#'   should use the stored colors in the \code{ClusterExperiment} object given.
#'   "highlightOnly" means only the highlighted clusters will use the stored
#'   colors, not the clusterMany clusterings.
#' @param ... arguments passed to the matrix version of
#'     \code{\link{plotClusters}}
#' @details This plot is solely intended to make it easier to use the 
#'     \code{\link{plotClusters}} visualization when there are a large number of
#'     clusterings from a call to \code{\link{clusterMany}}. This plot separates
#'     out the \code{\link{clusterMany}} results from a designated clustering of
#'     interest, as indicated by the \code{whichClusters} argument
#'     (by default clusterings from a call to \code{\link{makeConsensus}} or 
#'     \code{\link{mergeClusters}}). In addition the highlighted clusters are
#'     made bigger so that they can be easily seen.
#' @seealso \code{\link{plotClusters}}, \code{\link{clusterMany}}
#' @return A plot is produced, nothing is returned.
#' @examples
#' #clustering using pam: try using different dimensions of pca and different k
#' data(simData)
#'
#' cl <- clusterMany(simData, nReducedDims=c(5, 10, 50), reduceMethod="PCA",
#' clusterFunction="pam", ks=2:4, findBestK=c(TRUE,FALSE),
#' removeSil=c(TRUE,FALSE))
#' cl <- makeConsensus(cl, proportion=0.7)
#' plotClustersWorkflow(cl)
#' @export
setMethod(
  f = "plotClustersWorkflow",
  signature = signature(object = "ClusterExperiment"),
  definition = function(object, whichClusters=c("mergeClusters","makeConsensus"), whichClusterMany=NULL, nBlankLines=ceiling(nClusterings(object)*.05), existingColors=c("ignore","all","highlightOnly"),
                        nSizeResult=ceiling(nClusterings(object)*.02), clusterLabels=TRUE, clusterManyLabels=TRUE, sortBy=c("highlighted","clusterMany"), highlightOnTop=TRUE,...)
  {
    sortBy<-match.arg(sortBy)
    existingColors<-match.arg(existingColors)
    allClusterMany<-which(clusterTypes(object)=="clusterMany")
    if("colData" %in% names(list(...))) stop("this function does not (yet) allow the designation of 'colData' argument. You must use plotClusters for this option.")
    if(is.null(whichClusterMany)){
      whichClusterMany<-allClusterMany
    }
    # if(!is.numeric(whichClusterMany)) stop("'whichClusterMany' must give numeric indices of clusters of the ClusterExperiment object")
    # if(any(!whichClusterMany %in% allClusterMany)) stop("input to `whichClusterMany` must be indices to clusters of type 'clusterMany' ")
    #convert to indices
    if(is.character(whichClusters)){
      whichClusters<- .TypeIntoIndices(object,whClusters=whichClusters)
      if(length(whichClusters)==0) stop("invalid identification of clusters for whichClusters argument")
    }
    if(is.character(whichClusterMany)){
      whichClusterMany<- .TypeIntoIndices(object,whClusters=whichClusterMany)
      if(length(whichClusterMany)==0) stop("invalid identification of clusters for whichClusterMany argument")
    }
    
    #result labels (yaxis):
    if(is.logical(clusterLabels)){
      if(clusterLabels) clusterLabels<-clusterLabels(object)[whichClusters]
      else clusterLabels<-rep("",length(whichClusters))  
    }
    else{
      if(length(clusterLabels)!=length(whichClusters) & !is.null(clusterLabels)){
        stop("number of cluster labels given in clusterLabels must be equal to the number of clusterings in 'whichClusters'")
        
      }
    }
    #clusterMany labels (yaxis):
    if(is.logical(clusterManyLabels)){
      if(clusterManyLabels) clusterManyLabels<-clusterLabels(object)[whichClusterMany]
      else clusterManyLabels<-rep("",length(whichClusterMany))
    }
    else{
      if(length(clusterManyLabels)!=length(whichClusterMany) & !is.null(clusterMany)){
        stop("number of cluster labels given in clusterManyLabels must be equal to the number of clusterings in 'whichClusterMany'")
        
      }
    }
    ###Get the sorted index using the matrix version of plotClusters
    ### out is the result of plotClusters
    if(sortBy=="highlighted"){
      orderOfClusters<-c(whichClusters,whichClusterMany)
      highIndex<-c(seq_along(whichClusters))
      cmIndex<-seq_along(orderOfClusters)[-highIndex]
    }
    else{
      orderOfClusters<-c(whichClusterMany,whichClusters)
      cmIndex<-c(seq_along(whichClusterMany))
      highIndex<-seq_along(orderOfClusters)[-cmIndex]
      
    }
    tempClusters<-clusterMatrix(object)[,orderOfClusters,drop=FALSE]
    out<-plotClusters(tempClusters,plot=FALSE)	 	
      
    ### Create color matrix
    ### resM is the highlighted clusters (columns the clusters)
    ### cmM is the clusterMany clusters (columns the clusters)
    
    if(existingColors!="ignore") 
      existingColorMat<-convertClusterLegend(object, whichClusters=orderOfClusters, output="matrixColors")
    
    if(existingColors %in% c("all","highlightOnly")){
      resM<-existingColorMat[,highIndex,drop=FALSE]
    }
    else{
      resM<-out$colors[,highIndex,drop=FALSE]
      
    }
    if(existingColors =="all"){
      cmM<-existingColorMat[,cmIndex,drop=FALSE]
    }
    else{
      cmM<-out$colors[,cmIndex,drop=FALSE] 
    }
    
    # make replication of results
    repResults<-lapply(seq_len(ncol(resM)),function(ii){
      x<-resM[,ii]
      mat<-matrix(x,nrow=length(x),ncol=nSizeResult,byrow=FALSE)
      colnames(mat)<-rep("",ncol(mat))
      colnames(mat)[ceiling(ncol(mat)/2)]<-clusterLabels[ii]
      return(mat)
    })
    repResults<-do.call("cbind",repResults)
    ##Add blanks
    if(highlightOnTop){
      bd<-makeBlankData(data=t(cbind(resM,cmM)),
						groupsOfFeatures=list("Results"=seq_along(whichClusters),"ClusterMany"=(length(whichClusters)+1):(length(whichClusters)+length(whichClusterMany))),
						nBlankFeatures=nBlankLines
						)
      whNotRes<-(length(whichClusters)+1):nrow(bd$dataWBlanks) #includes blanks
      whCM<-whNotRes[-c(seq_len(nBlankLines))] #no blanks
    } 	
    else{
      bd<-makeBlankData(data=t(cbind(cmM,resM)), groupsOfFeatures= list("ClusterMany"=seq_along(whichClusterMany), "Results"=(length(whichClusterMany)+1):(length(whichClusterMany)+length(whichClusters))),nBlankFeatures=nBlankLines)
      whNotRes<-  seq_len(length(whichClusterMany)+nBlankLines) #includes blanks
      whCM<-  seq_along(whichClusterMany) #no blanks
    }  
    test<-t(bd$dataWBlanks)
    test[is.na(test)]<-"white"
    
    ###ClusterLabels
    
    colnames(test)<-rep("",ncol(test))
    colnames(test)[whCM]<-clusterManyLabels
    
    if(highlightOnTop) test<-cbind(repResults,test[,whNotRes])
    else test<-cbind(test[,whNotRes],repResults)
    
    plotClusters(test[out$orderSamples,],input="colors",...)
    
  })
