# Supplementary material for: clusterExperiment and RSEC: A Bioconductor package and framework for clustering of single-cell and other large gene expression datasets
Source: PLoS Comput Biol. 2018 Sep 4;14(9):e1006378. doi: 10.1371/journal.pcbi.1006378 (PMC6138422; doi:10.1371/journal.pcbi.1006378)
Supplement: S1 Code — We provide the source code for the clusterExperiment package, version 2.1.5, used to do the analyses provided in the paper for reproducibility. However, users should not use this source code, but rather follow the Bioconductor installation instructions at https://www.bioconductor.org/install/ for installation of the package. (GZ) [file pcbi.1006378.s009.gz › clusterExperiment/R/plotContrastHeatmap.R]

#' @rdname plotContrastHeatmap
#' @aliases plotContrastHeatmap
#' @title Plot heatmaps showing significant genes per contrast
#' @description Plots a heatmap of the data, with the genes grouped based on the
#'   contrast for which they were significant.
#' @param object ClusterExperiment object on which biomarkers were found
#' @param signifTable A \code{data.frame} in format of the result of
#'   \code{\link{getBestFeatures}}. It must minimally contain columns 'Contrast'
#'   and 'IndexInOriginal' giving the grouping and original index of the
#'   features in the \code{assay(object)}
#' @param whichCluster if not NULL, indicates cluster used in making the 
#'   significance table. Used to match to names in \code{clusterLegend(object)} 
#'   (relevant for one-vs-all contrast so that color aligns).
#' @param contrastColors vector of colors to be given to contrasts. Should match
#'   the name of the contrasts in the 'Contrast' column of \code{signifTable} or
#'   'ContrastName', if given.. If  missing, default colors given by match to
#'   the cluster names of \code{whichCluster} (see above), or otherwise given a
#'   default assignment.
#' @param ... Arguments passed to \code{\link{plotHeatmap}}
#' @details If the column 'ContrastName' is given in \code{signifTable}, these
#'   names will be used to describe the contrast in the legend.
#' @details Within each contrast, the genes are sorted by log fold-change if the
#'   column "logFC" is in the \code{signifTable} data.frame
#' @return A heatmap is created. The output of \code{plotHeatmap} is returned.
#' @seealso \code{\link{plotHeatmap}}, \code{\link{makeBlankData}},
#'   \code{\link{getBestFeatures}}
#' @export
#'
#' @examples
#' data(simData)
#'
#' cl <- clusterSingle(simData, subsample=FALSE,
#' sequential=FALSE, mainClusterArgs=list(clusterFunction="pam", clusterArgs=list(k=8)))
#'
#' #Do all pairwise, only return significant, try different adjustments:
#' pairsPerC <- getBestFeatures(cl, contrastType="Pairs", number=5,
#' p.value=0.05, DEMethod="limma")
#' plotContrastHeatmap(cl,pairsPerC)
setMethod(
  f = "plotContrastHeatmap",
  signature = "ClusterExperiment",
  definition = function(object,signifTable,whichCluster=NULL,contrastColors=NULL,...) {
    if(!all(c("IndexInOriginal","Contrast") %in% colnames(signifTable ))) stop("signifTable must have columns 'IndexInOriginal' and 'Contrast'")
    if(!is.numeric(signifTable$IndexInOriginal)) stop("Column 'IndexInOriginal' Must consist of numeric values")
    if(!all(signifTable$IndexInOriginal %in% seq_len(nrow(object)))) stop("Column 'IndexInOriginal' must consist of indices that match the row indices of 'object'")
    #divide by contrast, sort by FC (if exists) and return index
    geneByContrast<-by(signifTable,signifTable$Contrast,function(x){
      if("logFC" %in% names(x)){
        x<-x[order(x$logFC),]
      }
      x$IndexInOriginal
      
    })
    ##Check names of contrastColors
    if(!is.null(contrastColors)){
      if(!all(sort(names(contrastColors))==sort(unique(signifTable$Contrast)))){
        if("ContrastName" %in% colnames(signifTable)){
          if(!all(sort(names(contrastColors))==sort(unique(signifTable$ContrastName)))){
            warning("names of contrastColors do not match 'Contrast' or 'ContrastName' values; will be ignored.")
            contrastColors<-NULL
            
          }
          else contrastMatch<-FALSE		
        }
        else{
          warning("names of contrastColors do not match 'Contrast' values; will be ignored.")
          contrastColors<-NULL
        }
      }
      else contrastMatch<-TRUE
    }
    if(is.null(contrastColors)) contrastMatch<-FALSE
    
    if("ContrastName" %in% colnames(signifTable)){
      #give names to be contrast names
      gpnames<-unique(signifTable[,c("Contrast","ContrastName")])
      if(nrow(gpnames)==length(geneByContrast)){
        m<-match(names(geneByContrast),gpnames[,"Contrast"])
        names(geneByContrast)<-gpnames[m,"ContrastName"]
        #give colors the new names so will match
        if(!is.null(contrastColors) & contrastMatch){
          m<-match(names(contrastColors),gpnames[,"Contrast"])
          names(contrastColors)<-gpnames[m,"ContrastName"]
        }
      }
      
      #fix so order is order of nodes 
      nodeGrep<-grep("Node",names(geneByContrast))
      if(length(nodeGrep)==length(geneByContrast)){
        nsplit<-strsplit(names(geneByContrast),"Node")
        norder<-order(as.numeric(sapply(nsplit,.subset2,2)))
        geneByContrast<-geneByContrast[norder]
      }
    }
    
    
    if(!is.null(whichCluster)){
	    whichCluster<-.convertSingleWhichCluster(object,whichCluster,passedArgs=list(...))
      cl<-clusterMatrix(object)[,whichCluster]
      clMat<-clusterLegend(object)[[whichCluster]]
      clMat<-clMat[which(clMat[,"clusterIds"]>0),] #remove negatives
      pad<-if(length(unique(cl[cl>0]))<100) 2 else 3  
      mCl<-paste("Cl",stringr::str_pad(clMat[,"clusterIds"],width=pad,pad="0"),sep="") #mimic getBestFeatures
      for(ii in 1:length(mCl)){
        names(geneByContrast)<-gsub(mCl[[ii]],clMat[ii,"name"],names(geneByContrast))
      }
      ###If the contrast is one against all, should have name of cluster so give color
      if(is.null(contrastColors) & identical(sort(names(geneByContrast)),unname(sort(clMat[,"name"])))){
        contrastColors<-clMat[,"color"]
        names(contrastColors)<-names(geneByContrast)
      }
    }
    if(is.null(contrastColors)){
      #do it here so don't mess up above default assignment of colors
      contrastColors<-tail(massivePalette,length(geneByContrast)) #least likely to be important colors by accident
      names(contrastColors)<-names(geneByContrast)
    }
    
    plotHeatmap(object,clusterFeaturesData=geneByContrast,clusterLegend=list("Gene Group"=contrastColors),...)
    
  }
)
