# Supplementary material for: clusterExperiment and RSEC: A Bioconductor package and framework for clustering of single-cell and other large gene expression datasets
Source: PLoS Comput Biol. 2018 Sep 4;14(9):e1006378. doi: 10.1371/journal.pcbi.1006378 (PMC6138422; doi:10.1371/journal.pcbi.1006378)
Supplement: S1 Code — We provide the source code for the clusterExperiment package, version 2.1.5, used to do the analyses provided in the paper for reproducibility. However, users should not use this source code, but rather follow the Bioconductor installation instructions at https://www.bioconductor.org/install/ for installation of the package. (GZ) [file pcbi.1006378.s009.gz › clusterExperiment/R/plotDendrogram.R]

#'@title Plot dendrogram of ClusterExperiment object
#'  
#'@description Plots the dendrogram saved in a ClusterExperiment object
#'  
#'@param x a \code{\link{ClusterExperiment}} object.
#'@param leafType if "samples" the dendrogram has one leaf per sample, otherwise
#'  it has one per cluster.
#'@param main passed to the \code{plot.phylo} function to set main title.
#'@param sub passed to the \code{plot.phylo} function to set subtitle.
#'@param plotType one of 'name', 'colorblock' or 'id'. If 'Name' then dendrogram
#'  will be plotted, and name of cluster or sample (depending on type of value 
#'  for \code{leafType}) will be plotted next to the leaf of the dendrogram. If 
#'  'colorblock', rectangular blocks, corresponding to the color of the cluster 
#'  will be plotted, along with cluster name legend. If 'id' the internal 
#'  clusterIds value will be plotted (only appropriate if 
#'  \code{leafType="clusters"}).
#'@param ... arguments passed to the \code{\link{plot.phylo}} function of 
#'  \code{ape} that plots the dendrogram.
#'@param whichClusters only used if \code{leafType="samples"}). If numeric, an 
#'  index for the clusterings to be plotted with dendrogram. Otherwise, 
#'  \code{whichClusters} can be a character value identifying the 
#'  \code{clusterTypes} to be used, or if not matching \code{clusterTypes} then 
#'  \code{clusterLabels}; alternatively \code{whichClusters} can be either 'all'
#'  or 'workflow' or 'primaryCluster' to indicate choosing all clusters or 
#'  choosing all \code{\link{workflowClusters}}. Default 'dendro' indicates 
#'  using the clustering that created the dendrogram.
#'@param removeOutbranch logical, only applicable if there are missing samples 
#'  (i.e. equal to -1 or -2), \code{leafType="samples"} and the dendrogram for 
#'  the samples was made by putting missing samples in an outbranch. In which 
#'  case, if this parameter is TRUE, the outbranch will not be plotted, and if 
#'  FALSE it will be plotted.
#'@param legend character, only applicable if \code{plotType="colorblock"}. 
#'  Passed to \code{\link{phydataplot}} in \code{\link{ape}} package that is 
#'  used to draw the color values of the clusters/samples next to the 
#'  dendrogram. Options are 'none', 'below', or 'side'. (Note 'none' is only 
#'  available for 'ape' package >= 4.1-0.6).
#'@param nodeColors named vector of colors to be plotted on a node in the 
#'  dendrogram. Names should match the name of the node (calls 
#'  \code{\link[ape]{nodelabels}}).
#'@param clusterLabelAngle angle at which label of cluster will be drawn. Only 
#'  applicable if \code{plotType="colorblock"}.
#'@param mergeInfo What kind of information about merge to plot on dendrogram. 
#'  If not equal to "none", will replicate the kind of plot that 
#'  \code{\link{mergeClusters}} creates, and the input to \code{mergeInfo} 
#'  corresponds to that of \code{plotInfo} in \code{mergeClusters}.
#' @param colData index (by integer or name) the sample data stored as a 
#'   \code{DataFrame} in \code{colData} slot of the object. Only discrete valued
#'   ("character" or "factor" variables) will be plotted; indexing of continous 
#'   variables will be ignored. Whether that data is continuous or not will be 
#'   determined by the properties of \code{colData} (no user input is needed).
#'   This argument is only relevant if \code{plotType=="colorblock"} and
#'   \code{leafType=="samples"}
#' @param clusterLegend Assignment of colors to the clusters or sample data (as
#'   designated by \code{colData} argument) plotted with the dendrogram . If
#'   \code{NULL} or a particular variable/cluster are not assigned a color, 
#'   colors will be assigned internally for sample data and pull from the
#'   \code{clusterLegend} slot of the x for the clusters.
#' @return A dendrogram is plotted. Returns (invisibly) a list with elements
#' \itemize{
#' \item{\code{plottedObject}}{ the \code{phylo} object that is plotted.}
#' \item{\code{originalObject}}{ the \code{phylo} object before adjusting the
#' node/tip labels. }
#' }
#' @aliases plotDendrogram
#' @details If \code{leafType="clusters"}, the plotting function will work best
#'   if the clusters in the dendrogram correspond to the primary cluster. This
#'   is because the function colors the cluster labels based on the colors of
#'   the clusterIds of the primaryCluster
#' @importFrom ape plot.phylo nodelabels
#' @seealso
#'   \code{\link{mergeClusters}},\code{\link[ape]{plot.phylo}},
#'   \code{\link[ape]{nodelabels}},\code{\link[ape]{tiplabels}}
#'   
#' @export
#' 
#' @examples
#' data(simData)
#' 
#' #create a clustering, for 8 clusters (truth was 3) 
#' cl <-clusterSingle(simData, subsample=FALSE, 
#' sequential=FALSE, mainClusterArgs=list(clusterFunction="pam", clusterArgs=list(k=8)))
#' 
#' #create dendrogram of clusters and then 
#' # merge clusters based ondendrogram: 
#' cl <- makeDendrogram(cl) 
#' cl <- mergeClusters(cl,mergeMethod="adjP",DEMethod="limma",cutoff=0.1,plot=FALSE) 
#' plotDendrogram(cl) 
#' plotDendrogram(cl,leafType="samples",whichClusters="all",plotType="colorblock")
#' 
#' @export
#' @rdname plotDendrogram
setMethod(
  f = "plotDendrogram",
  signature = "ClusterExperiment",
  definition = function(x,whichClusters="dendro",leafType=c("samples","clusters" ),  plotType=c("colorblock","name","ids"), mergeInfo="none", main, sub, clusterLabelAngle=45, removeOutbranch=TRUE, legend=c("side","below", "none"),nodeColors=NULL,colData=NULL,clusterLegend=NULL,...)
  {
    if(is.null(x@dendro_samples) || is.null(x@dendro_clusters)) stop("No dendrogram is found for this ClusterExperiment Object. Run makeDendrogram first.")
    leafType<-match.arg(leafType)
    plotType<-match.arg(plotType)
    
    possibleMergeValues<-c("none", "all","mergeMethod",.availMergeMethods)
    if(!is.null(x@merge_nodeProp)){
      otherVals<-colnames(x@merge_nodeProp)[!colnames(x@merge_nodeProp)%in%c("Node","Contrast")]
      possibleMergeValues<-unique(c(possibleMergeValues,otherVals))
      
    }
    mergeInfo<-match.arg(mergeInfo,possibleMergeValues)
    
    legend<-match.arg(legend)
    whCl<-.TypeIntoIndices(x,whClusters=whichClusters)
    if(length(whCl)==0) stop("given whichClusters value does not match any clusters")
    if(leafType=="clusters" && whCl!=x@dendro_index){
      warning("if leafType=='clusters', 'whichClusters' must match the clusters that created the dendrogram. Changing 'leafType' to 'samples'")
      leafType<-"samples"
    }
    if(leafType=="clusters" & length(whCl)>1) stop("If leafType equal to 'clusters' 'whichClusters' must be of length 1 (i.e. single cluster).")
    if(missing(main)) main<-ifelse(leafType=="samples","Dendrogram of samples", "Dendrogram of clusters")
    if(missing(sub)) sub<-paste("Dendrogram made with '",clusterLabels(x)[dendroClusterIndex(x)],"', cluster index ",dendroClusterIndex(x),sep="")
    dend<- switch(leafType,"samples"=x@dendro_samples,"clusters"=x@dendro_clusters)
    
    #---
    #make color matrix
    #---
    cl<-switch(leafType,"samples"=clusterMatrix(x)[,whCl,drop=FALSE],"clusters"=NULL)
		
		if(leafType=="samples" & plotType=="colorblock"){
	    sData<-.pullColData(x,colData) #returns data.frame
	    #identify which numeric and remove
	    if(!is.null(sData)){
				whCont<-which(sapply(seq_len(ncol(sData)),function(ii){is.numeric(sData[,ii])}))
				if(length(whCont)>0){
					warning("argument 'colData' implies using columns of colData that are continuous, which is not handled by plotDendrogram. Those columns will be ignored")
					if(length(whCont)< ncol(sData)) sData<-sData[,-whCont,drop=FALSE]
					else sData<-NULL
				}
	    	
	    }
		}
		else{
			if(!is.null(colData)) 
				warning("argument colData only used if leafType='samples' and plotType='colorblock'. Ignoring input to colData.")
			sData<-NULL
		}
		if(!is.null(sData)){
		  sClusterLegend<-.makeColors(sData,colors=massivePalette,distinctColors=TRUE,matchClusterLegend = clusterLegend,matchTo="name")
			sNames<-colnames(sData)
			sData<-sClusterLegend$numClusters
      colnames(sData)<-sNames
			cl<-cbind(cl,sData)
			
		}
    if(!is.null(clusterLegend) || !is.null(sData)){
      #preserve those in given clusterLegend that don't match colData (could go with features/rows)
      if(is.list(clusterLegend)){ #could be single vector, but in that case, will loose them
        whKeep<-names(clusterLegend)[which(!names(clusterLegend)%in% names(sClusterLegend$colorList  ))]
        clusterLegend<-c(sClusterLegend$colorList,clusterLegend[whKeep])
      }
      else clusterLegend<-sClusterLegend$colorList
    }
		
    if(leafType=="samples") rownames(cl)<-if(!is.null(colnames(x))) colnames(x) else as.character(seq_len(ncol(x)))
    if(length(whCl)==1 & is.null(sData)){
      leg<-clusterLegend(x)[[whCl]]
      if(plotType=="id") leg[,"name"]<-leg[,"clusterIds"]		
    }
    else{
      leg<-clusterLegend(x)[whCl]
      if(plotType=="id") leg<-lapply(leg,function(x){x[,"name"]<-x[,"clusterIds"]; return(x)})	
			if(!is.null(sData)){
				leg<-c(leg,clusterLegend)
			}
    }
    label<-switch(plotType,"name"="name","colorblock"="colorblock","ids"="name")
    #   mergePlotType=NULL,mergeMethod=NULL,mergeOutput=NULL, 
    
    
    if(is.na(x@merge_dendrocluster_index)) mergeInfo<-"none"
    if(mergeInfo=="none"){
      mergeInfo<-NULL
      mergeMethod<-NULL
    }
    else if(!is.na(x@merge_dendrocluster_index)){ #has node prop info, even if no merge cluster
      if(mergeInfo=="mergeMethod"){
        if(is.na(x@merge_index)){
          warning("Cannot plot merge method because there is none. Plotting all")
          mergeInfo<-"all"
        }
        else{
          mergeMethod<-x@merge_method
        }
      }
      else if(mergeInfo==x@merge_method ) mergeMethod<-x@merge_method #only do dotted lines if matches saved merged method -- is this good default or no? not sure .plotDendro works otherwise from ClusterExperiment object
      else mergeMethod<-"none"
    } else{
      warning("There is no information about merging -- will ignore input to 'mergeInfo'")
    }
    
    phyloOut<-.plotDendro(dendro=dend,leafType=leafType,mergeMethod=mergeMethod,mergePlotType=mergeInfo,mergeOutput=nodeMergeInfo(x),clusterLegendMat=leg,cl=cl,plotType=label,outbranch=x@dendro_outbranch,main=main,sub=sub,removeOutbranch=removeOutbranch,legend=legend,clusterLabelAngle=clusterLabelAngle,...)
    
    if(!is.null(nodeColors)){
      if(is.null(names(nodeColors))) warning("Must give names to node colors, ignoring argument nodeColors")
      m<-match(names(nodeColors),phyloOut$originalObject$node.label)
      nodeColors<-nodeColors[!is.na(m)]
      m<-m[!is.na(m)]
      if(length(m)>0){
        ape::nodelabels(rep("",length(nodeColors)),m+length(phyloOut$originalObject$tip.label), frame = "c", bg = nodeColors,cex=1/par("cex"))
      }
      else{warning("No names of node colors match node name, ignoring argument nodeColors")}
    }
    invisible(phyloOut)
    
  })


########
# Internal plotting function used by both mergeClusters and plotDendrogram
#' @importFrom phylobase labels descendants ancestors getNode edgeLength rootNode nodeLabels nNodes subset
#' @importClassesFrom phylobase phylo4 
#' @importFrom graphics plot
#' @importFrom ape plot.phylo phydataplot
.plotDendro<-function(dendro,leafType="clusters",mergePlotType=NULL,mergeMethod=NULL,mergeOutput=NULL,clusterLegendMat=NULL,cl=NULL,plotType=c("name","colorblock"),outbranch=FALSE,removeOutbranch=FALSE,legend="below",clusterLabelAngle=45,...){
  plotType<-match.arg(plotType)
  phylo4Obj <- .makePhylobaseTree(dendro, "dendro",isSamples=(leafType=="samples"),outbranch=outbranch)
  
  #---
  #remove the outbranch from the dendrogram and from cl
  #(note this is using phylo4 obj)
  #---
  if(outbranch & removeOutbranch & leafType=="samples"){
    rootNode<-phylobase::rootNode(phylo4Obj)
    rootChild<-phylobase::descendants(phylo4Obj,node=rootNode,type="children")
    tips<-phylobase::getNode(phylo4Obj,type="tip")
    whMissingNode<-grep("MissingNode",names(rootChild))
    if(length(whMissingNode)==0){
      #check not a single -1 sample from root:
      if(any(rootChild %in% tips)){
        #which ever rootChild is in tips must be single missing sample 
        #because can't make dendrogram with only 1 cluster so couldn't run plot or mergeClusters. 
        clusterNode<-rootChild[!rootChild %in% tips]
        #stop("Internal coding error: need to fix .plotDendro to deal with when single missing sample")
      }
      else stop("Internal coding error: no outbranch nodes")	
    } 
    else clusterNode<-rootChild[-whMissingNode]
    if(length(clusterNode)!=1) stop("Internal coding error: removing missing node does not leave exactly 1 descendent of root")
    clusterTips<-phylobase::descendants(phylo4Obj,node=clusterNode,type="tip")
    if(length(clusterTips)==0) stop("Internal coding error: no none missing samples in tree")
    namesClusterTips<-names(clusterTips)
    #
    
    if(is.matrix(cl)) cl<-cl[namesClusterTips,] else cl<-cl[namesClusterTips]
    phylo4Obj<-phylobase::subset(phylo4Obj, node.subtree=clusterNode)
    #set outbranch=FALSE because now doesn't exist in tree...
    outbranch<-FALSE
  }
  phyloObj <- as(phylo4Obj, "phylo")
  plotArgs<-list(...)
  dataPct<-0.5
  offsetDivide<-16
  if(plotType=="colorblock" && is.null(cl) && leafType=="samples") stop("Internal coding error: must provide a clustering if plotType='colorblock'")
  origPhylo<-phyloObj #so can return
  
  ###############
  ### For plotting of dendrogram for the merging
  ### Add information about the merging as node labels and change edge type
  ### Note: could probably have used nodelabels function and avoided some of this
  ###############
  if(!is.null(mergeOutput)){
    annotNames<-c("Node","Contrast","isMerged", "mergeClusterId")
    methods<-colnames(mergeOutput)[!colnames(mergeOutput)%in%annotNames] #possible for which have proportion saved
  }
  if(!is.null(mergePlotType) && !is.null(mergeOutput) && mergePlotType %in% c("all",methods,"mergeMethod")){
    #####
    #convert names of internal nodes for plotting
    #####
    #match to order of tree
    whToMerge<-which(mergeOutput$isMerged)
    nodesToMerge<-as.character(mergeOutput$Node[whToMerge])
    m <- match( as.character(mergeOutput$Node),phyloObj$node)
    if(any(is.na(m))) stop("some nodes in merge node info not in the given dendrogram")
    edgeLty <- rep(1, nrow(phyloObj$edge))
    if(mergeMethod != "none" && length(whToMerge) > 0){
      #which of nodes merged
      whMerge <- which(phyloObj$node.label %in% nodesToMerge) 
      nodeNumbers <- (length(phyloObj$tip) + 1):max(phyloObj$edge)
      whEdge <- which(phyloObj$edge[,1] %in% nodeNumbers[whMerge])
      edgeLty[whEdge] <- 2
    }
    if(mergePlotType == "mergeMethod"){
      if(!mergeMethod %in% methods) stop("mergeMethod not in methods of output")
      valsNodes<-as.character(signif(mergeOutput[,mergeMethod],2))
      valsNodes[is.na(valsNodes)]<-"NA" #make them print out as NA -- otherwise doesn't plot
      phyloObj$node.label[m] <- valsNodes
      # offsetDivide<-3
      # dataPct<-.7
    }
    else if(all(mergePlotType %in% c("all",methods))) {
      meth<-if(mergePlotType=="all") methods else methods[methods%in%mergePlotType]
      phyloObj$node.label[m] <- apply(mergeOutput[,meth,drop=FALSE],1, 
                                      function(x){
                                        whKp<-which(!is.na(x))
                                        #fix up name of FC methods:
                                        mm<-meth[whKp]
                                        mm<-sapply(strsplit(mm,"_"),function(u){if(length(u)==2) return(sprintf("%s(>%s)",u[1],u[2])) else return(u)})
                                        vals<-paste(paste(mm, signif(x[whKp],2), sep=":"), collapse="\n")
                                        vals[is.na(vals)]<-"NA"
                                        return(vals)
                                      })
      if(mergePlotType!="all"){
        # offsetDivide<-3
        # dataPct<-.7
      }
      else{
        # offsetDivide<-2.5
        # dataPct<-.7
        
      }
    }
    
    phyloObj$node.label[-m]<-""
    ###Only set these if user doesn't...
    if(!"show.node.label" %in% names(plotArgs)) plotArgs$show.node.label<-TRUE
    if(!"edge.lty" %in% names(plotArgs)) plotArgs$edge.lty<-edgeLty
  }
  ###############
  ### Deal with clusterLegend object: 
  ### - Make default if not provided and 
  ### - If # of clusterings>1 make clusterLegend and cl matrix appropriate
  ###############
  
  if(plotType=="colorblock"){
    clusterLegend<-TRUE #doesn't do anything right now because phydataplot doesn't have option of no legend...
    if(is.null(clusterLegendMat)){ 
      #----
      #make default colors, works for vector or matrix cl
      #----
      clusterIds<-sort(unique(as.vector(cl)))
      clusterLegendMat<-cbind("clusterIds"=clusterIds,"name"=clusterIds,"color"=bigPalette[seq_along(clusterIds)])
    }
    else{
      if(is.matrix(cl) && ncol(cl)>1){
        #if not provide list of cluster legends, do only 1st clustering provided (temporary while fixing so works for matrix)
        if(!is.list(clusterLegendMat) ) cl<-cl[,1,drop=FALSE]
        else{
          #----
          #create one big cl/clusterLegendMat object that will allow for coloring that is okay.
          #----
          nclusters<-ncol(cl)
          if(length(clusterLegendMat)!=nclusters) stop("Internal coding error -- wrong length of colors for clustering")
          newClusterLegendMat<-clusterLegendMat[[1]]
          newCl<-cl[,1]
          
          #make it general in case some day want more than just 2 clusterings
          for(ii in 2:nclusters){
            currMat<-clusterLegendMat[[ii]]
            currCl<-cl[,ii]
            
            #note that because subset to those samples that are not -1/-2 on
            # cl[,1], may have entire clusters in other columns of cl that disappear but still in color matrix with no entry in cl
            #reduce down the currMat to accomodate that
            whExist<-which(as.numeric(currMat[,"clusterIds"]) %in% currCl)
            currMat<-currMat[whExist, ,drop=FALSE]
            
            whExistingColor<-which(currMat[,"color"] %in% newClusterLegendMat[,"color"])
            updatedCurrCl<-currCl
            if(length(whExistingColor)>0){
              #-----------
              #reassign the cluster id to the one matching existing color id.
              # only should affect names, not color of newClusterLegendMat
              #-----------
              matchNew<-match(currMat[whExistingColor,"color"],newClusterLegendMat[,"color"])
              oldId<-currMat[whExistingColor,"clusterIds"]
              newId<-newClusterLegendMat[matchNew,"clusterIds"]
              mexist<-match(currCl,oldId)
              newFullId<-as.numeric(newId[mexist])
              updatedCurrCl[!is.na(mexist)]<-newFullId[!is.na(mexist)]
              
              #change name so combination, if not already the same
              whDiff<-which(newClusterLegendMat[matchNew,"name"]!=currMat[whExistingColor,"name"])
              if(length(whDiff)>0){
                combName<-paste(newClusterLegendMat[matchNew,"name"],currMat[whExistingColor,"name"],sep="/")
                newClusterLegendMat[matchNew[whDiff],"name"]<-combName[whDiff]
                
              }
              
              #remove from current color scheme
              currMat<-currMat[-whExistingColor,,drop=FALSE]
            }
            
            if(nrow(currMat)>0){
              #-----------
              # for remaining, add to newClusterLegendMat 
              # with ids increased to be unique
              #-----------
              maxNew<-max(as.vector(newCl))
              oldId2<-currMat[,"clusterIds"]
              newId2<-seq(from=maxNew+1,by=1,length=length(oldId2)) #replace with this in legend
              mexist2<-match(currCl,oldId2) #match old ids to the clusterings vector
              newFullId2<-as.numeric(newId2[mexist2]) #will get NAs for those that don't match (e.g. have been changed by previous step)
              updatedCurrCl[!is.na(mexist2)]<-newFullId2[!is.na(mexist2)]
              
              ## change ids in currMat
              currMat[,"clusterIds"]<-newId2
              ## test correct that no overlap in ids or names or colors:
              if(any(currMat[,"clusterIds"] %in% newClusterLegendMat[,"clusterIds"])){
                stop("Internal coding error: still overlap in cluster Ids")
              }
              if(any(currMat[,"color"] %in% newClusterLegendMat[,"color"])){
                stop("Internal coding error: still overlap in color")
              } 
              
              ## add to new cluster color legend
              newClusterLegendMat<-rbind(newClusterLegendMat,currMat)
            }
            #change them all here (before changed)
            currCl<-updatedCurrCl
            newCl<-cbind(newCl,currCl)
            
          }
          clusterLegendMat<-newClusterLegendMat
          colnames(newCl)<-colnames(cl)
          rownames(newCl)<-rownames(cl)
          cl<-newCl
          clusterLegend<-FALSE
          
        }
        
      }
    }
  } 
  ###############
  ### Deal with clusterLegend object Part II: 
  ### - Add color of cluster and cluster/sample name to tip labels if plotType=="name"
  ### - Make colorMat matrix if plotType=="colorblock"
  ###############
  edge.width=1
  if(!is.null(clusterLegendMat)){
    if(leafType=="clusters"){
      #get rid of matching string 
      m<-match(gsub("ClusterId","",phyloObj$tip.label),clusterLegendMat[,"clusterIds"])
      if(any(is.na(m))) stop("clusterIds in clusterLegend do not match dendrogram labels")
      phyloObj$tip.label<-clusterLegendMat[m,"name"]
      tip.color<-clusterLegendMat[m,"color"]
      if(plotType=="colorblock"){
        clusterLegendMat<-clusterLegendMat[!clusterLegendMat[,"clusterIds"]%in%c(-1,-2),]
        colorMat<-matrix(clusterLegendMat[,"name"],ncol=1)
        row.names(colorMat)<-clusterLegendMat[,"name"]
        cols<-clusterLegendMat[,"color"]
        names(cols)<-clusterLegendMat[,"name"]
        
        
      }
      
    }
    if(leafType=="samples"){
      if(is.matrix(cl) && ncol(cl)>1){
        clNames<-row.names(cl)
        if(plotType=="colorblock"){
          colorMat<-apply(cl,2,function(x){
            m<-match(x,clusterLegendMat[,"clusterIds"])
            clusterLegendMat[m,"name"]
          })
          if(any(dim(colorMat)!=dim(cl))) stop("Internal coding error: dimensions of colorMat don't match input")
          dimnames(colorMat)<-dimnames(cl)
          #m<-match(cl[,1],clusterLegendMat[,"clusterIds"])
          cols<-clusterLegendMat[,"color"]
          names(cols)<-clusterLegendMat[,"name"]
          
        }
        tip.color<-"black"
      }
      else{
        if(is.matrix(cl)) cl<-cl[,1]
        clNames<-names(cl)
        m<-match(cl,clusterLegendMat[,"clusterIds"])
        tip.color<-clusterLegendMat[m,"color"]		
        if(plotType=="colorblock"){
          colorMat<-matrix(clusterLegendMat[m,"name"],ncol=1)
          rownames(colorMat)<-names(cl)
          cols<-tip.color
          names(cols)<-clusterLegendMat[m,"name"]
        }	
      }
      if(plotType=="colorblock"){
        ntips<-length(phyloObj$tip.label)
        whClusterNode<-which(!is.na(phyloObj$node.label) & phyloObj$node.label!="")+ ntips
        #only edges going to/from these nodes
        whEdgePlot<-which(apply(phyloObj$edge,1,function(x){any(x %in% whClusterNode)}))
        edge.width<-rep(0,nrow(phyloObj$edge))
        edge.width[whEdgePlot]<-1
      }
      m<-match(phyloObj$tip.label,clNames)
      if(any(is.na(m))) stop("names of cl do not match dendrogram labels")
      
    }
  }
  else tip.color<-"black"
  
  
  #---------------
  #this next code is hack to deal with error sometimes get if very long edge length -- usually due to unusual distance, etc.
  # Divides edge lengths so not too large.
  #---------------
  if(max(phyloObj$edge.length)>1e6) phyloObj$edge.length <- phyloObj$edge.length / max(phyloObj$edge.length) 
  
  prohibitOptions<-c("tip.color","node.pos","edge.width","horizontal","direction","type")
  if(any(prohibitOptions %in% names(plotArgs))) stop("User cannot set following options to plot.phylo:",paste(prohibitOptions, collapse=","))
  plotArgs<-c(plotArgs,list(tip.color=tip.color,node.pos=2,edge.width=edge.width))	
  if(plotType=="name") do.call(ape::plot.phylo,c(list(phyloObj),plotArgs))
  else{
    #if colorblock
    #just calculate:
    if(!"show.tip.label"%in% plotArgs) plotArgs$show.tip.label<-FALSE
    phyloPlotOut<-do.call(.calculatePlotPhylo,c(list(phyloObj,plot=FALSE),plotArgs))
    treeWidth<-phyloPlotOut$x.lim[2]
    #plot dendrogram:
    do.call(ape::plot.phylo,c(list(phyloObj,x.lim=treeWidth*(1+dataPct)),plotArgs))
    
    nclusters<-ncol(colorMat)
    colnames(colorMat)<-NULL		
    
    #########
    ## Now require ape >5.0 so don't need this code. Not yet deleting...
    #########
    # if(nclusters==1 & packageVersion("ape")<'4.1.0.6'){
    # 	#this is a temporary hack, because right now function has bug and fails for a 1-column matrix or vector. Have reported this 5/23/2017 and now fixed in new version of ape.
    #   			colorMat<-cbind(colorMat,colorMat)
    #   		}				
    #   		#we have to do this to get order for colors to be what we want!
    #   		#basically have to redo code in phydataplot so figure out what order is in plot of the leaves, etc. Poor function. New version of ape fixes this.
    #   		getColFun<-function(x,phy,namedColors){
    #   			x <- ape:::.matchDataPhylo(x, phy)
    #   			n <- length(phy$tip.label)
    #   			one2n <- seq_len(n)
    #   			lastPP <- get("last_plot.phylo", envir = ape:::.PlotPhyloEnv)
    #   			y1 <- lastPP$yy[one2n]
    #   			o <- order(y1)
    # 	if(!is.null(ncol(x))) ux<-unique.default(x[o,])
    #   			else ux<-unique.default(x[o])
    #   			m<-match(as.character(ux),names(namedColors))
    # 	namedColors[m]
    #   		}
    # if(packageVersion("ape")<'4.1.0.6') cols<-getColFun(colorMat,phyloObj,cols)
    # if(packageVersion("ape")<'4.9.0.0' & packageVersion("ape")>='4.1.0.6') warning("If you have an ape package version between 4.1.0.6 and 5.0 installed, then the plotting of the clusters next to the dendrogram may not correctly use the colors in clusterLegend(object) nor have accurate legends." )
    colInput<-function(n){cols}
    width<-treeWidth*dataPct/nclusters
    ape::phydataplot(x=colorMat, phy=phyloObj, style="mosaic",offset=treeWidth*dataPct/offsetDivide, width = width, border = NA, lwd = 3,legend = legend, funcol = colInput)
    
    if(nclusters>1 & !is.null(colnames(cl))){
      xloc<-treeWidth+treeWidth*dataPct/offsetDivide+seq(from=0,by=width,length=nclusters)
      xloc<-xloc+width/2
      ypos<-par("usr")[4]-0.025*diff(par("usr")[3:4])	
      adj<-c(0,0)		
      if("cex" %in% names(list(...))) labcex<-list(...)[["cex"]]
      else labcex<-1	
      text(x=xloc,y=ypos,labels=colnames(cl),srt=clusterLabelAngle,xpd=NA,adj=adj,cex=labcex)
      
    }
    
  }
  
  invisible(list(plottedObject=phyloObj,originalObject=origPhylo))
}


#' @importFrom ape node_height_clado node_height node_depth node_depth_edgelength is.ultrametric unrooted.xy
###Copy code from ape:plot.phylo so get how calculates x.lim. Just removed the plot parts.
.calculatePlotPhylo<-function (x, type = "phylogram", use.edge.length = TRUE, node.pos = NULL, 
                               show.tip.label = TRUE, show.node.label = FALSE, edge.color = "black", 
                               edge.width = 1, edge.lty = 1, font = 3, cex = par("cex"), 
                               adj = NULL, srt = 0, no.margin = FALSE, root.edge = FALSE, 
                               label.offset = 0, underscore = FALSE, x.lim = NULL, y.lim = NULL, 
                               direction = "rightwards", lab4ut = NULL, tip.color = "black", 
                               plot = TRUE, rotate.tree = 0, open.angle = 0, node.depth = 1, 
                               align.tip.label = FALSE, ...) 
{
  Ntip <- length(x$tip.label)
  if (Ntip < 2) {
    warning("found less than 2 tips in the tree")
    return(NULL)
  }
  .nodeHeight <- function(edge, Nedge, yy) .C(ape::node_height, 
                                              as.integer(edge[, 1]), as.integer(edge[, 2]), as.integer(Nedge), 
                                              as.double(yy))[[4]]
  .nodeDepth <- function(Ntip, Nnode, edge, Nedge, node.depth) .C(ape::node_depth, 
                                                                  as.integer(Ntip), as.integer(edge[, 1]), as.integer(edge[, 
                                                                                                                           2]), as.integer(Nedge), double(Ntip + Nnode), as.integer(node.depth))[[5]]
  .nodeDepthEdgelength <- function(Ntip, Nnode, edge, Nedge, 
                                   edge.length) .C(ape::node_depth_edgelength, as.integer(edge[, 
                                                                                               1]), as.integer(edge[, 2]), as.integer(Nedge), as.double(edge.length), 
                                                   double(Ntip + Nnode))[[5]]
  Nedge <- dim(x$edge)[1]
  Nnode <- x$Nnode
  if (any(x$edge < 1) || any(x$edge > Ntip + Nnode)) 
    stop("tree badly conformed; cannot plot. Check the edge matrix.")
  ROOT <- Ntip + 1
  type <- match.arg(type, c("phylogram", "cladogram", "fan", 
                            "unrooted", "radial"))
  direction <- match.arg(direction, c("rightwards", "leftwards", 
                                      "upwards", "downwards"))
  if (is.null(x$edge.length)) {
    use.edge.length <- FALSE
  }
  else {
    if (use.edge.length && type != "radial") {
      tmp <- sum(is.na(x$edge.length))
      if (tmp) {
        warning(paste(tmp, "branch length(s) NA(s): branch lengths ignored in the plot"))
        use.edge.length <- FALSE
      }
    }
  }
  if (is.numeric(align.tip.label)) {
    align.tip.label.lty <- align.tip.label
    align.tip.label <- TRUE
  }
  else {
    if (align.tip.label) 
      align.tip.label.lty <- 3
  }
  if (align.tip.label) {
    if (type %in% c("unrooted", "radial") || !use.edge.length || 
        is.ultrametric(x)) 
      align.tip.label <- FALSE
  }
  if (type %in% c("unrooted", "radial") || !use.edge.length || 
      is.null(x$root.edge) || !x$root.edge) 
    root.edge <- FALSE
  phyloORclado <- type %in% c("phylogram", "cladogram")
  horizontal <- direction %in% c("rightwards", "leftwards")
  xe <- x$edge
  if (phyloORclado) {
    phyOrder <- attr(x, "order")
    if (is.null(phyOrder) || phyOrder != "cladewise") {
      x <- ape:::reorder.phylo(x)
      if (!identical(x$edge, xe)) {
        ereorder <- match(x$edge[, 2], xe[, 2])
        if (length(edge.color) > 1) {
          edge.color <- rep(edge.color, length.out = Nedge)
          edge.color <- edge.color[ereorder]
        }
        if (length(edge.width) > 1) {
          edge.width <- rep(edge.width, length.out = Nedge)
          edge.width <- edge.width[ereorder]
        }
        if (length(edge.lty) > 1) {
          edge.lty <- rep(edge.lty, length.out = Nedge)
          edge.lty <- edge.lty[ereorder]
        }
      }
    }
    yy <- numeric(Ntip + Nnode)
    TIPS <- x$edge[x$edge[, 2] <= Ntip, 2]
    yy[TIPS] <- seq_len(Ntip)
  }
  z <- ape:::reorder.phylo(x, order = "postorder") ##
  if (phyloORclado) {
    if (is.null(node.pos)) 
      node.pos <- if (type == "cladogram" && !use.edge.length) 
        2
    else 1
    if (node.pos == 1) 
      yy <- .nodeHeight(z$edge, Nedge, yy)
    else {
      ans <- .C(ape::node_height_clado, as.integer(Ntip), as.integer(z$edge[, 
                                                                            1]), as.integer(z$edge[, 2]), as.integer(Nedge), 
                double(Ntip + Nnode), as.double(yy))
      xx <- ans[[5]] - 1
      yy <- ans[[6]]
    }
    if (!use.edge.length) {
      if (node.pos != 2) 
        xx <- .nodeDepth(Ntip, Nnode, z$edge, Nedge, 
                         node.depth) - 1
      xx <- max(xx) - xx
    }
    else {
      xx <- .nodeDepthEdgelength(Ntip, Nnode, z$edge, Nedge, 
                                 z$edge.length)
    }
  }
  else {
    twopi <- 2 * pi
    rotate.tree <- twopi * rotate.tree/360
    if (type != "unrooted") {
      TIPS <- x$edge[which(x$edge[, 2] <= Ntip), 2]
      xx <- seq(0, twopi * (1 - 1/Ntip) - twopi * open.angle/360, 
                length.out = Ntip)
      theta <- double(Ntip)
      theta[TIPS] <- xx
      theta <- c(theta, numeric(Nnode))
    }
    switch(type, fan = {
      theta <- .nodeHeight(z$edge, Nedge, theta)
      if (use.edge.length) {
        r <- .nodeDepthEdgelength(Ntip, Nnode, z$edge, 
                                  Nedge, z$edge.length)
      } else {
        r <- .nodeDepth(Ntip, Nnode, z$edge, Nedge, node.depth)
        r <- 1/r
      }
      theta <- theta + rotate.tree
      if (root.edge) r <- r + x$root.edge
      xx <- r * cos(theta)
      yy <- r * sin(theta)
    }, unrooted = {
      nb.sp <- .nodeDepth(Ntip, Nnode, z$edge, Nedge, node.depth)
      XY <- if (use.edge.length) ape::unrooted.xy(Ntip, Nnode, 
                                                  z$edge, z$edge.length, nb.sp, rotate.tree) else unrooted.xy(Ntip, 
                                                                                                              Nnode, z$edge, rep(1, Nedge), nb.sp, rotate.tree)
      xx <- XY$M[, 1] - min(XY$M[, 1])
      yy <- XY$M[, 2] - min(XY$M[, 2])
    }, radial = {
      r <- .nodeDepth(Ntip, Nnode, z$edge, Nedge, node.depth)
      r[r == 1] <- 0
      r <- 1 - r/Ntip
      theta <- .nodeHeight(z$edge, Nedge, theta) + rotate.tree
      xx <- r * cos(theta)
      yy <- r * sin(theta)
    })
  }
  if (phyloORclado) {
    if (!horizontal) {
      tmp <- yy
      yy <- xx
      xx <- tmp - min(tmp) + 1
    }
    if (root.edge) {
      if (direction == "rightwards") 
        xx <- xx + x$root.edge
      if (direction == "upwards") 
        yy <- yy + x$root.edge
    }
  }
  if (no.margin) 
    par(mai = rep(0, 4))
  if (show.tip.label) 
    nchar.tip.label <- nchar(x$tip.label)
  max.yy <- max(yy)
  getLimit <- function(x, lab, sin, cex) {
    s <- strwidth(lab, "inches", cex = cex)
    if (any(s > sin)) 
      return(1.5 * max(x))
    Limit <- 0
    while (any(x > Limit)) {
      i <- which.max(x)
      alp <- x[i]/(sin - s[i])
      Limit <- x[i] + alp * s[i]
      x <- x + alp * s
    }
    Limit
  }
  if (is.null(x.lim)) {
    if (phyloORclado) {
      if (horizontal) {
        xx.tips <- xx[seq_len(Ntip)]
        if (show.tip.label) {
          pin1 <- par("pin")[1]
          tmp <- getLimit(xx.tips, x$tip.label, pin1, 
                          cex)
          tmp <- tmp + label.offset
        }
        else tmp <- max(xx.tips)
        x.lim <- c(0, tmp)
      }
      else x.lim <- c(1, Ntip)
    }
    else switch(type, fan = {
      if (show.tip.label) {
        offset <- max(nchar.tip.label * 0.018 * max.yy * 
                        cex)
        x.lim <- range(xx) + c(-offset, offset)
      } else x.lim <- range(xx)
    }, unrooted = {
      if (show.tip.label) {
        offset <- max(nchar.tip.label * 0.018 * max.yy * 
                        cex)
        x.lim <- c(0 - offset, max(xx) + offset)
      } else x.lim <- c(0, max(xx))
    }, radial = {
      if (show.tip.label) {
        offset <- max(nchar.tip.label * 0.03 * cex)
        x.lim <- c(-1 - offset, 1 + offset)
      } else x.lim <- c(-1, 1)
    })
  }
  else if (length(x.lim) == 1) {
    x.lim <- c(0, x.lim)
    if (phyloORclado && !horizontal) 
      x.lim[1] <- 1
    if (type %in% c("fan", "unrooted") && show.tip.label) 
      x.lim[1] <- -max(nchar.tip.label * 0.018 * max.yy * 
                         cex)
    if (type == "radial") 
      x.lim[1] <- if (show.tip.label) 
        -1 - max(nchar.tip.label * 0.03 * cex)
    else -1
  }
  if (phyloORclado && direction == "leftwards") 
    xx <- x.lim[2] - xx
  if (is.null(y.lim)) {
    if (phyloORclado) {
      if (horizontal) 
        y.lim <- c(1, Ntip)
      else {
        pin2 <- par("pin")[2]
        yy.tips <- yy[seq_len(Ntip)]
        if (show.tip.label) {
          tmp <- getLimit(yy.tips, x$tip.label, pin2, 
                          cex)
          tmp <- tmp + label.offset
        }
        else tmp <- max(yy.tips)
        y.lim <- c(0, tmp)
      }
    }
    else switch(type, fan = {
      if (show.tip.label) {
        offset <- max(nchar.tip.label * 0.018 * max.yy * 
                        cex)
        y.lim <- c(min(yy) - offset, max.yy + offset)
      } else y.lim <- c(min(yy), max.yy)
    }, unrooted = {
      if (show.tip.label) {
        offset <- max(nchar.tip.label * 0.018 * max.yy * 
                        cex)
        y.lim <- c(0 - offset, max.yy + offset)
      } else y.lim <- c(0, max.yy)
    }, radial = {
      if (show.tip.label) {
        offset <- max(nchar.tip.label * 0.03 * cex)
        y.lim <- c(-1 - offset, 1 + offset)
      } else y.lim <- c(-1, 1)
    })
  }
  else if (length(y.lim) == 1) {
    y.lim <- c(0, y.lim)
    if (phyloORclado && horizontal) 
      y.lim[1] <- 1
    if (type %in% c("fan", "unrooted") && show.tip.label) 
      y.lim[1] <- -max(nchar.tip.label * 0.018 * max.yy * 
                         cex)
    if (type == "radial") 
      y.lim[1] <- if (show.tip.label) 
        -1 - max(nchar.tip.label * 0.018 * max.yy * cex)
    else -1
  }
  if (phyloORclado && direction == "downwards") 
    yy <- y.lim[2] - yy
  if (phyloORclado && root.edge) {
    if (direction == "leftwards") 
      x.lim[2] <- x.lim[2] + x$root.edge
    if (direction == "downwards") 
      y.lim[2] <- y.lim[2] + x$root.edge
  }
  asp <- if (type %in% c("fan", "radial", "unrooted")) 1 else NA
  L <- list(type = type, use.edge.length = use.edge.length, 
            node.pos = node.pos, node.depth = node.depth, show.tip.label = show.tip.label, 
            show.node.label = show.node.label, font = font, cex = cex, 
            adj = adj, srt = srt, no.margin = no.margin, label.offset = label.offset, 
            x.lim = x.lim, y.lim = y.lim, direction = direction, 
            tip.color = tip.color, Ntip = Ntip, Nnode = Nnode, root.time = x$root.time, 
            align.tip.label = align.tip.label)
  invisible(L)
}
