# Supplementary material for: clusterExperiment and RSEC: A Bioconductor package and framework for clustering of single-cell and other large gene expression datasets
Source: PLoS Comput Biol. 2018 Sep 4;14(9):e1006378. doi: 10.1371/journal.pcbi.1006378 (PMC6138422; doi:10.1371/journal.pcbi.1006378)
Supplement: S1 Code — We provide the source code for the clusterExperiment package, version 2.1.5, used to do the analyses provided in the paper for reproducibility. However, users should not use this source code, but rather follow the Bioconductor installation instructions at https://www.bioconductor.org/install/ for installation of the package. (GZ) [file pcbi.1006378.s009.gz › clusterExperiment/R/plotFeatureBoxplot.R]

#' @name plotFeatureBoxplot
#' @title Plot boxplot of feature values by cluster
#' @description Plot a boxplot of the (transformed) values for a particular
#'   gene, separated by cluster
#' @aliases plotFeatureBoxplot
#'   plotFeatureBoxplot,ClusterExperiment,character-method
#' @rdname plotFeatureBoxplot
#' @export
setMethod(
  f = "plotFeatureBoxplot",
  signature = signature(object = "ClusterExperiment",feature="character"),
  definition = function(object, feature,whichCluster="primary",...)
  {
    m<-match(feature,rownames(object))
    if(is.na(m)) stop("feature does not match one of the rownames of this object")
    else invisible(plotFeatureBoxplot(object,whichCluster=whichCluster,feature=m,...))
  })


#' @param feature identification of feature to plot, either row name or index
#' @param unassignedColor If not NULL, should be character value giving the
#'   color for unassigned (-2) samples (overrides \code{clusterLegend}) default.
#' @param missingColor If not NULL, should be character value giving the color
#'   for missing (-2) samples (overrides \code{clusterLegend}) default.
#' @param main title of plot. If NULL, given default title.
#' @param plotUnassigned whether to plot the unassigned samples as a cluster
#'   (either -1 or -2)
#' @param whichAssay numeric or character specifying which assay to use. See
#'   \code{\link[SummarizedExperiment]{assay}} for details.
#' @param ... arguments passed to \code{\link{boxplot}}
#' @inheritParams plotReducedDims
#' @seealso \code{\link{boxplot}}
#' @rdname plotFeatureBoxplot
#' @return A plot is created. The output of boxplot is returned (see
#' \code{\link{boxplot}}), with additional elements \code{colors} and 
#'  \code{clusterIds} that gives the colors and internal ids that match 
#'  each boxplot (pulled from \code{clusterLegend} but in the order of plot)
#' @examples
#' data(simData)
#' #Create a ClusterExperiment object
#' cl <- clusterMany(simData, nReducedDims=c(5, 10, 50), reducedDim="PCA",
#'    clusterFunction="pam", ks=2:4, findBestK=c(TRUE,FALSE),
#'    removeSil=c(TRUE,FALSE))
#' #give names to the clusters
#' cl<-renameClusters(cl, whichCluster=1, 
#'    value=letters[1:nClusters(cl)[1]])
#' plotFeatureBoxplot(cl,feature=1)
#' @export
setMethod(
  f = "plotFeatureBoxplot",
  signature = signature(object = "ClusterExperiment",feature="numeric"),
  definition = function(object,  feature,whichCluster="primary",plotUnassigned=FALSE,unassignedColor=NULL,missingColor=NULL,main=NULL,whichAssay=1,...)
  {
    whCl<-.convertSingleWhichCluster(object,whichCluster,list(...))
    #get data:
    dat<-transformData(object, whichAssay=whichAssay)[feature,]
    clLegend<-clusterLegend(object)[[whCl]]
    uniqueNames<-length(unique(clLegend[,"name"]))==nrow(clLegend)
    #-----
		#put in alpha order by cluster name / id (except for the missing ones)
    #-----
    whNotMissing<-which(as.numeric(clLegend[,"clusterIds"])>0)
    if(length(whNotMissing)>0){
      orderedLegend<-clLegend[whNotMissing,,drop=FALSE]
      if(uniqueNames) orderedLegend<-orderedLegend[order(orderedLegend[,"name"]), ,drop=FALSE]
      else orderedLegend<-orderedLegend[order(orderedLegend[,"name"],orderedLegend[,"clusterIds"]), ,drop=FALSE]
    }
		else orderedLegend<-clLegend
    #-----
		#if plot unassigned, then add unassigned back to the end of group
    #-----
    whMissing<-which(as.numeric(clLegend[,"clusterIds"])<0)
    if(length(whMissing)>0 & plotUnassigned){
      if(length(whNotMissing)>0) orderedLegend<-rbind(orderedLegend,clLegend[whMissing, ,drop=FALSE])
      else orderedLegend<-clLegend[whMissing, ,drop=FALSE]
      if(!is.null(unassignedColor) & any(orderedLegend[,"clusterIds"]=="-1"))
        orderedLegend[orderedLegend[,"clusterIds"]=="-1","color"]<-unassignedColor
      if(!is.null(missingColor) & any(orderedLegend[,"clusterIds"]=="-2"))
        orderedLegend[orderedLegend[,"clusterIds"]=="-2","color"]<-missingColor
    }
    clLegend<-orderedLegend
    if(uniqueNames){
      cl<-clusterMatrixNamed(object)[,whCl]
      cl<-factor(cl,levels=orderedLegend[,"name"])
    }
    else{
      warning("Non-unique names for the clusters. Will order them by internal cluster ids")
      cl<-clusterMatrix(object)[,whCl,drop=FALSE]
    }
    if(!is.null(dim(cl))){
      if(ncol(cl)>1) stop("only a single cluster may be used in whichCluster")
      else cl<-cl[,1]
    }
    if(is.null(main)){
      if(!is.null(rownames(object))) main<-paste("Gene expression of",rownames(object)[feature])
      else paste("Gene expression of feature, index number",feature)
    }
    cl<-factor(cl,levels=if(uniqueNames) clLegend[,"name"] else clLegend[,"clusterIds"])
    bxpOut<-boxplot(as.vector(dat) ~ cl, names=clLegend[,"name"],main=main,col=clLegend[,"color"],...)
		bxpOut<-c(bxpOut,list(colors=clLegend[,"color"],clusterIds=clLegend[,"clusterIds"]))
		invisible(bxpOut)
  })
