# Supplementary material for: clusterExperiment and RSEC: A Bioconductor package and framework for clustering of single-cell and other large gene expression datasets
Source: PLoS Comput Biol. 2018 Sep 4;14(9):e1006378. doi: 10.1371/journal.pcbi.1006378 (PMC6138422; doi:10.1371/journal.pcbi.1006378)
Supplement: S1 Code — We provide the source code for the clusterExperiment package, version 2.1.5, used to do the analyses provided in the paper for reproducibility. However, users should not use this source code, but rather follow the Bioconductor installation instructions at https://www.bioconductor.org/install/ for installation of the package. (GZ) [file pcbi.1006378.s009.gz › clusterExperiment/R/plotFeatureScatter.R]

#' @name plotFeatureScatter
#' @title Plot scatter plot of feature values colored by cluster
#' @description Plot a scatter plot of the (transformed) values for a set of
#'   gene expression values, colored by cluster
#' @aliases plotFeatureScatter plotFeatureScatter,ClusterExperiment,character-method
#' @inheritParams plotFeatureBoxplot
#' @rdname plotFeatureScatter
#' @export
setMethod(
  f = "plotFeatureScatter",
  signature = signature(object = "ClusterExperiment",features="character"),
  definition = function(object, features,...)
  {
    m<-match(features,rownames(object))
    if(any(is.na(m))) stop("not all of features match one of the rownames of this object")
    else invisible(plotFeatureScatter(object,features=m,...))
  })

#' @param legendLocation character value passed to \code{location} argument of 
#'  \code{plotClusterLegend} indicating where to put the legend. If NA, legend 
#'  will not be plotted.
#' @param features the indices of the features (either numeric or character 
#'  matching rownames of object) to be plotted.
#' @param jitterFactor numeric. If NA, no jittering is done. Otherwise, passed to 
#' \code{factor} of function \code{\link[base]{jitter}}
#'  (useful for low counts)
#' @rdname plotFeatureScatter
#' @export
setMethod(
  f = "plotFeatureScatter",
  signature = signature(object = "ClusterExperiment",features="numeric"),
  definition = function(object, features, whichCluster, plotUnassigned=TRUE,unassignedColor="grey",missingColor="white",whichAssay=1,legendLocation=NA,jitterFactor=NA,...)
  {
		if(length(features)<2) stop("plotFeatureScatter requires at least 2 features")
    whCl<-.convertSingleWhichCluster(object,whichCluster,list(...))
 
    #get data:
    dat<-transformData(object, whichAssay=whichAssay)[features,]
		if(!is.na(jitterFactor)) dat<-jitter(dat,factor=jitterFactor)
		if(is.null(rownames(dat))){
			rownames(dat)<-paste("Feature",features,sep=" ")
		}
    clLegend<-clusterLegend(object)[[whCl]]
		cl<-clusterMatrix(object)[,whCl]
		whLegUn<-which(as.numeric(clLegend[,"clusterIds"])<0)
		if(!plotUnassigned){
			whUnassign<-which(cl<0)
			if(length(whUnassign)>0){
				cl<-cl[-whUnassign]
				dat<-dat[,-whUnassign]
				clLegend<-clLegend[-whLegUn,,drop=FALSE]

			}	
		}
		else{
			if(length(whLegUn)>0){
				wh1<-which(as.numeric(clLegend[,"clusterIds"])== -1)
				if(length(wh1)>0 & !is.null(unassignedColor))
					clLegend[wh1,"color"]<-unassignedColor
				wh2<-which(as.numeric(clLegend[,"clusterIds"])== -2)
				if(length(wh2)>0 & !is.null(missingColor))
					clLegend[wh2,"color"]<-missingColor
				
			}
		}
    uniqueNames<-length(unique(clLegend[,"name"]))==nrow(clLegend)


		m<-match(as.character(cl),clLegend[,"clusterIds"])
		cols<-clLegend[m,"color"]
		if(length(features)==2){
			invisible(plot(t(dat),col=cols,bg=cols,...))
			if(!is.na(legendLocation)) 
				legend(x=legendLocation,legend=clLegend[,"name"],fill=clLegend[,"color"])
		}
		else{
			invisible(pairs(t(data.matrix(dat)),col=cols,bg=cols,...))
		}
  })
