# Supplementary material for: clusterExperiment and RSEC: A Bioconductor package and framework for clustering of single-cell and other large gene expression datasets
Source: PLoS Comput Biol. 2018 Sep 4;14(9):e1006378. doi: 10.1371/journal.pcbi.1006378 (PMC6138422; doi:10.1371/journal.pcbi.1006378)
Supplement: S1 Code — We provide the source code for the clusterExperiment package, version 2.1.5, used to do the analyses provided in the paper for reproducibility. However, users should not use this source code, but rather follow the Bioconductor installation instructions at https://www.bioconductor.org/install/ for installation of the package. (GZ) [file pcbi.1006378.s009.gz › clusterExperiment/R/plotHeatmap.R]

#' @name plotHeatmap
#' @title Heatmap for showing clustering results and more
#' @description Make heatmap with color scale from one matrix and hiearchical
#'   clustering of samples/features from another. Also built in functionality
#'   for showing the clusterings with the heatmap. Builds on
#'   \code{\link[NMF]{aheatmap}} function of \code{NMF} package.
#' @docType methods
#' @param colData If input to \code{data} is either a
#'   \code{\link{ClusterExperiment}},or \code{SummarizedExperiment} object or
#'   \code{SingleCellExperiment}, then \code{colData} must index the
#'   colData stored as a \code{DataFrame} in \code{colData} slot of the
#'   object. Whether that data is continuous or not will be determined by the
#'   properties of \code{colData} (no user input is needed). If input to
#'   \code{data} is matrix, \code{colData} is a matrix of additional data on
#'   the samples to show above heatmap. In this case, unless indicated by
#'   \code{whColDataCont}, \code{colData} will be converted into factors,
#'   even if numeric. ``-1'' indicates the sample was not assigned to a cluster
#'   and gets color `unassignedColor' and ``-2`` gets the color 'missingColor'.
#' @param data data to use to determine the heatmap. Can be a matrix,
#'   \code{\link{ClusterExperiment}},
#'   \code{\link[SingleCellExperiment]{SingleCellExperiment}} or
#'   \code{\link[SummarizedExperiment]{SummarizedExperiment}} object. The
#'   interpretation of parameters depends on the type of the input to
#'   \code{data}.
#' @param whColDataCont Which of the \code{colData} columns are continuous
#'   and should not be converted to counts. \code{NULL} indicates no additional
#'   \code{colData}. Only used if \code{data} input is matrix.
#' @param visualizeData either a character string, indicating what form of the
#'   data should be used for visualizing the data (i.e. for making the
#'   color-scale), or a data.frame/matrix with same number of samples as
#'   \code{assay(data)}. If a new data.frame/matrix, any character arguments to
#'   clusterFeaturesData will be ignored.
#' @param clusterSamplesData If \code{data} is a matrix,
#'   \code{clusterSamplesData} is either a matrix that will be used by
#'   \code{hclust} to define the hiearchical clustering of samples (e.g.
#'   normalized data) or a pre-existing dendrogram that clusters the samples. If
#'   \code{data} is a \code{ClusterExperiment} object, \code{clusterSamplesData}
#'   should be either character or integers or logical which indicates how (and
#'   whether) the samples should be clustered (or gives indices of the order for
#'   the samples). See details.
#' @inheritParams ClusterExperiment-methods
#' @param clusterFeaturesData  If \code{data} is a matrix, either a matrix that
#'   will be used in \code{hclust} to define the hiearchical clustering of
#'   features (e.g. normalized data) or a pre-existing dendrogram that clusters
#'   the features. If \code{data} is a \code{ClusterExperiment} object, the
#'   input should be either character or integers indicating which features
#'   should be used (see details).
#' @param clusterSamples Logical as to whether to do hierarchical clustering of
#'   cells (if FALSE, any input to clusterSamplesData is ignored).
#' @param clusterFeatures Logical as to whether to do hiearchical clustering of
#'   features (if FALSE, any input to clusterFeaturesData is ignored).
#' @param showSampleNames Logical as to whether show sample names.
#' @param showFeatureNames Logical as to whether show feature names.
#' @param colorScale palette of colors for the color scale of the heatmap.
#' @param clusterLegend Assignment of colors to the clusters. If \code{NULL},
#'   \code{colData} columns will be assigned colors internally. See details
#'   for more.
#' @param alignColData Logical as to whether should align the colors of the
#'   \code{colData} (only if \code{clusterLegend} not given and
#'   \code{colData} is not \code{NULL}).
#' @param breaks Either a vector of breaks (should be equal to length 52), or a
#'   number between 0 and 1, indicating that the breaks should be equally spaced
#'   (based on the range in the data) upto the `breaks' quantile, see
#'   \code{\link{setBreaks}}
#' @param unassignedColor color assigned to cluster values of '-1'
#'   ("unassigned").
#' @param missingColor color assigned to cluster values of '-2' ("missing").
#' @param ... for signature \code{matrix}, arguments passed to \code{aheatmap}.
#'   For the other signatures, passed to the method for signature \code{matrix}.
#'   Not all arguments can be passed to \code{aheatmap} effectively, see
#'   details.
#' @param nFeatures integer indicating how many features should be used (if
#'   \code{clusterFeaturesData} is 'var' or 'PCA').
#' @param isSymmetric logical. if TRUE indicates that the input matrix is
#'   symmetric. Useful when plotting a co-clustering matrix or other sample by
#'   sample matrices (e.g., correlation).
#' @param overRideClusterLimit logical. Whether to override the internal limit
#'   that only allows 10 clusterings/annotations. If overridden, may result in
#'   incomprehensible errors from \code{aheatmap}. Only override this if you
#'   have a very large plotting device and want to see if \code{aheatmap} can
#'   render it.
#' @param plot logical indicating whether to plot the heatmap. Mainly useful for
#'   package mantaince to avoid calls to aheatmap on unit tests that take a long
#'   time.
#' @param symmetricBreaks logical as to whether the breaks created for the color
#'   scale should be symmetrical around 0
#' @param capBreaksLegend logical as to whether the legend for the breaks should
#'   be capped. Only relevant if \code{breaks} is a value < 1, in which case if
#'   \code{capBreaksLegend=TRUE}, only the values between the quantiles
#'   requested will show in the color scale legend.
#' @param whichAssay numeric or character specifying which assay to use. See
#'   \code{\link[SummarizedExperiment]{assay}} for details.
#' @inheritParams clusterSingle
#' @details The plotHeatmap function calls \code{\link[NMF]{aheatmap}} to draw
#'   the heatmap. The main points of \code{plotHeatmap} are to 1) allow for
#'   different matrix inputs, separating out the color scale visualization and
#'   the clustering of the samples/features. 2) to visualize the clusters and
#'   meta data with the heatmap. The intended use case is to allow the user to
#'   visualize the original count scale of the data (on the log-scale), but
#'   create the hierarchical clustering on another, more appropriate dataset for
#'   clustering, such as normalized data. Similarly, some of the palettes in the
#'   package were developed assuming that the visualization might be on
#'   unscaled/uncentered data, rather than the residual from the mean of the
#'   gene, and thus palettes need to take on a greater range of relevant values
#'   so as to show meaningful comparisons with genes on very different scales.
#' @details If \code{data} is a \code{ClusterExperiment} object,
#'   \code{visualizeData} indicates what kind of transformation should be done
#'   to \code{assay(data)} for calculating the color scale. The features will be
#'   clustered based on these data as well. A different data.frame or matrix can
#'   be given for the visualization. For example, if the
#'   \code{ClusterExperiment} object contains normalized data, but the user
#'   wishes that the color scale be based on the log-counts for easier
#'   interpretation, \code{visualizeData} could be set to be the
#'   \code{log2(counts + 1)}.
#' @details If \code{data} is a \code{ClusterExperiment} object,
#'   \code{clusterSamplesData} can be used to indicate the type of clustering
#'   for the samples. If equal to `dendrogramValue` the dendrogram stored in
#'   \code{data} will be used; if dendrogram is missing, a new one will be
#'   created based on the \code{primaryCluster} of data using
#'   \code{\link{makeDendrogram}}, assuming no errors are created (if errors are
#'   created, then \code{clusterSamplesData} will be set to "primaryCluster").
#'   If \code{clusterSamplesData} is equal to "hclust", then standard
#'   hierachical clustering of the transformed data will be used. If
#'   \code{clusterSamplesData} is equal to 'orderSamplesValue' no clustering of
#'   the samples will be done, and instead the samples will be ordered as in the
#'   slot \code{orderSamples} of \code{data}. If \code{clusterSamplesData} is
#'   equal to 'primaryCluster', again no clustering will be done, and instead
#'   the samples will be ordered based on grouping the samples to match the
#'   primaryCluster of \code{data}; however, if the primaryCluster of
#'   \code{data} is only one cluster or consists soley of -1/-2 values,
#'   \code{clusterSamplesData} will be set to "hclust". If
#'   \code{clusterSamplesData}  is not a character value,
#'   \code{clusterSamplesData} can be a integer valued vector giving the order
#'   of the samples.
#' @details If \code{data} is a matrix, then \code{colData} is a data.frame
#'   of annotation data to be plotted above the heatmap and
#'   \code{whColDataCont} gives the index of the column(s) of this dataset
#'   that should be consider continuous. Otherwise the annotation data for
#'   \code{colData} will be forced into a factor (which will be nonsensical
#'   for continous data). If \code{data} is a \code{ClusterExperiment} object,
#'   \code{colData} should refer to a index or column name of the
#'   \code{colData} slot of \code{data}. In this case \code{colData} will be
#'   added to any choices of clusterings chosen by the \code{whichClusters}
#'   argument (if any). If both clusterings and sample data are chosen, the
#'   clusterings will be shown closest to data (i.e. on bottom).
#' @details If \code{data} is a \code{ClusterExperiment} object,
#'   \code{clusterFeaturesData} is not a dataset, but instead indicates which
#'   features should be shown in the heatmap. In this case
#'   \code{clusterFeatures} can be one of the following: \itemize{ \item{"all"}{
#'   All rows/genes will be shown} \item{character giving dimensionality
#'   reduction}{Should match one of values saved in \code{reducedDims} slot or a
#'   builtin function in \code{listBuiltInReducedDims()}. \code{nFeatures} then
#'   gives the number of dimensions to show. The heatmap will then be of the
#'   dimension reduction vectors} \item{character giving filtering}{ Should
#'   match one of values saved in \code{filterStats} slot or a builtin function
#'   in \code{listBuiltInFilterStats()}. \code{nFeatures} gives the number of
#'   genes to keep after filtering.} \item{character giving gene/row names}{ }
#'   \item{vector of integers giving row indices}{ } \item{a list of indices or
#'   rownames}{This is used to indicate that the features should be grouped
#'   according to the elements of the list, with blank (white) space between
#'   them (see \code{\link{makeBlankData}} for more details). In this case, no
#'   clustering is done of the features.} }
#' @details If \code{breaks} is a numeric value between 0 and 1, then
#'   \code{breaks} is assumed to indicate the upper quantile (on the log scale)
#'   at which the heatmap color scale should stop. For example, if
#'   \code{breaks=0.9}, then the breaks will evenly spaced up until the 0.9
#'   upper quantile of \code{data}, and then all values after the 0.9 quantile
#'   will be absorbed by the upper-most color bin. This can help to reduce the
#'   visual impact of a few highly expressed genes (features).
#' @details Note that plotHeatmap calls \code{\link[NMF]{aheatmap}} under the
#'   hood. This allows you to plot multiple heatmaps via
#'   \code{par(mfrow=c(2,2))}, etc. However, the dendrograms do not resize if
#'   you change the size of your plot window in an interactive session of R
#'   (this might be a problem for RStudio if you want to pop it out into a large
#'   window...). Also, plotting to a pdf adds a blank page; see help pages of
#'   \code{\link[NMF]{aheatmap}} for how to turn this off.
#' @details \code{clusterLegend} takes the place of argument \code{annColors}
#'   from \code{aheatmap} for giving colors to the annotation on the heatmap.
#'   \code{clusterLegend} should be list of length equal to
#'   \code{ncol(colData)} with names equal to the colnames of
#'   \code{colData}. Each element of the list should be a either the format
#'   requested by \code{\link[NMF]{aheatmap}} (a vector of colors with names
#'   corresponding to the levels of the column of \code{colData}), or should
#'   be format of the \code{clusterLegend} slot in a \code{ClusterExperiment}
#'   object. Color assignments to the rows/genes should also be passed via
#'   \code{clusterLegend} (assuming \code{annRow} is an argument passed to
#'   \code{...}). If \code{clusterFeaturesData} is a \emph{named} list
#'   describing groupings of genes then the colors for those groups can be given
#'   in \code{clusterLegend} under the name "Gene Group".
#' @details If you have a factor with many levels, it is important to note that
#'   \code{\link[NMF]{aheatmap}} does not recycle colors across factors in the
#'   \code{colData}, and in fact runs out of colors and the remaining levels
#'   get the color white. Thus if you have many factors or many levels in those
#'   factors, you should set their colors via \code{clusterLegend}.
#' @details Many arguments can be passed on to \code{aheatmap}, however, some are set
#'   internally by \code{plotHeatmap.} In particular, setting the values of
#'   \code{Rowv} or \code{Colv} will cause errors. \code{color} in
#'   \code{aheatmap} is replaced by \code{colorScale} in \code{plotHeatmap.} The
#'   \code{annCol} to give annotation to the samples is replaced by the
#'   \code{colData}; moreover, the \code{annColors} option in \code{aheatmap}
#'   will also be set internally to give more vibrant colors than the default in
#'   \code{aheatmap} (for \code{ClusterExperiment} objects, these values can
#'   also be set in the \code{clusterLegend} slot ). Other options should be
#'   passed on to \code{aheatmap}, though they have not been all tested. Useful options
#'  include \code{treeheight=0} to suppress plotting of the dendrograms, and
#'  \code{cexRow=0} or \code{cexCol=0} to suppress plotting of row/column labels.
#'
#' @return Returns (invisibly) a list with elements
#' \itemize{
#' \item{\code{aheatmapOut}}{ The output from the final call of
#' \code{\link[NMF]{aheatmap}}.}
#' \item{\code{colData}}{ the annotation data.frame given to the argument
#' \code{annCol} in \code{aheatmap}.}
#' \item{\code{clusterLegend}}{ the annotation colors given to the argument
#' \code{annColors} \code{aheatmap}.}
#' \item{\code{breaks}}{ The breaks used for \code{aheatmap}, after adjusting
#' for quantile.}
#' }
#' @author Elizabeth Purdom
#' @seealso \code{\link[NMF]{aheatmap}}, \code{\link{makeBlankData}}, \code{\link{showHeatmapPalettes}}
#' @export
#' @examples
#' data(simData)
#'
#' cl <- rep(1:3,each=100)
#' cl2 <- cl
#' changeAssign <- sample(1:length(cl), 80)
#' cl2[changeAssign] <- sample(cl[changeAssign])
#' ce <- ClusterExperiment(simCount, cl2, transformation=function(x){log2(x+1)})
#'
#' #simple, minimal, example. Show counts, but cluster on underlying means
#' plotHeatmap(ce)
#'
#' #assign cluster colors
#' colors <- bigPalette[20:23]
#' names(colors) <- 1:3
#' plotHeatmap(data=simCount, clusterSamplesData=simData,
#' colData=data.frame(cl), clusterLegend=list(colors))
#'
#' #show two different clusters
#' anno <- data.frame(cluster1=cl, cluster2=cl2)
#' out <- plotHeatmap(simData, colData=anno)
#'
#' #return the values to see format for giving colors to the annotations
#' out$clusterLegend
#'
#' #assign colors to the clusters based on plotClusters algorithm
#' plotHeatmap(simData, colData=anno, alignColData=TRUE)
#'
#' #assign colors manually
#' annoColors <- list(cluster1=c("black", "red", "green"),
#' cluster2=c("blue","purple","yellow"))
#'
#' plotHeatmap(simData, colData=anno, clusterLegend=annoColors)
#'
#' #give a continuous valued -- need to indicate columns
#' anno2 <- cbind(anno, Cont=c(rnorm(100, 0), rnorm(100, 2), rnorm(100, 3)))
#' plotHeatmap(simData, colData=anno2, whColDataCont=3)
#'
#' #compare changing breaks quantile on visual effect
#' \dontrun{
#' par(mfrow=c(2,2))
#' plotHeatmap(simData, colorScale=seqPal1, breaks=1, main="Full length")
#' plotHeatmap(simData,colorScale=seqPal1, breaks=.99, main="0.99 Quantile Upper
#' Limit")
#' plotHeatmap(simData,colorScale=seqPal1, breaks=.95, main="0.95 Quantile Upper
#' Limit")
#' plotHeatmap(simData, colorScale=seqPal1, breaks=.90, main="0.90 Quantile
#' Upper Limit")
#' }
#'
#' @rdname plotHeatmap
#' @aliases plotHeatmap,SingleCellExperiment-method
#' @importFrom stats hclust dist
#' @importFrom NMF aheatmap
setMethod(
  f = "plotHeatmap",
  signature = signature(data = "SingleCellExperiment"),
  definition = function(data, isCount=FALSE,transFun=NULL,...
  ){
    #get transformation function
    transformation<-.makeTransFun(transFun=transFun,isCount=isCount)
    fakeCL<-sample(c(1,2),size=NCOL(data),replace=TRUE)
    fakeCE<-ClusterExperiment(data, fakeCL,transformation=transformation,
                              checkTransformAndAssay=FALSE)
    if("whichClusters" %in% names(list(...))) stop("cannot provide argument 'whichClusters' for input data not of class 'ClusterExperiment'")
    plotHeatmap(fakeCE,whichClusters="none",...)
  })

#' @rdname plotHeatmap
#' @export
setMethod(
  f = "plotHeatmap",
  signature = signature(data = "SummarizedExperiment"),
  definition = function(data, isCount=FALSE,transFun=NULL,...
  ){
    plotHeatmap(as(data,"SingleCellExperiment"),...)
  })


#' @rdname plotHeatmap
#' @export
setMethod(
  f = "plotHeatmap",
  signature = signature(data = "table"),
  definition = function(data,...
  ){
    plotHeatmap(unclass(data),...)
  })

#' @rdname plotHeatmap
#' @param nBlankLines Only applicable if input is \code{ClusterExperiment} object. Indicates the number of lines to put between groups of features if \code{clusterFeaturesData} gives groups of genes (see details and \code{\link{makeBlankData}}).
setMethod(
  f = "plotHeatmap",
  signature = signature(data = "ClusterExperiment"),
  definition = function(data,
                        clusterSamplesData=c("dendrogramValue", "hclust", "orderSamplesValue", "primaryCluster"),
                        clusterFeaturesData="var", nFeatures=NA,
                        visualizeData=c("transformed","centeredAndScaled","original"),
                        whichClusters= c("primary","workflow","all","none"),
                        colData=NULL,clusterFeatures=TRUE, nBlankLines=2,
                        colorScale, whichAssay=1,
                        ...
  ){

    .convertTry<-function(x,tryResult){if(!inherits(tryResult,"try-error")) return(tryResult) else return(x)}
    userList<-list(...)    
		checkIgnore<-.depricateArgument(passedArgs=userList,"colData","sampleData")
		if(!is.null(checkIgnore)){
			userList<-checkIgnore$passedArgs
			colData<-checkIgnore$val
		}
    #########
    ##Determine visualization data and default colorScale based on that
    #########
    externalData<-FALSE
    visualizeData <- .convertTry(visualizeData,
                                 try(match.arg(visualizeData), silent=TRUE))
    if(is.character(visualizeData)){
      if(!visualizeData %in% c("transformed","centeredAndScaled","original")) stop("visualizeData value, '",visualizeData,"',is invalid option")
    }
    else{
      if(!is.data.frame(visualizeData) && !is.matrix(visualizeData)) stop("if visualizeData is not character, must be either data frame or matrix")
      externalData<-TRUE
      if(!ncol(visualizeData)==ncol(assay(data))) stop("if give separate visualizeData, must have same number of sample (columns) as assay(data)")
    }
    if(missing(colorScale)) {
      colorScale <- seqPal5
      if(is.character(visualizeData)) {
        if (visualizeData == "centeredAndScaled") {
          colorScale <- seqPal4
        }
      }
    }

    ####
    ##Transform data and determine which features to use
    ####
    # clusterFeaturesData <- .convertTry(clusterFeaturesData,
    #                                    try(match.arg(clusterFeaturesData),
    #                                        silent=TRUE))

    if(is.list(clusterFeaturesData)){
      groupFeatures<-clusterFeaturesData
      clusterFeaturesData<-unlist(clusterFeaturesData)
    }
    else groupFeatures<-NULL
    if(!externalData){
      if(!clusterFeatures && visualizeData=="original"){
        heatData<-assay(data, whichAssay)
      }
      else{
        if(length(clusterFeaturesData)==1 && isPossibleReducedDims(data,clusterFeaturesData)){
          ##### Dimensionality reduction ####
          if(!isReducedDims(data,clusterFeaturesData)){
            data<-makeReducedDims(data,reducedDims=clusterFeaturesData,maxDims=nFeatures,whichAssay=whichAssay)
          }
          heatData<-t(reducedDim(data,type=clusterFeaturesData))
        }
        else{
          #remaining options subset the data,
          #either by filtering or by user-specified genes
          #These operations will filter the input data object to only the relevant genes
          if(length(clusterFeaturesData)==1 && isPossibleFilterStats(data, clusterFeaturesData) ){
            ##### Filter ####
            if(!isFilterStats(data,clusterFeaturesData)){
              data<-makeFilterStats(data,filterStats=clusterFeaturesData,whichAssay=whichAssay)
            }
            if(is.na(nFeatures)) nFeatures<-min(NROW(data),500)
            data<-filterData(data,filterStats=clusterFeaturesData,percentile=nFeatures)
          }
          else{
            ### Other character values ####
            if(is.character(clusterFeaturesData)){#gene names
              if(length(clusterFeaturesData)==1 && clusterFeaturesData=="all")
                whRows<-seq_len(NROW(data))
              else{
                ### Give specific genes to use ####
                if(is.null(rownames(data))) stop("Cannot give feature names in clusterFeaturesData unless assay(data) has rownames")
                else{
                  whRows<-match(clusterFeaturesData,rownames(data))
                  if(all(is.na(whRows))) stop("None of the feature names in clusterFeaturesData match rownames(assay(data))")
                  if(any(is.na(whRows))){
                    warning("Not all of the feature names in clusterFeaturesData match rownames(assay(data))")
                    whRows<-na.omit(whRows)
                  }
                }
              }
            }
            else{
              ### Numeric row indices ####
              if(any(!clusterFeaturesData %in% seq_len(NROW(data)))) stop("invalid indices for clusterFeaturesData")
              whRows<-clusterFeaturesData
            }
            data<-data[whRows,]
          }
          heatData<-switch(visualizeData,
                           "original"=assay(data, whichAssay),
                           "transformed"=transformData(data, whichAssay),
                           "centeredAndScaled"=t(scale(t(transformData(data, whichAssay)), center=TRUE, scale=TRUE))
          )
        }
      }
    }
    else{
      heatData<-visualizeData
    }


    ######
    #Make colData based on clusterings and columns of colData
    ######
    #---
    #Get clusterings
    #---
    whCl<-.TypeIntoIndices(data,whClusters=whichClusters)
    #
    if(length(whCl)>0){
      clusterData<-clusterMatrixNamed(data,whichClusters=whCl)
    }
    else{
      if(any( whichClusters!="none")) warning("given whichClusters value does not match any clusters, none will be plotted")
      clusterData<-NULL
    }
    #---
    #get colData values and subset to those asked for by user
    #---
    sData<-.pullColData(data,colData)
    #identify which numeric
    if(!is.null(sData)) whCont<-which(sapply(seq_len(ncol(sData)),function(ii){is.numeric(sData[,ii])}))
    whColDataCont<-NULL

    if(!is.null(clusterData) & !is.null(sData)){
      colData<-data.frame(clusterData,sData,stringsAsFactors=FALSE,check.names=FALSE)
      if(length(whCont)>0)  whColDataCont<-whCont+ncol(clusterData)
    }
    else{
      if(!is.null(clusterData)) colData<-clusterData
      if(!is.null(sData)){
        colData<-sData
        if(length(whCont)>0) whColDataCont<-whCont
      }
      if(is.null(sData) & is.null(clusterData)) colData<-NULL
    }

    #------
    #check user didn't give something different for colors
    #------
    clLegend<-clusterLegend(data)[whCl] #note, clusterLegend gives names even though not stored internally with @clusterLegend so will match, which plotHeatmap needs
    if(length(clLegend)==0) clLegend<-NULL

    if(!"symmetricBreaks" %in% names(userList) && !externalData && visualizeData %in% c("centeredAndScaled","centered")){
      userList$symmetricBreaks<-TRUE
    }
    userAlign<-"alignColData" %in% names(userList) & !is.null(userList$alignColData)
    userLegend<-"clusterLegend" %in% names(userList) & !is.null(userList$clusterLegend)
    if(userAlign | userLegend){ #if user asks for alignment, don't assign clusterLegend
      if(userLegend){
        userClLegend<-userList[["clusterLegend"]]
        annotNames<-colnames(colData)
        if("annRow" %in% names(userList)) annotNames<-c(annotNames,colnames(userList$annRow))
        if(!is.null(groupFeatures)) annotNames<-c(annotNames,"Gene Group")
        userClLegend<-userClLegend[names(userClLegend) %in% annotNames]
        if(length(userClLegend)==0){
          warning("names of list given by user in clusterLegend do not match clusters nor colData chosen. Will be ignored.")
        }
        else{
          #keep existing clLegend from ClusterExperiment object if not conflict with user input:
          whNotShared<-which(!names(clLegend)%in% names(userClLegend))
          if(length(whNotShared)>0) clLegend<-c(userClLegend,clLegend[whNotShared]) else clLegend<-userClLegend
          clLegend<-.convertToAheatmap(clLegend, names=TRUE)

        }
        userList<-userList[-grep("clusterLegend",names(userList))]
      }
      else{
        if(userAlign){
          al<-userList[["alignColData"]]
          if(al) clLegend<-NULL
        }
      }
    }
    else clLegend<-.convertToAheatmap(clLegend,names=TRUE)
    ######
    #Create clusterSamplesData
    ######
    clusterSamplesData<-.convertTry(clusterSamplesData, try(match.arg(clusterSamplesData), silent=TRUE))
    if(is.logical(clusterSamplesData)) clusterSamples<-clusterSamplesData
    else{
      clusterSamples<-TRUE
      if(is.numeric(clusterSamplesData)){
        heatData<-heatData[,clusterSamplesData,drop=FALSE]
        if(!is.null(colData)) colData<-colData[clusterSamplesData,,drop=FALSE]
        clusterSamplesData<-heatData
        clusterSamples<-FALSE
      }
      else if(is.character(clusterSamplesData)){
        if(clusterSamplesData=="orderSamplesValue"){
          heatData<-heatData[,orderSamples(data),drop=FALSE]
          if(!is.null(colData)) colData<-colData[orderSamples(data), ,drop=FALSE]
          clusterSamplesData<-heatData
          clusterSamples<-FALSE
        }
        else if(clusterSamplesData=="dendrogramValue"){
          if(is.null(data@dendro_samples)){
            clusterSamplesData<-try(makeDendrogram(data)@dendro_samples,silent = TRUE)
            if(inherits(clusterSamplesData, "try-error")){
              warning("cannot make dendrogram from 'data' with default makeDendrogram options. Ordering by primary cluster without dendrogram")
              clusterSamplesData<-"primaryCluster"
            }
          }
          else{
            clusterSamplesData<-data@dendro_samples
          }
        }
        if(is.character(clusterSamplesData) && clusterSamplesData=="primaryCluster"){
          whUnassign<-which(primaryCluster(data) %in% c(-1,-2))
          if(length(whUnassign)==nSamples(data) || length(unique(primaryCluster(data)[-whUnassign]))==1){
            #in this case, all -1/-2 or same cluster, just do heatmap with hclust
            warning("Cannot order by primary cluster because all one cluster and/or all clustering values are -1/-2. Using standard hiearchical clustering.")
            clusterSamplesData<-"hclust"
          }
          else{
            heatData<-heatData[,order(primaryCluster(data))]
            if(!is.null(colData)) colData<-colData[order(primaryCluster(data)),,drop=FALSE]
            clusterSamplesData<-heatData
            clusterSamples<-FALSE
          }
        }
        if(is.character(clusterSamplesData) && clusterSamplesData=="hclust"){
          #if hclust, then use the visualizeData data
          #unless visualizeData data is original, in which case use transformed (and possibly filtered)
          if(is.character(visualizeData) && visualizeData=="original")
            clusterSamplesData<-transformData(data,whichAssay=whichAssay)
          else clusterSamplesData<-heatData
        }
      }
      else stop("clusterSamplesData must be either character, or vector of indices of samples")
    }

    #################
    ###Deal with grouping of genes
    #################
    if(!is.null(groupFeatures)){
      #convert groupFeatures to indices on new set of data.
      groupFeatures<-lapply(groupFeatures,function(x){match(x,whRows)})
      blankData<-makeBlankData(data=heatData,groupsOfFeatures=groupFeatures,nBlankFeatures=nBlankLines)
      #replace heatData with one with blanks -- won't cluster them now...
      heatData<-data.matrix(blankData$dataWBlanks)
      labRow<-blankData$rowNamesWBlanks
      clusterFeatures<-FALSE

      if(!is.null(names(groupFeatures))){
        annRow<-list("Gene Group"=factor(blankData$featureGroupNamesWBlanks,levels=names(groupFeatures)))
        #show color-coding of gene groupings:
        if("annRow" %in% names(userList)){
          stop("Cannot provide 'annRow' if grouping features")
          # if(is.list(userList$annRow)) userList$annRow<-c(userList$annRow,annRow)
          # else userList$annRow<-c(list(userList$annRow),annRow)
        }
        else userList$annRow<-annRow
        if(!"Gene Group" %in% names(clLegend)){
          nGroups<-length(groupFeatures)
          groupColors<-bigPalette[seq_len(nGroups)]
          names(groupColors)<-levels(annRow[["Gene Group"]])
          clLegend<-c(clLegend, "Gene Group"=list(groupColors))
        }
      }
    }
    else{
      labRow<-rownames(heatData)
    }
    do.call("plotHeatmap",c(list(data=heatData,
                                 clusterSamplesData=clusterSamplesData,
                                 clusterFeaturesData=heatData, #set it so user doesn't try to pass it and have something weird happen because dimensions wrong, etc.
                                 colData=colData,whColDataCont=whColDataCont,
                                 clusterSamples=clusterSamples,labRow=labRow,
                                 clusterLegend=clLegend,clusterFeatures=clusterFeatures,
                                 colorScale=colorScale),userList))


  })


#' @rdname plotHeatmap
setMethod(
  f = "plotHeatmap",
  signature = signature(data = "data.frame"),
  definition = function(data,...){
	  plotHeatmap(data.matrix(data),...)
  }
)
#' @rdname plotHeatmap
setMethod(
  f = "plotHeatmap",
  signature = signature(data = "ExpressionSet"),
  definition = function(data,...){
	  plotHeatmap(exprs(data),...)
  }
)

#' @rdname plotHeatmap
setMethod(
  f = "plotHeatmap",
  signature = signature(data = "matrixOrHDF5"),
  definition = function(data,colData=NULL,
                        clusterSamplesData=NULL,
                        clusterFeaturesData=NULL,
                        whColDataCont=NULL,
                        clusterSamples=TRUE,showSampleNames=FALSE,
                        clusterFeatures=TRUE,showFeatureNames=FALSE,
                        colorScale=seqPal5,
                        clusterLegend=NULL,alignColData=FALSE,
                        unassignedColor="white",missingColor="grey",
                        breaks=NA,symmetricBreaks=FALSE,capBreaksLegend=FALSE,
                        isSymmetric=FALSE, overRideClusterLimit=FALSE, plot=TRUE,...
  ){
    
    aHeatmapArgs<-list(...)  
		checkIgnore<-.depricateArgument(passedArgs=aHeatmapArgs,"colData","sampleData")
		if(!is.null(checkIgnore)){
			aHeatmapArgs<-checkIgnore$passedArgs
			colData<-checkIgnore$val
		}
    
    ##########
    ##Deal with numeric matrix for heatmap ...
    ##########
    heatData<-data.matrix(data)
    aHeatmapDefaultArgs<-as.list(args(NMF::aheatmap))
    getHeatmapValue<- function(string,value=NULL){ #note, doesn't work for pulling function 'reorder' so put in manually
      if(string %in% names(aHeatmapArgs)) val<-aHeatmapArgs[[string]]
      else{
        if(is.null(value)) val<-aHeatmapDefaultArgs[[string]]
        else val<-value
      }
      return(val)
    }
    badValues<-c("Rowv","Colv","color","annCol","annColors")
    replacedValues<-c("clusterSamplesData","clusterFeaturesData","colorScale","colData","clusterLegend")
    if(any(badValues %in% names(aHeatmapArgs))) stop("The following arguments to aheatmap cannot be set by the user in plotHeatmap:",paste(badValues,collapse=","),". They are over-ridden by: ",paste(replacedValues,collapse=","))

    ##########
    ###Create the clustering dendrogram (samples):
    ##########
    if(clusterSamples){
      if(inherits(clusterSamplesData, "dendrogram")){
        if(nobs(clusterSamplesData)!=ncol(heatData)) stop("clusterSamplesData dendrogram is not on same number of observations as heatData")
        dendroSamples<-clusterSamplesData
      }
      else{
        if(is.null(clusterSamplesData)){
          dendroSamples<-NULL
        }
        else{
          ##Call NMF:::cluster_mat so do the same thing:
          
          if(!is.data.frame(clusterSamplesData) & !is.matrix(clusterSamplesData) & !inherits(clusterSamplesData,"DelayedArray")) stop("clusterSamplesData must either be dendrogram, or data.frame/matrix/DelayedArray class")
          clusterSamplesData<-data.matrix(clusterSamplesData)
          #check valid
          if(ncol(clusterSamplesData)!=ncol(heatData)) stop("clusterSamplesData matrix does not have on same number of observations as heatData")
          dendroSamples<-NMF:::cluster_mat(t(clusterSamplesData),param=TRUE,distfun=getHeatmapValue("distfun"),hclustfun=getHeatmapValue("hclustfun"),reorderfun=getHeatmapValue("reorderfun",value=function(d, w) reorder(d, w)))$dendrogram
          
          #dendroSamples<-as.dendrogram(stats::hclust(stats::dist(t(clusterSamplesData)))) #dist finds distances between rows
          
        }
      }
    }
    else{
      clusterSamples<-NA
    }
    if(!is.na(clusterSamples) && clusterSamples && is.null(dendroSamples)) Colv<-TRUE #then just pass the data
    else Colv<-if(!is.na(clusterSamples) && clusterSamples) dendroSamples else clusterSamples
    
    ##########
    ###Create the clustering dendrogram (features):
    ##########
    if(isSymmetric){
      Rowv<-Colv
      Colv<-"Rowv"
    }
    else{
      if(clusterFeatures){
        if(inherits(clusterFeaturesData, "dendrogram")){
          if(nobs(clusterFeaturesData)!=nrow(heatData)) stop("clusterFeaturesData dendrogram is not on same number of observations as heatData")
          dendroFeatures<-clusterFeaturesData
        }
        else{
          if(is.null(clusterFeaturesData)){
            dendroFeatures<-NULL
          }
          else{
            ##Call NMF:::cluster_mat so do the same thing:
            
            if(!is.data.frame(clusterFeaturesData) & !is.matrix(clusterFeaturesData) &  !inherits(clusterFeaturesData,"DelayedArray")) stop("clusterFeaturesData must either be dendrogram, or data.frame/matrix")
            clusterFeaturesData<-data.matrix(clusterFeaturesData)
            #check valid
            if(ncol(clusterFeaturesData)!=ncol(heatData)) stop("clusterFeaturesData matrix not have on same number of observations as heatData")
            dendroFeatures<-NMF:::cluster_mat(clusterFeaturesData,param=TRUE,distfun=getHeatmapValue("distfun"),hclustfun=getHeatmapValue("hclustfun"),reorderfun=getHeatmapValue("reorderfun",value=function(d, w) reorder(d, w)))$dendrogram
            #                dendroFeatures<-as.dendrogram(stats::hclust(stats::dist(clusterFeaturesData))) #dist finds distances between rows
            
          }
          
        }
      }
      else{
        clusterFeatures<-NA
      }
      if(!is.na(clusterFeatures) && clusterFeatures && is.null(dendroFeatures)) Rowv<-TRUE #then just pass the data
      else Rowv<-if(!is.na(clusterFeatures) && clusterFeatures) dendroFeatures else clusterFeatures
      
      
    }
    
    
    ##########
    ##Deal with annotation of samples (colData) ...
    ##########
    if(!is.null(colData)){
      #----
      #check colData input:
      #----
      if(!is.matrix(colData) & !is.data.frame(colData)) stop("colData must be a either a matrix or a data.frame")
      if(NCOL(data) != NROW(colData)) stop("colData must have same number of rows as columns of heatData")
      if(NCOL(colData)>10){
        if(overRideClusterLimit) warning("More than 10 annotations/clusterings can result in incomprehensible errors in aheamap. You have >10 but have chosen to override the internal stop by setting overRideClusterLimit=TRUE.")
        else stop("More than 10 annotations/clusterings cannot be reliably shown in plotHeatmap. To override this limitation and try for yourself, set overRideClusterLimit=TRUE.")
      }
      
      #----
      # check that no ordered factors...
      #----
      anyOrdered<-sapply(seq_len(ncol(colData)),function(ii){is.ordered(colData[,ii])})
      if(any(anyOrdered)) stop("The function aheatmap in the NMF package that is called to create the heatmap does not currently accept ordered factors (https://github.com/renozao/NMF/issues/83)")
      
      #-------------------
      # run .makeColors. This will:
      # 1) Make colData explicitly factors (except for whColDataCont variables which are not given to function)
      # 2) Make default clusterLegend, including incorporating and checking user-given clusterLegend
      # 3) Make a numeric summary of factors (for if alignSamples==TRUE)
      #-------------------
      if(is.data.frame(colData)) colData<-droplevels(colData)
      if(!is.null(whColDataCont)){
        if(any(logical(whColDataCont))) whColDataCont<-which(whColDataCont)
      }
      if(length(whColDataCont)>0) tmpDf<-colData[,-whColDataCont,drop=FALSE]
      else tmpDf<-colData
      defaultColorLegend<-.makeColors(tmpDf,colors=massivePalette,unassignedColor=unassignedColor,missingColor=missingColor, distinctColors=TRUE, matchClusterLegend = clusterLegend, matchTo="name") 
      tmpDfNum<-defaultColorLegend$numClusters
      colnames(tmpDfNum)<-colnames(tmpDf)
      #so that annCol has them as factors.
      tmpDf<-defaultColorLegend$facClusters
      if(length(whColDataCont)>0){
        annCol<-colData
        annCol[,-whColDataCont]<-tmpDf
      }			  
      else annCol<-tmpDf 
      
      #-----
      #final update of clusterLegend
      #-----
      if(is.null(clusterLegend) & alignColData & (is.null(whColDataCont) || length(whColDataCont)<ncol(annCol))){
            #align the clusters and give them colors
            alignObj<-plotClusters(tmpDfNum ,plot=FALSE,unassignedColor=unassignedColor, missingColor=missingColor)
            defaultColorLegend<-.makeColors(tmpDf,clNumMat=tmpDfNum,colors=massivePalette,unassignedColor=unassignedColor,missingColor=missingColor, matchClusterLegend=alignObj$clusterLegend,matchTo="numIds")
      }
      #preserve those in given clusterLegend that don't match colData (could go with features/rows)
			
      if(is.list(clusterLegend)){ #could be single vector, but in that case, will loose them
        whKeep<-names(clusterLegend)[which(!names(clusterLegend)%in% names(defaultColorLegend$colorList))]
        clusterLegend<-c(defaultColorLegend$colorList,clusterLegend[whKeep])
      }
      else clusterLegend<-defaultColorLegend$colorList

      # Convert to aheatmap format, if needed
      annColors<-.convertToAheatmap(clusterLegend, names=TRUE)
      
      ##########################
      # remove any unused level colors to clean up legend,
      # give names to colors if not given, and
      # make them in same order as in annCol factor
      ##########################
      whInAnnColors<-which(names(annColors)%in% colnames(annCol))
      if(!is.null(whColDataCont) & length(whColDataCont)>0){
        whInAnnColors<-setdiff(whInAnnColors,whColDataCont)
      }
      
      #-----
      # Deal with extra levels, only a single level, etc. 
      # These are all problems with NMF. Need to check on development version.
			# Also, doesn't deal with if in rowData...
      #-----
      prunedList<-lapply(whInAnnColors,function(ii){
        nam<-names(annColors)[[ii]] #the name of variable
        x<-annColors[[ii]] ##list of colors
        levs<-levels(annCol[,nam])
        if(length(x)<length(levs)) stop("number of colors given for ",nam," is less than the number of levels in the data")
        #Note to self:
        #It appears that if there is only 1 level of a factor, aheatmap
        #doesn't plot it unless there are colors longer than 1
        #But appears only problem with extra colors are just that the first ones must match the levels -- not being matched (or at least not well) to names of the colors.
        #So going to leave "extra" colors in place, but put them at the end.
        if(is.null(names(x))){
          #if user didn't give names to colors, assign them in order of levels
          #x<-x[1:length(levs)] #shorten if needed
          names(x)<-levs
        }
        else{
          if(any(!levs %in% names(x))) stop("colors given for ",nam," do not cover all levels in the data")
          whlevs<-match(levs,names(x))
          x<-c(x[whlevs],x[-whlevs])
        }
        return(x)
      })
      names(prunedList)<-names(annColors)[whInAnnColors]
      annColors[whInAnnColors]<-prunedList
      
    }
    else{ #no colData provided -- just a heatmap with no annotation
      annCol<-NA
      annColors<-NA
    }
    
    #############
    # put into aheatmap
    #############
    capBreaks<-length(breaks)==1 & capBreaksLegend
    breaks<-setBreaks(data=heatData, breaks=breaks, makeSymmetric=symmetricBreaks,returnBreaks=!capBreaks)
    if(capBreaks){ #so the legend is not so weird
      if(length(breaks)!=2)
        stop("coding error in new breaks function")
      heatData[which(heatData<breaks[1])]<-breaks[1]
      heatData[which(heatData>breaks[2])]<-breaks[2]
      breaks<-seq(breaks[1],breaks[2],length=52)
    }
    if(plot){
      out<-NMF::aheatmap(heatData,
                         Rowv =Rowv,Colv = Colv,
                         color = colorScale, scale = getHeatmapValue("scale","none"),
                         annCol = annCol,annColors=annColors,breaks=breaks,...)
      
      #############
      # add labels to clusters at top of heatmap
      #############
      if(!is.null(dim(annCol))){
        treeOfViewports<-unlist(lapply(strsplit(as.character(grid::current.vpTree(all=TRUE)),"->"),strsplit,","))
        wh<-sapply(treeOfViewports, function(x){
          length(grep(x,"pattern"="aheatmap-AHEATMAP.VP"))>0
        })
        stringsViewports<-unlist(lapply(treeOfViewports[wh],
                                        function(x){
                                          x[grep(x,"pattern"="aheatmap-AHEATMAP.VP")]
                                        }))
        stringsViewports<-gsub("viewport\\[","",stringsViewports)
        stringsViewports<-gsub("\\(","",stringsViewports)
        stringsViewports<-gsub("\\)","",stringsViewports)
        stringsViewports<-gsub("\\]","",stringsViewports)
        vals<-sapply(  strsplit(
          stringsViewports,"[.]VP[.]"), .subset2,2)
        vals<-suppressWarnings(as.numeric(vals))
        XX<-max(vals,na.rm=TRUE) #incase something there that doesn't convert to numeric well.
        viewportName<-paste0("AHEATMAP.VP.",XX)
        test<-try(grid::seekViewport(paste0("aheatmap-",viewportName)),silent=TRUE)
        if(!inherits(test,"try-error")){
          ###Now make a viewport related to this part of grid:
          ##( The part of the grid that corresponds
          ## to where the names should go)
          #grid::grid.rect() #for developing -- see where grabbed.
          newName<-paste0(viewportName,"-sideLabels")
          grid::pushViewport(grid::viewport(layout.pos.row = 3, layout.pos.col = 4:5,  name = newName))
          y <- seq(0,1,length=ncol(annCol))
          n<-ncol(annCol)
          y = cumsum(rep(8, n)) - 4 + cumsum(rep(2, n))
          #		grid::grid.points(x = grid::unit(rep(0,length(y)),"npc"),y = grid::unit(y[n:1], "bigpts"))
          grid::grid.text(colnames(annCol), x = grid::unit(rep(0.05,length(y)),"npc"),y = grid::unit(y[n:1], "bigpts"), vjust = 0.5, hjust = 0,gp= grid::gpar(fontsize=10))
          grid::upViewport(0) #take it back up to the top.
          
        }
        
        
        
      }
    }
    else out<-NULL
    
    invisible(list(aheatmapOut=out,colData=annCol,clusterLegend=clusterLegend,breaks=breaks))
  }
)

#' @rdname plotHeatmap
#' @aliases plotCoClustering
#' @param invert logical determining whether the coClustering matrix should be
#'   inverted to be 1-coClustering for plotting. By default, if the diagonal
#'   elements are all zero, invert=TRUE, and otherwise invert=FALSE. If
#'   coClustering matrix is not a 0-1 matrix (e.g. if equal to a distance matrix
#'   output from \code{\link{clusterSingle}}, then the user should manually set
#'   this parameter to FALSE.)
#' @details \code{plotCoClustering} is a convenience function to plot the heatmap
#' of the co-clustering matrix stored in the \code{coClustering} slot of a
#' \code{ClusterExperiment} object.
#' @export
setMethod(
  f = "plotCoClustering",
  signature = "ClusterExperiment",
  definition = function(data, invert= ifelse(!is.null(data@coClustering) && all(diag(data@coClustering)==0), TRUE, FALSE), ...){
    if(is.null(data@coClustering)) stop("coClustering slot is empty")
    if(invert) data@coClustering<-1-data@coClustering
    fakeCE<-ClusterExperiment(data@coClustering,
                              clusterMatrix(data),
                              transformation=function(x){x},
                              clusterInfo=clusteringInfo(data),
                              clusterTypes=clusterTypes(data),
                              orderSamples=orderSamples(data),
                              dendro_samples=data@dendro_samples,
                              dendro_clusters=data@dendro_clusters,
                              dendro_index=data@dendro_index,
                              dendro_outbranch=data@dendro_outbranch,
                              primaryIndex=data@primaryIndex,
                              clusterLegend=clusterLegend(data),
                              checkTransformAndAssay=FALSE


    )
    # clusterLegend(fakeCE)<-clusterLegend(data)
    colData(fakeCE)<-colData(data)
    plotHeatmap(fakeCE,isSymmetric=TRUE,clusterFeaturesData="all",...)
  })
