# Supplementary material for: clusterExperiment and RSEC: A Bioconductor package and framework for clustering of single-cell and other large gene expression datasets
Source: PLoS Comput Biol. 2018 Sep 4;14(9):e1006378. doi: 10.1371/journal.pcbi.1006378 (PMC6138422; doi:10.1371/journal.pcbi.1006378)
Supplement: S1 Code — We provide the source code for the clusterExperiment package, version 2.1.5, used to do the analyses provided in the paper for reproducibility. However, users should not use this source code, but rather follow the Bioconductor installation instructions at https://www.bioconductor.org/install/ for installation of the package. (GZ) [file pcbi.1006378.s009.gz › clusterExperiment/R/plotReduceDim.R]

#' @name plotReducedDims
#' @title Plot 2-dimensionsal representation with clusters
#' @description Plot a 2-dimensional representation of the data, color-code by a
#'   clustering.
#' @aliases plotReducedDims plotReducedDims,ClusterExperiment,character-method
#' @export
setMethod(
  f = "plotReducedDims",
  signature = signature(object = "ClusterExperiment",whichCluster="character"),
  definition = function(object, whichCluster,...)
  {
    whCl<-.convertSingleWhichCluster(object,whichCluster,list(...))
    return(plotReducedDims(object,whichCluster=whCl,...))
    
  })

#' @rdname plotReducedDims
#' @export
setMethod(
  f = "plotReducedDims",
  signature = signature(object = "ClusterExperiment",whichCluster="missing"),
  definition = function(object, whichCluster,...)
  {
    plotReducedDims(object,whichCluster="primaryCluster",...)

  })

#' @param object a ClusterExperiment object
#' @param whichCluster which clusters to show on the plot
#' @param reducedDim What dimensionality reduction method to use. Should match
#'   either a value in \code{reducedDimNames(object)} or one of the built-in
#'   functions of \code{\link{listBuiltInReducedDims}()}
#' @param whichDims vector of length 2 giving the indices of which dimensions to
#'   show. The first value goes on the x-axis and the second on the y-axis.
#' @param clusterLegend matrix with three columns and colnames
#'   'clusterIds','name', and 'color' that give the color and name of the
#'   clusters in whichCluster. If NULL, pulls the information from
#'   \code{object}.
#' @param legend either logical, indicating whether to plot legend, or character
#'   giving the location of the legend (passed to \code{\link{legend}})
#' @param xlab Label for x axis
#' @param ylab Label for y axis
#' @param unassignedColor If not NULL, should be character value giving the
#'   color for unassigned (-1) samples (overrides \code{clusterLegend}) default.
#' @param missingColor If not NULL, should be character value giving the color
#'   for missing (-2) samples (overrides \code{clusterLegend}) default.
#' @param plotUnassigned logical as to whether unassigned (either -1 or -2
#'   cluster values) should be plotted.
#' @param pch the point type, passed to \code{plot.default}
#' @param legendTitle character value giving title for the legend. If NULL, uses
#'   the clusterLabels value for clustering.
#' @param nColLegend The number of columns in legend. If missing, picks number 
#'   of columns internally. 
#' @param ... arguments passed to \code{\link{plot.default}}
#' @details If \code{plotUnassigned=TRUE}, and the color for -1 or -2 is set to
#'   "white", will be coerced to "lightgrey" regardless of user input to
#'   \code{missingColor} and \code{unassignedColor}. If \code{plotUnassigned=FALSE},
#'   the samples with -1/-2 will not be plotted, nor will the category show up in the
#'   legend.
#' @details If the requested \code{reducedDim} method has not been created yet,
#'   the function will call \code{\link{makeReducedDims}} on the FIRST assay of
#'   \code{x}. The results of this method will be saved as part of the object
#'   and returned INVISIBLY (meaning if you don't save the output of the
#'   plotting command, the results will vanish). To pick another assay, you
#'   should call `makeReducedDims` directly and specify the assay.
#' @seealso \code{\link{plot.default}}, \code{\link{makeReducedDims}}, \code{\link{listBuiltInReducedDims}()}
#' @rdname plotReducedDims
#' @return A plot is created. Nothing is returned.
#' @examples
#' #clustering using pam: try using different dimensions of pca and different k
#' data(simData)
#'
#' cl <- clusterMany(simData, nReducedDims=c(5, 10, 50), reducedDim="PCA",
#' clusterFunction="pam", ks=2:4, findBestK=c(TRUE,FALSE),
#' removeSil=c(TRUE,FALSE))
#'
#' plotReducedDims(cl,legend="bottomright")
#' @export
setMethod(
  f = "plotReducedDims",
  signature = signature(object = "ClusterExperiment",whichCluster="numeric"),
  definition = function(object, whichCluster,
                        reducedDim="PCA",whichDims=c(1,2),plotUnassigned=TRUE,legend=TRUE,legendTitle="",nColLegend=6,
                        clusterLegend=NULL,unassignedColor=NULL,missingColor=NULL,pch=19,xlab=NULL,ylab=NULL,...)
  {
whichCluster<-.convertSingleWhichCluster(object,whichCluster,passedArgs=list(...))
    cluster<-clusterMatrix(object)[,whichCluster]
    if("col" %in% names(list(...))) stop("plotting parameter 'col' may not be passed to plot.default. Colors must be set via 'clusterLegend' argument.")
    if(is.null(clusterLegend)){
      clusterLegend<-clusterLegend(object)[[whichCluster]]
    }
    else{
      if(is.null(dim(clusterLegend)) || ncol(clusterLegend)!=3 || !all(c("clusterIds","name","color") %in% colnames(clusterLegend))) stop("clusterLegend must be a matrix with three columns and names 'clusterIds','name', and 'color'")
      if(!all(as.character(unique(cluster)) %in% clusterLegend[,"clusterIds"])) stop("'clusterIds' in 'clusterLegend' do not match clustering values")
    }
    clColor<-clusterLegend[,"color"]
    names(clColor)<-clusterLegend[,"name"]
    wh1<-which(clusterLegend[,"clusterIds"]=="-1")
    wh2<-which(clusterLegend[,"clusterIds"]=="-2")
    if(!is.null(unassignedColor) && is.character(unassignedColor)){
      if(length(wh1)>0) clColor[wh1]<-unassignedColor
    }
    if(!is.null(missingColor) && is.character(missingColor)){
      if(length(wh2)>0) clColor[wh2]<-missingColor
    }
    if(length(wh1)>0){
      if(plotUnassigned && clColor[wh1]=="white") clColor[wh1]<-"lightgrey"
      else if(!plotUnassigned) clColor[wh1]<-NA
      names(clColor)[wh1]<-"Unassigned"
      clusterLegend[wh1,"name"]<-"Unassigned"
      clColor<-c(clColor[-wh1],clColor[wh1])
    }
    if(length(wh2)>0){
      if(plotUnassigned && clColor[wh2]=="white") clColor[wh2]<-"lightgrey"
      else if(!plotUnassigned) clColor[wh2]<-NA
      names(clColor)[wh2]<-"Missing"
      clusterLegend[wh2,"name"]<-"Missing"
      clColor<-c(clColor[-wh2],clColor[wh2])
    }
    
    clFactor<-factor(as.character(cluster),levels=clusterLegend[,"clusterIds"], labels=clusterLegend[,"name"])
    
    #################
    ####Dim reduction stuff:
    #################
    if(length(whichDims)<2)
      stop("whichDims must be a vector of length at least 2 giving the which dimensions of the dimensionality reduction to plot")
    redoDim<-FALSE
    if(!reducedDim %in% reducedDimNames(object) & reducedDim %in% listBuiltInReducedDims()) redoDim<-TRUE
    if(reducedDim %in% reducedDimNames(object)){
      #check if ask for higher dim than available
      if(max(whichDims)>NROW(object) || max(whichDims)>NCOL(object)) stop("Invalid value for whichDims: larger than row or column")
      if(max(whichDims)>ncol(reducedDim(object,type=reducedDim))) redoDim<-TRUE
    }
    
    if(redoDim){
     object<-makeReducedDims(object,reducedDims=reducedDim,maxDims=max(whichDims),whichAssay=1)
		 warning(paste("'makeReducedDims' is being called because requested method",reducedDim,"has not been created yet for this object. 'makeReducedDims' will be run on the FIRST assay; for a different assay call 'makeReducedDims' directly."))	
    }
    if(reducedDim %in% reducedDimNames(object)){
      
      dat<-reducedDim(object,type=reducedDim)[,whichDims]
    }
    else stop("'reducedDim' does not match saved dimensionality reduction nor built in methods.")
    
    if(length(whichDims)==2){
      if(is.null(ylab)) ylab<-paste("Dimension",whichDims[2])
      if(is.null(xlab)) xlab<-paste("Dimension",whichDims[1])
      
      plot(dat,col=clColor[as.character(clFactor)],pch=pch,xlab=xlab,ylab=ylab,...)
      
      doLegend<-FALSE
      
      if(is.logical(legend)) {
        if(legend) {
          doLegend<-TRUE
          legend<-"topright"
        }
      } else{
        if(is.character(legend)) doLegend<-TRUE
        else stop("legend must either be logical or character value.")
      }
      
      if(doLegend){
        if(!plotUnassigned){
          wh1<-which(names(clColor)=="Unassigned")
          wh2<-which(names(clColor)=="Missing")
          if(length(wh1)>0) clColor<-clColor[-wh1]
          if(length(wh2)>0) clColor<-clColor[-wh2]
        }
        if(is.null(legendTitle)) legendTitle<-clusterLabels(object)[whichCluster]
				if(missing(nColLegend)){
					nPerColLegend<-6
					nColLegend<-length(clColor) %/% nPerColLegend					
					if(length(clColor)%% nPerColLegend > 0) nColLegend<-nColLegend+1
				}
				        legend(x=legend,legend=names(clColor),fill=clColor,title=legendTitle,ncol=nColLegend)
      }
      
    }
    else if(length(whichDims)>2){
      colnames(dat)<-paste("Dim.",whichDims,sep="")
      pairs(data.frame(dat),col=clColor[as.character(clFactor)],pch=pch,...)
    }
    
    invisible(object)
    
  })
