# Supplementary material for: clusterExperiment and RSEC: A Bioconductor package and framework for clustering of single-cell and other large gene expression datasets
Source: PLoS Comput Biol. 2018 Sep 4;14(9):e1006378. doi: 10.1371/journal.pcbi.1006378 (PMC6138422; doi:10.1371/journal.pcbi.1006378)
Supplement: S1 Code — We provide the source code for the clusterExperiment package, version 2.1.5, used to do the analyses provided in the paper for reproducibility. However, users should not use this source code, but rather follow the Bioconductor installation instructions at https://www.bioconductor.org/install/ for installation of the package. (GZ) [file pcbi.1006378.s009.gz › clusterExperiment/R/rsec.R]

#' @title Resampling-based Sequential Ensemble Clustering
#'
#' @description Implementation of the RSEC algorithm (Resampling-based
#'   Sequential Ensemble Clustering) for single cell sequencing data. This is a
#'   wrapper function around the existing ClusterExperiment workflow that
#'   results in the output of RSEC.
#' @param k0s the k0 parameter for sequential clustering (see
#'   \code{\link{seqCluster}})
#' @param consensusProportion passed to \code{proportion} in
#'   \code{\link{makeConsensus}}
#' @param consensusMinSize passed to \code{minSize} in
#'   \code{\link{makeConsensus}}
#' @param dendroReduce passed to \code{reduceMethod} in
#'   \code{\link{makeDendrogram}}
#' @param dendroNDims passed to \code{nDims} in \code{\link{makeDendrogram}}
#' @param mergeMethod passed to \code{mergeMethod} in
#'   \code{\link{mergeClusters}}
#' @param mergeCutoff passed to \code{cutoff} in \code{\link{mergeClusters}}
#' @param mergeLogFCcutoff passed to \code{logFCcutoff} in
#'   \code{\link{mergeClusters}}
#' @param mergeDEMethod passed to \code{DEMethod} argument in
#'   \code{\link{mergeClusters}}. By default, unless otherwise chosen by the
#'   user, if \code{isCount=TRUE}, then \code{mergeDEMethod="edgeR"}, otherwise
#'   \code{mergeDEMethod="limma"}.
#' @param rerunClusterMany logical. If the object is a ClusterExperiment object,
#'   determines whether to rerun the clusterMany step. Useful if want to try
#'   different parameters for combining clusters after the clusterMany step,
#'   without the computational costs of the clusterMany step.
#' @param stopOnErrors logical. If \code{FALSE}, if RSEC hits an error
#'   \emph{after} the \code{clusterMany} step, it will return the results up to
#'   that point, rather than generating a stop error. The text of error will be
#'   printed as a NOTE. This allows the user to get the results to that point,
#'   so as to not have to rerun the computationally heavy earlier steps. The
#'   \code{TRUE} option is only provided for debugging purposes.
#' @return A \code{\link{ClusterExperiment}} object is returned containing all
#'   of the clusterings from the steps of RSEC
#' @inheritParams clusterMany
#' @name RSEC
#' @aliases RSEC RSEC-methods RSEC,ClusterExperiment-method RSEC,matrix-method RSEC,SingleCellExperiment-method RSEC,SummarizedExperiment-method
#' @inheritParams mergeClusters
#' @export
#' @rdname RSEC
setMethod(
  f = "RSEC",
  signature = signature(x = "SummarizedExperiment"),
  definition = function(x, ...){
    RSEC(as(x,"SingleCellExperiment"),...)

  })

#' @export
#' @rdname RSEC
setMethod(
  f = "RSEC",
  signature = signature(x = "data.frame"),
  definition = function(x,...){RSEC(data.matrix(x),...)}
)

#' @export
#' @rdname RSEC
setMethod(
  f = "RSEC",
  signature = signature(x = "ClusterExperiment"),
  definition = function(x, eraseOld=FALSE, rerunClusterMany=FALSE,...){
		passedArgs<-list(...)
		if("isCount" %in% names(passedArgs) & !"mergeDEMethod" %in% names(passedArgs)){
			if(passedArgs$isCount) passedArgs$mergeDEMethod<-"edgeR"
			else passedArgs$mergeDEMethod<-"limma"
		}
    if(rerunClusterMany | !"clusterMany" %in% clusterTypes(x)){
	  	if(any(c("transFun","isCount") %in% names(list(...))))
	  		warning("The internally saved transformation function of a ClusterExperiment object must be used when given as input and setting 'transFun' or 'isCount' for a 'ClusterExperiment' has no effect other than to set a default for 'mergeDEMethod' (if not set by user).")
      newObj <- do.call("RSEC",c(list(x=as(x,"SingleCellExperiment"),  transFun=transformation(x)),passedArgs))
      ##Check if pipeline already ran previously and if so increase
			x<-.updateCurrentWorkflow(x,eraseOld,newTypeToAdd=.workflowValues[-1],newLabelToAdd=NULL)
			if(!is.null(x)) retval<-.addNewResult(newObj=newObj,oldObj=x) #make decisions about what to keep.
      else{
		  retval<-.addBackSEInfo(newObj=newObj,oldObj=x)

		  }
		  filterStats(retval)<-filterStats(newObj)
		  reducedDims(retval)<-reducedDims(newObj)
    }
    else{
      retval<-do.call(".postClusterMany",c(list(ce=x),passedArgs))
    }

    return(retval)
  })

#' @export
#' @rdname RSEC
setMethod(
  f = "RSEC",
  signature = signature(x = "matrixOrHDF5"),
  definition = function(x, ...){
    return(RSEC(SingleCellExperiment(x),...))

  })

#' @rdname RSEC
#' @param whichAssay numeric or character specifying which assay to use. See
#'   \code{\link[SummarizedExperiment]{assay}} for details.
#' @export
setMethod(
  f = "RSEC",
  signature = signature(x = "SingleCellExperiment"),
  definition = function(x,
		isCount=FALSE,
		transFun=NULL,
    reduceMethod="PCA",
    nFilterDims=defaultNDims(x,reduceMethod,type="filterStats"),
    nReducedDims=defaultNDims(x,reduceMethod,type="reducedDims"),
		k0s=4:15,
		subsample=TRUE,
		sequential=TRUE,
    clusterFunction="hierarchical01", #listBuiltInType01(),
    alphas=c(0.1,0.2,0.3),betas=0.9, minSizes=1,
    consensusProportion=0.7,
    consensusMinSize,
    dendroReduce,
    dendroNDims,
    mergeMethod="adjP",
    mergeCutoff,
    mergeLogFCcutoff,
		mergeDEMethod=if(isCount) "edgeR" else "limma",
    verbose=FALSE,
    mainClusterArgs=NULL,
    subsampleArgs=NULL,
    seqArgs=NULL, whichAssay = 1,
    ncores=1, random.seed=NULL,
		stopOnErrors=FALSE, run=TRUE
  )
  {
    if(reduceMethod=="none"){
      nReducedDims<-NA
      nFilterDims<-NA
    }
    if(is.null(seqArgs))
      seqArgs<-list(verbose=FALSE)
    else seqArgs[["verbose"]]<-FALSE #turn off sequential messages
    ce<-clusterMany(x,ks=k0s,clusterFunction=clusterFunction,
                    alphas=alphas,betas=betas,minSizes=minSizes,
                    sequential=sequential,removeSil=FALSE,subsample=subsample,
                    silCutoff=0,distFunction=NA,
                    isCount=isCount,transFun=transFun,
										reduceMethod=reduceMethod,nFilterDims=eval(nFilterDims),
                    nReducedDims=eval(nReducedDims),
                    mainClusterArgs=mainClusterArgs,subsampleArgs=subsampleArgs,
                    seqArgs=seqArgs,ncores=ncores,random.seed=random.seed,run=run,
                    whichAssay=whichAssay)

    if(run){
      #first add ones that have default value
      passedArgs<-list(ce=ce,consensusProportion=consensusProportion,
                       mergeMethod=mergeMethod,whichAssay=whichAssay,
											 stopOnErrors=stopOnErrors)
      #add those who will use default value from the function -- is there easier way
      if(!missing(consensusProportion))
        passedArgs<-c(passedArgs,consensusProportion=consensusProportion)
      if(!missing(consensusMinSize))
        passedArgs<-c(passedArgs,consensusMinSize=consensusMinSize)
      if(!missing(dendroReduce))
        passedArgs<-c(passedArgs,dendroReduce=dendroReduce)
      if(!missing(dendroNDims))
        passedArgs<-c(passedArgs,dendroNDims=dendroNDims)
      if(!missing(mergeCutoff))
        passedArgs<-c(passedArgs,mergeCutoff=mergeCutoff)
      if(!missing(mergeLogFCcutoff))
        passedArgs<-c(passedArgs,mergeLogFCcutoff=mergeLogFCcutoff)
			mergeDEMethod<-eval(mergeDEMethod)
			if(!missing(mergeDEMethod))
				passedArgs<-c(passedArgs,mergeDEMethod=eval(mergeDEMethod))
      ce<-do.call(".postClusterMany",passedArgs)
      }
    return(ce)
  })

.methodFormals <- function(f, signature = character()) {
  #to find defaults of RSEC
  #from this conversation:
  #http://r.789695.n4.nabble.com/Q-Get-formal-arguments-of-my-implemented-S4-method-td4702420.html
  fdef <- getGeneric(f)
  method <- selectMethod(fdef, signature)
  genFormals <- base::formals(fdef)
  b <- body(method)
  if(is(b, "{") && is(b[[2]], "<-") && identical(b[[2]][[2]], as.name(".local"))) {
    local <- eval(b[[2]][[3]])
    if(is.function(local))
      return(formals(local))
    warning("Expected a .local assignment to be a function. Corrupted method?")
  }
  genFormals
}
.postClusterMany<-function(ce,stopOnErrors=FALSE,...){
  defaultArgs<-.methodFormals("RSEC",signature="SingleCellExperiment")
  #remove those without anything defined
  defaultArgs<-defaultArgs[which(sapply(.methodFormals("RSEC",signature="SingleCellExperiment"),function(x){!isTRUE(x=="")}))]
  passedArgs<-list(...)
  whNotShared<-which(!names(defaultArgs)%in%names(passedArgs) )
  if(length(whNotShared)>0) passedArgs<-c(passedArgs,defaultArgs[whNotShared])
  #------------
  ###CombineMany
  #------------
  args1<-list()
  if("consensusProportion" %in% names(passedArgs)) args1<-c(args1,"proportion"=passedArgs$consensusProportion)
  if("consensusMinSize" %in% names(passedArgs)) args1<-c(args1,"minSize"=passedArgs$consensusMinSize)
  whClusters<-if("whichClusters" %in% names(passedArgs)) passedArgs$whichClusters  	else "clusterMany"
  combineTry<-try(do.call("makeConsensus",c(list(x=ce,whichClusters=whClusters),args1)), silent=TRUE)
  if(!inherits(combineTry,"try-error")){
    ce<-combineTry
    #------------
    ##makeDendrogram
    #------------
    args1<-list()
    if("dendroReduce" %in% names(passedArgs)){
      args1<-c(args1,"reduceMethod"=passedArgs$dendroReduce, "whichAssay"=passedArgs$whichAssay)
      if(passedArgs$dendroReduce=="none") passedArgs$dendroNDims<-NA
    }
    if("dendroNDims" %in% names(passedArgs)) args1<-c(args1,"nDims"=passedArgs$dendroNDims)
    dendroTry<- try(do.call( "makeDendrogram", c(list(x=ce,filterIgnoresUnassigned=TRUE), args1)), silent=TRUE)

    #------------
    #mergeClusters
    #------------
    if(!inherits(dendroTry,"try-error")){
      ce<-dendroTry

      if("mergeMethod" %in% names(passedArgs) && passedArgs$mergeMethod!="none"){
        args1<-list()
        args1 <- c(args1, "whichAssay"=passedArgs$whichAssay)
        args1<-c(args1,"mergeMethod"=passedArgs$mergeMethod)
        if("mergeCutoff" %in% names(passedArgs)) args1<-c(args1,"cutoff"=passedArgs$mergeCutoff)
        if("mergeLogFCCutoff" %in% names(passedArgs)){
          args1<-c(args1,"logFCcutoff="=passedArgs$mergeLogFCCutoff)
        }
				if("mergeDEMethod" %in% names(passedArgs)){
					args1<-c(args1,"DEMethod"=passedArgs$mergeDEMethod)
					mergeTry <- try(do.call( mergeClusters,c(list(x=ce,plot=FALSE,plotInfo="none"), args1 )), silent=TRUE)

				}
				else{
					mergeTry<-"mergeDEMethod argument is missing with no default"
					class(mergeTry)<-"try-error"
				}
        if(!inherits(mergeTry,"try-error")){
          ce<-mergeTry
        }
        else{
        	if(!stopOnErrors).mynote(paste("mergeClusters encountered following error and therefore clusters were not merged:\n", mergeTry))
					else stop(mergeTry)
        }
      }
      else .mynote("clusters will not be merged because argument 'mergeMethod' was not given (or was equal to 'none')")
    }
    else{
    	if(!stopOnErrors).mynote(paste("makeDendrogram encountered following error and therefore clusters were not merged:\n", dendroTry))
			else stop(dendroTry)

    }
  }
  else{
  	if(!stopOnErrors).mynote(paste("makeConsensus encountered following error and therefore clusters from clusterMany were not combined:\n", combineTry))
		else stop(combineTry)

  }
  return(ce)
}
