# Supplementary material for: clusterExperiment and RSEC: A Bioconductor package and framework for clustering of single-cell and other large gene expression datasets
Source: PLoS Comput Biol. 2018 Sep 4;14(9):e1006378. doi: 10.1371/journal.pcbi.1006378 (PMC6138422; doi:10.1371/journal.pcbi.1006378)
Supplement: S1 Code — We provide the source code for the clusterExperiment package, version 2.1.5, used to do the analyses provided in the paper for reproducibility. However, users should not use this source code, but rather follow the Bioconductor installation instructions at https://www.bioconductor.org/install/ for installation of the package. (GZ) [file pcbi.1006378.s009.gz › clusterExperiment/R/seqCluster.R]

#' Program for sequentially clustering, removing cluster, and starting again.
#'
#' Given a data matrix, this function will call clustering
#' routines, and sequentially remove best clusters, and iterate to find
#' clusters.
#'
#' @param x \code{p x n} data matrix on which to run the clustering (samples in
#'   columns).
#' @param diss \code{n x n} data matrix of dissimilarities between the samples
#'   on which to run the clustering
#' @param k0 the value of K at the first iteration of sequential algorithm, see
#'   details below or vignette.
#' @param subsample logical as to whether to subsample via 
#'   \code{\link{subsampleClustering}} to get the distance matrix at each 
#'   iteration; otherwise the distance matrix is set by arguments to
#'   \code{\link{mainClustering}}.
#' @param beta value between 0 and 1 to decide how stable clustership membership
#'   has to be before 'finding' and removing the cluster.
#' @param top.can only the top.can clusters from \code{\link{mainClustering}} (ranked
#'   by 'orderBy' argument given to \code{\link{mainClustering}}) will be compared
#'   pairwise for stability. Making this very big will effectively remove this
#'   parameter and all pairwise comparisons of all clusters found will be
#'   considered. This might result in smaller clusters being found. The current
#'   default is fairly large, so probably will have little effect.
#' @param remain.n when only this number of samples are left (i.e. not yet
#'   clustered) then algorithm will stop.
#' @param k.min each iteration of sequential detection of clustering will
#'   decrease the beginning K of subsampling, but not lower than k.min. 
#' @param k.max algorithm will stop if K in iteration is increased beyond this
#'   point.
#' @param verbose whether the algorithm should print out information as to its
#'   progress.
#' @param subsampleArgs list of arguments to be passed to
#'   \code{\link{subsampleClustering}}.
#' @param mainClusterArgs list of arguments to be passed to
#'   \code{\link{mainClustering}}).
#' @inheritParams clusterSingle
#' @details \code{seqCluster} is not meant to be called by the user. It is only
#'   an exported function so as to be able to clearly document the arguments for
#'   \code{seqCluster} which can be passed via the argument \code{seqArgs} in
#'   functions like \code{\link{clusterSingle}} and \code{\link{clusterMany}}.
#' @details This code is adapted from the sequential protion of the code of the
#'   tightClust package of Tseng and Wong. At each iteration of the algorithm it
#'   finds a set of samples that constitute a homogeneous cluster and remove
#'   them, and iterate again to find the next set of samples that form a
#'   cluster.
#' @details In each iteration, to determine the next set of homogeneous set of
#'   samples, the algorithm will iteratively cluster the current set of samples
#'   for a series of increasing values of the parameter $K$, starting at a value
#'   \code{kinit} and increasing by 1 at each iteration, until a sufficiently
#'   homogeneous set of clusters is found. For the first set of homogeneous
#'   samples, \code{kinit} is set to the argument $k0$, and for iteration,
#'   \code{kinit} is increased internally.
#' @details Depending on the value of \code{subsample} how the value of $K$ is
#'   used differs. If \code{subsample=TRUE}, $K$ is the \code{k} sent to the
#'   cluster function \code{clusterFunction} sent to 
#'   \code{\link{subsampleClustering}} via \code{subsampleArgs}; then
#'   \code{\link{mainClustering}} is run on the result of the co-occurance matrix from
#'   \code{\link{subsampleClustering}} with the \code{ClusterFunction} object
#'   defined in the argument \code{clusterFunction} set via \code{mainClusterArgs}.
#'   The number of clusters actually resulting from this run of
#'   \code{\link{mainClustering}} may not be equal to the $K$ sent to  the clustering
#'   done in \code{\link{subsampleClustering}}. If \code{subsample=FALSE},
#'   \code{\link{mainClustering}} is called directly on the data to determine the
#'   clusters and $K$ set by \code{seqCluster} for this iteration determines the
#'   parameter of the clustering done by \code{\link{mainClustering}}. Specifically,
#'   the argument \code{clusterFunction} defines the clustering of the
#'   \code{\link{mainClustering}} step and \code{k} is sent to that
#'   \code{ClusterFunction} object. This means that if \code{subsample=FALSE},
#'   the \code{clusterFunction} must be of \code{algorithmType} "K".
#' @details In either setting of \code{subsample}, the resulting clusters from
#'   \code{\link{mainClustering}} for a particular $K$ will be compared to clusters
#'   found in the previous iteration of $K-1$. For computational (and other?)
#'   convenience, only the first \code{top.can} clusters of each iteration will
#'   be compared to the first \code{top.can} clusters of previous iteration for
#'   similarity (where \code{top.can} currently refers to ordering by size, so
#'   first \code{top.can} largest clusters.
#' @details If there is no cluster of the first \code{top.can} in the current
#'   iteration $K$ that has overlap similarity > \code{beta} to any in the
#'   previous iteration, then the algorithm will move to the next iteration,
#'   increasing to $K+1$.
#'   
#' @details If, however, of these clusters there is a cluster in the current
#'   iteration $K$ that has overlap similarity > beta to a cluster in the
#'   previous iteration $K-1$, then the cluster with the largest such similarity
#'   will be identified as a homogenous set of samples and the samples in it
#'   will be removed and designated as such. The algorithm will then start again
#'   to determine the next set of homogenous samples, but without these samples.
#'   Furthermore, in this case (i.e. a cluster was found and removed), the value
#'   of \code{kinit} will be be reset to \code{kinit-1}; i.e. the range of
#'   increasing $K$ that will be iterated over to find a set of homogenous
#'   samples will start off one value less than was the case for the previous
#'   set of homogeneous samples. If \code{kinit-1}<\code{k.min}, then
#'   \code{kinit} will be set to \code{k.min}.
#'   
#'   
#' @details If there are less than \code{remain.n} samples left after finding a
#'   cluster and removing its samples, the algorithm will stop, as subsampling
#'   is deamed to no longer be appropriate. If the K has to be increased to
#'   beyond \code{k.max} without finding any pair of clusters with overlap >
#'   beta, then the algorithm will stop. Any samples not found as part of a
#'   homogenous set of clusters at that point will be classified as unclustered
#'   (given a value of -1)
#' @details Certain combinations of inputs to \code{mainClusterArgs} and
#'   \code{subsampleArgs} are not allowed. See \code{\link{clusterSingle}} for
#'   these explanations.
#' @return A list with values
#' \itemize{
#'
#' \item{\code{clustering}}{ a vector of length equal to nrows(x) giving the
#' integer-valued cluster ids for each sample. The integer values are assigned
#' in the order that the clusters were found. "-1" indicates the sample was not
#' clustered.}
#'
#' \item{\code{clusterInfo}}{ if clusters were successfully found, a matrix of
#' information regarding the algorithm behavior for each cluster (the starting
#' and stopping K for each cluster, and the number of iterations for each
#' cluster).}
#'
#' \item{\code{whyStop}}{ a character string explaining what triggered the
#' algorithm to stop.}
#' }
#' @references Tseng and Wong (2005), "Tight Clustering: A Resampling-Based
#'   Approach for Identifying Stable and Tight Patterns in Data", Biometrics,
#'   61:10-16.
#' 
#' @seealso tight.clust,
#'   \code{\link{clusterSingle}},\code{\link{mainClustering}},\code{\link{subsampleClustering}}
#'   
#' @examples
#' \dontrun{
#' data(simData)
#'
#' set.seed(12908)
#' clustSeqHier <- seqCluster(simData, k0=5, subsample=TRUE,
#' beta=0.8, subsampleArgs=list(resamp.n=100,
#' samp.p=0.7, clusterFunction="kmeans", clusterArgs=list(nstart=10)),
#' mainClusterArgs=list(minSize=5,clusterFunction="hierarchical01",clusterArgs=list(alpha=0.1)))
#' }
#' @export
#' @rdname seqCluster
#' @export
seqCluster<-function(x=NULL, diss=NULL, k0,  
                     subsample=TRUE, beta, top.can = 5, remain.n = 30, k.min = 3, 
                     k.max=k0+10,verbose=TRUE, subsampleArgs=NULL,mainClusterArgs=NULL,checkDiss=TRUE)
{
  ########
  ####Checks
  ########
  
  checkOut<-.checkSubsampleClusterDArgs(x=x,diss=diss,subsample=subsample,sequential=TRUE,mainClusterArgs=mainClusterArgs,subsampleArgs=subsampleArgs,checkDiss=checkDiss)
  if(is.character(checkOut)) stop(checkOut)
  else {
    mainClusterArgs<-checkOut$mainClusterArgs
    subsampleArgs<-checkOut$subsampleArgs
    input<-checkOut$inputClusterD
  }		
  
  ################
  ################
  ###The following is legacy of tight.clust. They originally had programmed ability to look across more than 2 at each step to determing the stability of a cluster. This was not what they described in paper, and function is hard-coded at 2, but I have left code here in case we ever wanted to reconsider this issue.
  seq.num<-2
  kReturn<-"last" # when look at stability, return stable as first or last? For seq.num=2, not really matter, take last like paper
  kReturn<-match.arg(kReturn,c("last","first"))
  betaNum<-"all"
  betaNum<-match.arg(betaNum,c("all","last","first"))
  #This makes all combinations of 1:top.can, seq.num times (could be simplified if seq.num=2):
  #a ncombinations x seq.num matrix -- each row gives a combination of clusters to compare stability
  index.m <- as.matrix(expand.grid(lapply(seq_len(seq.num), function(x) seq_len(top.can))))
  whReturn<-switch(kReturn,"last"=seq.num,"first"=1) #way to index which one gets returned.
  ################
  ################
  if(input %in% c("X")) N <- dim(x)[2]
  if(input=="diss") N<-dim(diss)[2]
  if(verbose){
    if(input %in% c("X")) cat(paste("Number of points:", N, "\tDimension:", dim(x)[1], "\n"))
    else cat(paste("Number of points:", N,"\n"))
  }
  if(input %in% c("X"))  colnames(x) <- as.character(seq_len(N))
  if(input %in% c("diss")) colnames(diss)<-rownames(diss)<-as.character(seq_len(N))
  
  #iterative setup
  remain <- N #keep track of how many samples not yet clustered (stop when less than remain.n)
  nfound <- 0 #keep track of how many clusters found/removed so far
  found <- TRUE #has a cluster been found/removed in last iteration
  k.start <- k0 #the starting k for the next cluster
  k <- k0
  
  candidates <- list() #list of length seq.num of possible clusters found for each k to be compared
  tclust <- list() #list of final cluster identifications (indices of rows of x)
  kstart<-c() #the starting k for the cluster
  kend<-c() #the ending k for the cluster
  whyStop<-NULL
  
  updateClustering<-function(newk){
    if(verbose) cat(paste("k =", newk,"\n"))
    if(subsample){
      tempArgs<-subsampleArgs
      tempArgs[["clusterArgs"]]<-c(list(k=newk), subsampleArgs[["clusterArgs"]]) #set k  
      #also set the k for the mainClustering to be the same as in subsampling.
      tempClusterDArgs<-mainClusterArgs
      tempClusterDArgs[["clusterArgs"]] <- c(list(k=newk), mainClusterArgs[["clusterArgs"]])
      
      res <- .clusterWrapper(x=x, diss=diss,subsample=subsample,  subsampleArgs=tempArgs, mainClusterArgs=tempClusterDArgs)$results
    }
    else{
      tempArgs<-mainClusterArgs
      tempArgs[["clusterArgs"]]<-c(list(k=newk), mainClusterArgs[["clusterArgs"]]) #set k
      res <- .clusterWrapper(x=x, diss=diss, subsample=subsample,  subsampleArgs=subsampleArgs, mainClusterArgs=tempArgs)$results
      
    }
    return(res)
  }
  while (remain >= remain.n && (found || k <= k.max)) {
    if (found) { #i.e. start finding new cluster
      if(verbose) cat(paste("Looking for cluster", nfound + 1, "...\n"))
      k <- k.start
      currentStart<-k.start #will add this to kstart if successful in finding cluster
      #find clusters for K,K+1
      for (i in seq_len(seq.num)) {
        newk<-k + i - 1
        res<-updateClustering(newk)
        if(length(res)>0) res <- res[seq_len(min(top.can,length(res)))]
        candidates[[i]]<-res
      }
    }
    else { #need to go increase to K+2,K+3, etc.
      candidates <- candidates[-1] #remove old k
      newk<-k + seq.num - 1
      if(verbose) cat(paste("k =", newk, "\n"))
      #add new k (because always list o)
      res<-updateClustering(newk)
      if(length(res)>0) res <- res[seq_len(min(top.can,length(res)))]
      candidates[[seq.num]] <- res
    }
    ##################
    #check whether all got top.can values for each -- could be less.
    #find which rows of index.m define cluster combinations that don't exist
    ##################
    nClusterPerK<-sapply(candidates,length) #number of clusters found per k sequence
    whInvalid<-unique(unlist(lapply(seq_len(ncol(index.m)),function(i){which(index.m[,i] > nClusterPerK[i])})))
    if(length(whInvalid)==nrow(index.m)){
      #all invalid -- probably means that for some k there were no candidates found. So should stop.
      if(verbose) cat(paste("Found ",paste(nClusterPerK,collapse=","),"clusters for k=",paste(k+seq_len(seq.num)-1,collapse=","),", respectively. Stopping iterating because zero-length cluster.\n"))
      whyStop<-paste("Stopped in midst of searching for cluster",nfound+1," because no clusters meeting criteria found for iteration k=",k+i-1,"and previous clusters not similar enough.")
      break
    }
    if(length(whInvalid)>0){
      if(verbose) cat("Did not find", top.can,"clusters: ")
      if(verbose) cat(paste("found",paste(nClusterPerK,collapse=","),"clusters for k=",paste(k+seq_len(seq.num)-1,collapse=","),", respectively\n"))
      
      tempIndex<-index.m[-whInvalid,,drop=FALSE]
    }
    else tempIndex<-index.m
    
    ##################
    #Calculate the stability pairwise between all of cluster combinations
    ##################
    #function to calculate the stability across the given combination
    #	y is a combination (row of index.m) giving clusters to compare stability from k, k+1
    calc.beta <- function(y) {
      #written generally enough to deal with seq.num>2; could be a lot simpler with seq.num=2.
      temp <- lapply(seq_len(seq.num), function(z) candidates[[z]][[y[z]]]) #each
      i.temp <- temp[[1]]
      if(betaNum %in% c("all","first")) u.temp <- temp[[1]] ###eap: changed here
      if(betaNum == "last") u.temp<-temp[[seq.num]]
      for (j in 2:seq.num) {
        i.temp <- intersect(i.temp, temp[[j]])
        if(betaNum=="all") u.temp <- union(u.temp, temp[[j]])
      }
      out<-length(i.temp)/length(u.temp)
      #if(is.na(out)) stop("coding error: invalid similarity calculation")
      #else
      return(out)
      
    }
    beta.temp <- apply(tempIndex, 1, calc.beta) #original code had unlist. I removed it...might cause problems, but if so, should figure them out!
    if (any(beta.temp >= beta)){
      found <- TRUE
      nfound <- nfound + 1
      if(verbose) cat(paste("Cluster",nfound,"found."), "")
      if (k.start > k.min) k.start <- k.start - 1 #decrease
      found.temp <- candidates[[whReturn]][[tempIndex[which.max(beta.temp)[1], whReturn]]]
      kend[[nfound]]<-k+seq.num-1 #just assuming returning last here!
      kstart[[nfound]]<-currentStart
      if(input %in% c("X")) tclust[[nfound]] <- colnames(x)[found.temp] #need to do rownames, because remove rows from x
      else tclust[[nfound]] <- colnames(diss)[found.temp] #need to do rownames, because remove rows from x
      mode(tclust[[nfound]]) <- "numeric"
      if(input %in% c("X")) x <- x[,-found.temp] 
      if(input %in% c("diss")) diss<-diss[-found.temp,-found.temp]
      remain <- remain - length(tclust[[nfound]])
      if(verbose) cat(paste("Cluster size:", length(tclust[[nfound]]),
                            "\tRemaining number of points:", remain, "\n"),
                      "")
    }
    else {
      found = FALSE
      k = k + 1
    }
  }
  if(is.null(whyStop)){
    if(remain< remain.n) whyStop<-"Ran out of samples"
    if(!found & k>k.max) whyStop<-paste("Went past k.max=",k.max,"in looking for cluster with similarity to previous.")
  }
  clusterVector<-.convertClusterListToVector(tclust,N)
  if(all(clusterVector==-1) & length(tclust)>0) stop("coding error")
  if(nfound>0){
    size <- sapply(tclust, length)
    sizeMat<-cbind(size=size,kStart=kstart,kEnd=kend,nIter=kend-kstart)
    res <- list(clustering = clusterVector, clusterInfo = sizeMat, whyStop=whyStop)
    if(verbose) cat(paste("Stopped because:", whyStop),"")
    return(res)
  }
  else{
    if(verbose) cat("No tight clusters could be found with given parameters")
    return(list(clustering = clusterVector, whyStop=whyStop))
  }
  
}
