# Supplementary material for: clusterExperiment and RSEC: A Bioconductor package and framework for clustering of single-cell and other large gene expression datasets
Source: PLoS Comput Biol. 2018 Sep 4;14(9):e1006378. doi: 10.1371/journal.pcbi.1006378 (PMC6138422; doi:10.1371/journal.pcbi.1006378)
Supplement: S1 Code — We provide the source code for the clusterExperiment package, version 2.1.5, used to do the analyses provided in the paper for reproducibility. However, users should not use this source code, but rather follow the Bioconductor installation instructions at https://www.bioconductor.org/install/ for installation of the package. (GZ) [file pcbi.1006378.s009.gz › clusterExperiment/R/subsampleClustering.R]

#' @useDynLib clusterExperiment, .registration = TRUE
#' @importFrom Rcpp sourceCpp
NULL

#' Cluster subsamples of the data
#'
#' Given input data, this function will subsample the samples, cluster the
#' subsamples, and return a \code{n x n} matrix with the probability of
#' co-occurance.
#' @name subsampleClustering
#' @param x the data on which to run the clustering (samples in columns).
#' @param diss a dissimilarity matrix on which to run the clustering.
#' @param clusterFunction a \code{\link{ClusterFunction}} object that defines
#'   the clustering routine. See \code{\link{ClusterFunction}} for required
#'   format of user-defined clustering routines. User can also give a character
#'   value to the argument \code{clusterFunction} to indicate the use of
#'   clustering routines provided in package. Type
#'   \code{\link{listBuiltInFunctions}} at command prompt to see the built-in
#'   clustering routines. If \code{clusterFunction} is missing, the default is
#'   set to "pam".
#' @param clusterArgs a list of parameter arguments to be passed to the function
#'   defined in the \code{clusterFunction} slot of the \code{ClusterFunction}
#'   object. For any given \code{\link{ClusterFunction}} object, use function
#'   \code{\link{requiredArgs}} to get a list of required arguments for the
#'   object.
#' @param resamp.num the number of subsamples to draw.
#' @param samp.p the proportion of samples to sample for each subsample.
#' @param classifyMethod method for determining which samples should be used in
#'   calculating the co-occurance matrix. "All"= all samples, "OutOfSample"=
#'   those not subsampled, and "InSample"=those in the subsample.  See details
#'   for explanation.
#' @param ncores integer giving the number of cores. If ncores>1, mclapply will
#'   be called.
#' @param ... arguments passed to mclapply (if ncores>1).
#' @inheritParams mainClustering
#' @inheritParams clusterSingle
#'
#' @details \code{subsampleClustering} is not usually called directly by the
#'   user. It is only an exported function so as to be able to clearly document
#'   the arguments for \code{subsampleClustering}  which can be passed via the
#'   argument \code{subsampleArgs} in functions like \code{\link{clusterSingle}}
#'   and \code{\link{clusterMany}}.
#' @details \code{requiredArgs:} The choice of "All" or "OutOfSample" for
#'   \code{requiredArgs} require the classification of arbitrary samples not
#'   originally in the clustering to clusters; this is done via the classifyFUN
#'   provided in the \code{\link{ClusterFunction}} object. If the
#'   \code{\link{ClusterFunction}} object does not have such a function to
#'   define how to classify into a cluster samples not in the subsample that
#'   created the clustering then \code{classifyMethod} must be
#'   \code{"InSample"}. Note that if "All" is chosen, all samples will be
#'   classified into clusters via the classifyFUN, not just those that are
#'   out-of-sample; this could result in different assignments to clusters for
#'   the in-sample samples than their original assignment by the clustering
#'   depending on the classification function. If you do not choose 'All',it is
#'   possible to get NAs in resulting S matrix (particularly if when not enough
#'   subsamples are taken) which can cause errors if you then pass the resulting
#'   D=1-S matrix to \code{\link{mainClustering}}. For this reason the default is
#'   "All".
#' @return A \code{n x n} matrix of co-occurances, i.e. a symmetric matrix with
#'   [i,j] entries equal to the percentage of subsamples where the ith and jth
#'   sample were clustered into the same cluster. The percentage is only out of
#'   those subsamples where the ith and jth samples were both assigned to a
#'   clustering. If \code{classifyMethod=="All"}, this is all subsamples for all
#'   i,j pairs. But if \code{classifyMethod=="InSample"} or
#'   \code{classifyMethod=="OutOfSample"}, then the percentage is only taken on
#'   those subsamples where the ith and jth sample were both in or out of
#'   sample, respectively, relative to the subsample.
#'
#' @examples
#'\dontrun{
#' #takes a bit of time, not run on checks:
#' data(simData)
#' coOccur <- subsampleClustering(clusterFunction="kmeans", x=simData,
#' clusterArgs=list(k=3,nstart=10), resamp.n=100, samp.p=0.7)
#'
#' #visualize the resulting co-occurance matrix
#' plotHeatmap(coOccur)
#'}
#' @aliases subsampleClustering,character-method
#' @export
setMethod(
  f = "subsampleClustering",
  signature = signature(clusterFunction = "character"),
  definition = function(clusterFunction,...){
    subsampleClustering(getBuiltInFunction(clusterFunction),...)

  }
)

# #' @rdname subsampleClustering
# #' @export
# setMethod(
# f = "subsampleClustering",
# signature = signature(clusterFunction = "missing"),
# definition = function(clusterFunction,...){
# 	subsampleClustering(clusterFunction="pam",...)
# }
# )

#' @rdname subsampleClustering
#' @export
setMethod(
  f = "subsampleClustering",
  signature = signature(clusterFunction = "ClusterFunction"),
  definition=function(clusterFunction, x=NULL,diss=NULL,distFunction=NA,clusterArgs=NULL,
                      classifyMethod=c("All","InSample","OutOfSample"),
                      resamp.num = 100, samp.p = 0.7,ncores=1,checkArgs=TRUE,checkDiss=TRUE,... )
  {
		largeDataset<-FALSE
    #######################
    ### Check both types of inputs and create diss if needed, and check it.
    #######################
    input<-.checkXDissInput(x,diss,inputType=clusterFunction@inputType,checkDiss=checkDiss)
    classifyMethod<-match.arg(classifyMethod)
    if(classifyMethod %in% c("All","OutOfSample") && is.null(clusterFunction@classifyFUN)){
      classifyMethod<-"InSample" #silently change it...
    }
    else{
      inputClassify<-.checkXDissInput(x, diss, inputType=clusterFunction@inputClassifyType, checkDiss=FALSE) #don't need to check it twice!
    }
    if((input=="X" & clusterFunction@inputType=="diss") || (classifyMethod!="InSample" && inputClassify=="X" && clusterFunction@inputClassifyType=="diss")){
      diss<-.makeDiss(x,distFunction=distFunction,checkDiss=checkDiss,algType=clusterFunction@algorithmType)
      if(input=="X") input<-"diss"
      if(inputClassify=="X") inputClassify<-"diss"
    }
    #-----
    # Other Checks
    #-----
    reqArgs<-requiredArgs(clusterFunction)
    if(!all(reqArgs %in% names(clusterArgs))) stop(paste("For this clusterFunction algorithm type ('",algorithmType(clusterFunction),"') must supply arguments",reqArgs,"as elements of the list of 'clusterArgs'"))

    #-----
    # Basic parameters, subsamples
    #-----
    if(input %in% c("X","both")) N <- dim(x)[2] else N<-dim(diss)[2]
    subSize <- round(samp.p * N)
    idx<-replicate(resamp.num,sample(seq_len(N),size=subSize))
    #each column a set of indices for the subsample.

    #-----
    # Function that calls the clustering for each subsample
    # Called over a loop (lapply or mclapply)
    #-----
    perSample<-function(ids){
      ## Calls rm and gc frequently to free up memory
      ## (mclapply child processes don't know when other processes are using large memory. )

      ##----
      ##Cluster part of subsample
      ##----
      argsClusterList <- .makeDataArgs(dataInput=input,
                                       funInput=clusterFunction@inputType,
                                       xData=x[,ids,drop=FALSE],
                                       dissData=diss[ids,ids,drop=FALSE])

      #if doing InSample, do cluster.only because will be more efficient, e.g. pam and kmeans.
      argsClusterList <- c(argsClusterList,
                           list("checkArgs"=checkArgs,
                                "cluster.only"=(classifyMethod=="InSample")))
      result <- do.call(clusterFunction@clusterFUN,
                        c(argsClusterList,clusterArgs))

      ##----
      ##Classify part of subsample
      ##----
      if(classifyMethod=="All"){
        argsClassifyList <- .makeDataArgs(dataInput=inputClassify,
                                          funInput=clusterFunction@inputClassifyType,
                                          xData=x, dissData=diss)
        classX <- do.call(clusterFunction@classifyFUN,
                          c(argsClassifyList,list(clusterResult=result)))

      }

      if(classifyMethod=="OutOfSample"){
        argsClassifyList <- .makeDataArgs(dataInput=inputClassify,
                                          funInput=clusterFunction@inputClassifyType,
                                          xData=x[,-ids,drop=FALSE],
                                          dissData=diss[-ids,-ids,drop=FALSE])
        classElse <- do.call(clusterFunction@classifyFUN,
                             c(argsClassifyList, list(clusterResult=result)))

        classX <- rep(NA,N)
        classX[-ids] <- classElse
      }

      if(classifyMethod=="InSample"){
        classX <- rep(NA,N)

        #methods that do not have
        if(is.list(result)){
          #the next shouldn't happen any more because should be cluster.only=TRUE
          # if("clustering" %in% names(result)){
          # 	classX[ids]<-result$clustering
          # }
          # 		  	  else{
          if(clusterFunction@outputType=="list"){
            resultVec <- .convertClusterListToVector(result,N=length(ids))
            classX[ids] <- resultVec
          } else {
            stop("The clusterFunction given to subsampleClustering returns a list when cluster.only=FALSE but does not have a named element 'clustering' nor outputType='list'")
          }
          #			  }
        } else{
          classX[ids]<-result
        }
      }

      #classX is length N
      #classX has NA if method does not classify all of the data.
      if(!largeDataset){

        return(classX)

      }
      else{
        #instead return
        # 1) one vector of length na.omit(classX) of the original indices, where ids in clusters are adjacent in the vector and
        # 2) another vector of length K indicating length of each cluster (allows to decode where the cluster stopes in the above vector),
        # What does this do with NAs? Removes them -- not included.
        clusterIds<-unlist(tapply(seq_len(N),classX,function(x){x},simplify=FALSE),use.names=FALSE)
        clusterLengths<-tapply(seq_len(N),classX,length)
        return(list(clusterIds=clusterIds,clusterLengths=clusterLengths))
      }
    }

    if(ncores==1){

      DList<-apply(idx,2,perSample)

    }
    else{
      DList<-parallel::mclapply(seq_len(ncol(idx)), function(nc){ perSample(idx[,nc]) }, mc.cores=ncores,...)

      if(!largeDataset) {
        DList <- simplify2array(DList)
      }

    }

    if(!is.null(diss)){
      idnames<-colnames(diss)
    }
    if(!is.null(x)){
      idnames<-colnames(x)
    }

    if(!largeDataset){

      Dbar <- search_pairs(t(DList))
      Dbar <- Dbar + t(Dbar)
      Dbar[is.na(Dbar)] <- 0
      diag(Dbar) <- 1

    }
    else{
      #############
      #Need to calculate number of times pairs together without building large NxN matrix
      #############

      matResults<-subsampleLoop(DList, N)
      ord<-order(matResults[,2],matResults[,1])
      pairList<- matResults[ord,3]/matResults[ord,4]

      #Create NxN matrix
      Dbar<-matrix(0,N,N)
      Dbar[upper.tri(Dbar, diag = FALSE)]<-pairList
      Dbar<-Dbar+t(Dbar)
      Dbar[is.na(Dbar)]<-0
      diag(Dbar)<-1

    }

    rownames(Dbar)<-colnames(Dbar)<-idnames
    return(Dbar)
  })
