# Supplementary material for: clusterExperiment and RSEC: A Bioconductor package and framework for clustering of single-cell and other large gene expression datasets
Source: PLoS Comput Biol. 2018 Sep 4;14(9):e1006378. doi: 10.1371/journal.pcbi.1006378 (PMC6138422; doi:10.1371/journal.pcbi.1006378)
Supplement: S1 Code — We provide the source code for the clusterExperiment package, version 2.1.5, used to do the analyses provided in the paper for reproducibility. However, users should not use this source code, but rather follow the Bioconductor installation instructions at https://www.bioconductor.org/install/ for installation of the package. (GZ) [file pcbi.1006378.s009.gz › clusterExperiment/R/subsampleLoop.R]

#---------
#for a sample index ii, determine what other indices in the same sample with it
#ii an index of a sample
#clustVec the clusterIds as returned by above in DList
#clusterLengths the length of each cluster as returned by above in DList
otherIds<-function(idx,clustVec,clustLeng){
    m<-which(clustVec==idx)
    if(length(m)>1) stop("ids clustered in more than one cluster")
    if(length(m)==0) return(NA) #sample not ever clustered
    if(length(m)==1){
        ends<-cumsum(clustLeng)
        begins<-cumsum(c(1,head(clustLeng,-1)))
        whCluster<-which(m<=ends & m>=begins)
        if(length(whCluster)>1 | length(whCluster)==0) stop("error in coding: finding range of clusterids")
        return(clustVec[seq(begins[whCluster],ends[whCluster],by=1)])
    }
}
#Test: otherIds(5,DList[[1]][[1]],DList[[1]][[2]])

#---------
#For ii an index of a sample, calculates the proportion of times joint with every other sample with index < ii.
#clusterList is the results of subsampling, i.e. list with indices of clusters adjacent
#returns vector of length N-ii with the proportions
#NA if either never subsampled together or never clustered together.
#---------
searchForPairs<-function(ii,clusterList,N){
    #get list of those indices sample ii was sampled
	whHave<-which(sapply(clusterList,function(ll){ii%in%ll$clusterIds}))
	#calculate number of times sampled with (denominator)
    sampledWithTab<-table(unlist(sapply(clusterList[whHave],.subset2,"clusterIds")))
    #get those indices clustered with and tabulate
	clusterWith<-lapply(clusterList[whHave],function(ll){
        otherIds(idx=ii,clustVec=ll$clusterIds,clustLeng=ll$clusterLengths)
    })
	# if(doGC){#just to reduce memory since will be parallelized
	# 	rm(clusterList)
	# 	gc()
	# }
	clusterWithTab<-table(unlist(clusterWith))
    jointNames<-as.character(1:N)
	whLower<-which(as.integer(as.numeric(jointNames))<ii)
	return(as.integer(clusterWithTab[jointNames][whLower])/as.integer(sampledWithTab[jointNames][whLower]))

	#thoughts about alternative code if not need save NxN matrix...
    #jointNames<-names(sampledWithTab) #if manage to not save NxN matrix, could use this to return only those that actually present
    #out<-out[!is.na(out[,"together"]),,drop=FALSE] #if manage to not save NxN matrix, could use this to return only those that actually present; but then need to not return proportions, but something else.
}
