# Supplementary material for: clusterExperiment and RSEC: A Bioconductor package and framework for clustering of single-cell and other large gene expression datasets
Source: PLoS Comput Biol. 2018 Sep 4;14(9):e1006378. doi: 10.1371/journal.pcbi.1006378 (PMC6138422; doi:10.1371/journal.pcbi.1006378)
Supplement: S1 Code — We provide the source code for the clusterExperiment package, version 2.1.5, used to do the analyses provided in the paper for reproducibility. However, users should not use this source code, but rather follow the Bioconductor installation instructions at https://www.bioconductor.org/install/ for installation of the package. (GZ) [file pcbi.1006378.s009.gz › clusterExperiment/R/subset.R]

#' @title Functions to subset ClusterExperiment Objects
#' @description These functions are used to subset ClusterExperiment objects, either by removing samples, genes, or clusterings
#' @name subset
#' @param x a ClusterExperiment object.
#' @inheritParams ClusterExperiment-class 
#' @inheritParams ClusterExperiment-methods
#' @return A \code{\link{ClusterExperiment}} object.
#' @aliases removeClusterings,ClusterExperiment,character-method
#' @details \code{removeClusterings} removes the clusters given by
#'  \code{whichClusters}. If the
#'  \code{primaryCluster} is one of the clusters removed, the
#'  \code{primaryClusterIndex} is set to 1 and the dendrogram and coclustering
#'  matrix are discarded and orderSamples is set to \code{1:NCOL(x)}.
#' @return \code{removeClusterings} returns a \code{ClusterExperiment} object,
#'  unless all clusters are removed, in which case it returns a
#'  \code{\link{SingleCellExperiment}} object.
#' @export
setMethod(
  f = "removeClusterings",
  signature = signature("ClusterExperiment","character"),
  definition = function(x, whichClusters,...) {
    whichClusters<-.TypeIntoIndices(x,whichClusters)
    removeClusterings(x,whichClusters,...)
  }
)

#' @rdname subset
#' @export
setMethod(
  f = "removeClusterings",
  signature = signature("ClusterExperiment","numeric"),
  definition = function(x, whichClusters) {
    if(any(whichClusters>NCOL(clusterMatrix(x)))) stop("invalid indices -- must be between 1 and",NCOL(clusterMatrix(x)))
    if(length(whichClusters)==NCOL(clusterMatrix(x))){
      warning("All clusters have been removed. Will return just a Summarized Experiment Object")
      #make it Summarized Experiment
      return(as(x,"SingleCellExperiment"))
    }

    newClLabels<-clusterMatrix(x)[,-whichClusters,drop=FALSE]
    newClusterInfo<-clusteringInfo(x)[-whichClusters]
    newClusterType<-clusterTypes(x)[-whichClusters]
    newClusterColors<-clusterLegend(x)[-whichClusters]
    coMat<-x@coClustering
    orderSamples<-orderSamples(x)
    if(primaryClusterIndex(x) %in% whichClusters) pIndex<-1
    else 
			pIndex<-match(primaryClusterIndex(x),seq_len(NCOL(clusterMatrix(x)))[-whichClusters])
		
		#fix dendro info
	  dend_samples <- x@dendro_samples
    dend_cl <- x@dendro_clusters
    dend_ind<-dendroClusterIndex(x)
    dend_out<-x@dendro_outbranch
    if(dendroClusterIndex(x) %in% whichClusters){
      dend_cl<-NULL
      dend_samples<-NULL
      dend_ind<-NA_real_
      dend_out<-NA
    }
    else{
      dend_ind<-match(dend_ind,seq_len(NCOL(clusterMatrix(x)))[-whichClusters])
    }
		#fix merge info:
		#erase merge info if either dendro or merge index deleted.
	  if(mergeClusterIndex(x) %in% whichClusters | x@merge_dendrocluster_index %in% whichClusters){
      merge_index=NA_real_
      merge_cutoff=NA_real_
      merge_dendrocluster_index=NA_real_
      merge_nodeProp=NULL
      merge_nodeMerge=NULL
      merge_method=NA_character_
			merge_demethod=NA_character_
	  }
		else{
      merge_index<-match(x@merge_index,seq_len(NCOL(clusterMatrix(x)))[-whichClusters])
      merge_dendrocluster_index<-match(x@merge_dendrocluster_index, seq_len(NCOL(clusterMatrix(x)))[-whichClusters])
      merge_cutoff=x@merge_cutoff
      merge_nodeProp=x@merge_nodeProp
      merge_nodeMerge=x@merge_nodeMerge
      merge_method=x@merge_method
      merge_demethod=x@merge_demethod
				}

    retval<-ClusterExperiment(as(x,"SingleCellExperiment"),
                              clusters=newClLabels,
                              transformation=transformation(x),
                              clusterTypes=newClusterType,
                              clusterInfo<-newClusterInfo,
                              primaryIndex=pIndex,
                              dendro_samples=dend_samples,
                              dendro_clusters=dend_cl,
                              dendro_index=dend_ind,
                              dendro_outbranch=dend_out,
															merge_index=merge_index,
															merge_dendrocluster_index=merge_dendrocluster_index,
												      merge_cutoff=merge_cutoff,
												      merge_nodeProp=merge_nodeProp,
												      merge_nodeMerge=merge_nodeMerge,
												      merge_method=merge_method,
												      merge_demethod=merge_demethod,                              
															coClustering=coMat,
                              orderSamples=orderSamples,
                              clusterLegend=newClusterColors,
                              checkTransformAndAssay=FALSE
    )
    #    clusterLegend(retval)<-newClusterColors
    return(retval)
  }
)


#' @details \code{removeClusters} creates a new cluster that unassigns samples in cluster \code{clustersToRemove} (in the clustering defined by \code{whichClusters}) and assigns them to -1 (unassigned)
#' @param clustersToRemove numeric vector identifying the clusters to remove (whose samples will be reassigned to -1 value).
#' @param whichCluster Clustering from which to remove clusters for
#'  \code{removeCluster}. Note that it is a singular cluster.
#' @rdname subset
#' @inheritParams addClusterings
#' @aliases removeClusters
#' @export
setMethod(
  f = "removeClusters",
  signature = c("ClusterExperiment","numeric"),
  definition = function(x,whichCluster,clustersToRemove,makePrimary=FALSE,clusterLabels=NULL) {
    whCl<-.convertSingleWhichCluster(x,whichCluster)
    cl<-clusterMatrix(x)[,whCl]
    leg<-clusterLegend(x)[[whCl]]
    if(is.character(clustersToRemove)){
      m<- match(clustersToRemove,leg[,"name"] )
      if(any(is.na(m)))
        stop("invalid names of clusters in 'clustersToRemove'")
      clustersToRemove<-as.numeric(leg[m,"clusterIds"])
    }
    if(is.numeric(clustersToRemove)){
      if(any(!clustersToRemove %in% cl)) stop("invalid clusterIds in 'clustersToRemove'")
      if(any(clustersToRemove== -1)) stop("cannot remove -1 clusters using this function. See 'assignUnassigned' to assign unassigned samples.")
      cl[cl %in% clustersToRemove]<- -1
    }
    else stop("clustersToRemove must be either character or numeric")
    if(is.null(clusterLabels)){
      currlabel<-clusterLabels(x)[whCl]
      clusterLabels<-paste0(currlabel,"_unassignClusters")
    }
    if(clusterLabels %in% clusterLabels(x))
      stop("must give a 'clusterLabels' value that is not already assigned to a clustering")
    newleg<-leg
    if(!"-1" %in% leg[,"clusterIds"] & any(cl== -1)){
      newleg<-rbind(newleg,c("-1","white","-1"))
    }
    whRm<-which(as.numeric(newleg[,"clusterIds"]) %in% clustersToRemove )
    if(length(whRm)>0){
      newleg<-newleg[-whRm,,drop=FALSE]
    }
		newCl<-list(newleg)
		#names(newCl)<-clusterLabels
    return(addClusterings(x, cl,  clusterLabels = clusterLabels,clusterLegend=newCl,makePrimary=makePrimary))


  }
)
#' @rdname subset
#' @export
setMethod(
  f = "removeClusters",
  signature = signature("ClusterExperiment","character"),
  definition = function(x, whichCluster,...) {
    whichCluster<-.TypeIntoIndices(x,whichCluster)
    removeClusters(x,whichCluster,...)
  }
)

#' @details Note that when subsetting the data, the dendrogram information and
#' the co-clustering matrix are lost.
#' @aliases [,ClusterExperiment,ANY,ANY,ANY-method [,ClusterExperiment,ANY,character,ANY-method
#' @param i,j A vector of logical or integer subscripts, indicating the rows and columns to be subsetted for \code{i} and \code{j}, respectively.
#' @param drop A logical scalar that is ignored.
#' @rdname subset
#' @export
setMethod(
  f = "[",
  signature = c("ClusterExperiment", "ANY", "character"),
  definition = function(x, i, j, ..., drop=TRUE) {
    j<-match(j, colnames(x))
    callGeneric()
    
  }
)
#' @rdname subset
#' @export
setMethod(
  f = "[",
  signature = c("ClusterExperiment", "ANY", "logical"),
  definition = function(x, i, j, ..., drop=TRUE) {
    j<-which(j)
    callGeneric()
  }
)
#' @rdname subset
#' @export
setMethod(
  f = "[",
  signature = c("ClusterExperiment", "ANY", "numeric"),
  definition = function(x, i, j, ..., drop=TRUE) {
    # #out <- callNextMethod() #doesn't work once I added the logical and character choices.
    # out<-selectMethod("[",c("SingleCellExperiment","ANY","numeric"))(x,i,j) #have to explicitly give the inherintence... not great.
    ###Note: Could fix subsetting, so that if subset on genes, but same set of samples, doesn't do any of this...
    #Following Martin Morgan advice, do "new" rather than @<- to create changed object
    #need to subset cluster matrix and convert to consecutive integer valued clusters:
		
		#pull names out so can match it to the clusterLegend. 
		subMat<-clusterMatrixNamed(x)[j, ,drop=FALSE]
		
		#danger if not unique names
		whNotUniqueNames<-vapply(clusterLegend(x),FUN=function(mat){length(unique(mat[,"name"]))!=nrow(mat)},FUN.VALUE=TRUE)
		if(any(whNotUniqueNames)){
			warning("Some clusterings do not have unique names; information in clusterLegend will not be transferred to subset.")
			subMatInt<-x@clusterMatrix[j, whNotUniqueNames,drop=FALSE]
			subMat[,whNotUniqueNames]<-subMatInt
		}
    nms<-colnames(subMat)
    ##Fix clusterLegend slot, in case now lost a level and to match new integer values
		#shouldn't need give colors, but function needs argument
    if(nrow(subMat)>0){
			out<-.makeColors(clMat=subMat, distinctColors=FALSE,colors=massivePalette,                           matchClusterLegend=clusterLegend(x),matchTo="name") 
			newMat<-out$numClusters
	    colnames(newMat)<-nms
	    newClLegend<-out$colorList
	    #fix order of samples so same
	    newOrder<-rank(x@orderSamples[j])
	    #
    	
    }
		else{
			newClLegend<-list()
			newOrder<-NA_real_
			newMat<-subMat
		}
    out<- ClusterExperiment(
      object=as(selectMethod("[",c("SingleCellExperiment","ANY","numeric"))(x,i,j),"SingleCellExperiment"),#have to explicitly give the inherintence... not great.
      clusters = newMat,
      transformation=x@transformation,
      primaryIndex = x@primaryIndex,
      clusterTypes = x@clusterTypes,
      clusterInfo=x@clusterInfo,
      orderSamples=newOrder,
      clusterLegend=newClLegend,
      checkTransformAndAssay=FALSE
    )
    #	clusterLegend(out)<-newClLegend
    return(out)
  }
)
