# Supplementary material for: clusterExperiment and RSEC: A Bioconductor package and framework for clustering of single-cell and other large gene expression datasets
Source: PLoS Comput Biol. 2018 Sep 4;14(9):e1006378. doi: 10.1371/journal.pcbi.1006378 (PMC6138422; doi:10.1371/journal.pcbi.1006378)
Supplement: S1 Code — We provide the source code for the clusterExperiment package, version 2.1.5, used to do the analyses provided in the paper for reproducibility. However, users should not use this source code, but rather follow the Bioconductor installation instructions at https://www.bioconductor.org/install/ for installation of the package. (GZ) [file pcbi.1006378.s009.gz › clusterExperiment/R/transformFunction.R]

#' @name transformData
#' @title Transform the original data in a ClusterExperiment object
#' @aliases transformData,matrixOrHDF5-method
#' @description Provides the transformed data
#' @param object a matrix, SummarizedExperiment, SingleCellExperiment or
#'   ClusterExperiment object.
#' @param transFun a transformation function to be applied to the data. If the
#'   transformation applied to the data creates an error or NA values, then the
#'   function will throw an error. If object is of class
#'   \code{ClusterExperiment}, the stored transformation will be used and giving
#'   this parameter will result in an error.
#' @param isCount if \code{transFun=NULL}, then \code{isCount=TRUE} will
#'   determine the transformation as defined by \code{function(x){log2(x+1)}},
#'   and \code{isCount=FALSE} will give a transformation function
#'   \code{function(x){x}}. Ignored if \code{transFun=NULL}. If object is of
#'   class \code{ClusterExperiment}, the stored transformation will be used and
#'   giving this parameter will result in an error.
#' @param ... Values passed on the the 'matrix' method.
#' @return A DataFrame defined by \code{assay(x)} suitably transformed
#' @details The data matrix defined by \code{assay(x)} is transformed based on
#'   the transformation function either defined in x (in the case of a
#' \code{ClusterExperiment} object) or by user given values for other classes.
#'
#'
#' @examples
#' mat <- matrix(data=rnorm(200), ncol=10)
#' mat[1,1] <- -1 #force a negative value
#' labels <- gl(5, 2)
#' cc <- ClusterExperiment(mat, as.numeric(labels), transformation =
#' function(x){x^2}) #define transformation as x^2
#' z<-transformData(cc)
#' @export
setMethod(
  f = "transformData",
  signature = "matrixOrHDF5",
  definition = function(object,transFun=NULL,isCount=FALSE) {
	  transFun<-.makeTransFun(transFun=transFun,isCount=isCount)
	  x <- try(transFun(object), silent=TRUE)
	  if(inherits(x, "try-error"))
	    stop("User-supplied `transFun` produces the following error on the input data matrix:\n",x)
	  if(anyNA(x))
	    stop("User-supplied `transFun` produces NA values")
	  return(x)
  }
)
#' @export
#' @param whichAssay numeric or character specifying which assay to use. See
#'   \code{\link[SummarizedExperiment]{assay}} for details.
#' @rdname transformData
setMethod(
  f = "transformData",
  signature = "ClusterExperiment",
  definition = function(object, whichAssay=1, ...) {
  	if(any(c("transFun","isCount") %in% names(list(...))))
  		stop("The internally saved transformation function of a ClusterExperiment object must be used when given as input and setting 'transFun' or 'isCount' for a 'ClusterExperiment' is not allowed.")
	  return(transformData(assay(object, whichAssay),transFun=transformation(object)))
  }
)
#' @export
#' @rdname transformData
setMethod(
  f = "transformData",
  signature = "SingleCellExperiment",
  definition = function(object, whichAssay=1, ...) {
	  return(transformData(assay(object, whichAssay),...))
  }
)
#' @export
#' @rdname transformData
setMethod(
  f = "transformData",
  signature = "SummarizedExperiment",
  definition = function(object,...) {
	  return(transformData(as(object,"SingleCellExperiment"),...))
  }
)

#small function to uniformally return transformation function from combination of transFun and isCount
.makeTransFun<-function(transFun=NULL,isCount=FALSE){
  if(is.null(transFun)){
    transFun <- if(isCount) function(x){log2(x+1)} else function(x){x}
  }
  return(transFun)
}
