# Supplementary material for: clusterExperiment and RSEC: A Bioconductor package and framework for clustering of single-cell and other large gene expression datasets
Source: PLoS Comput Biol. 2018 Sep 4;14(9):e1006378. doi: 10.1371/journal.pcbi.1006378 (PMC6138422; doi:10.1371/journal.pcbi.1006378)
Supplement: S1 Code — We provide the source code for the clusterExperiment package, version 2.1.5, used to do the analyses provided in the paper for reproducibility. However, users should not use this source code, but rather follow the Bioconductor installation instructions at https://www.bioconductor.org/install/ for installation of the package. (GZ) [file pcbi.1006378.s009.gz › clusterExperiment/R/updateObject.R]

#' @title Update old ClusterExperiment object to current class definition
#' @name updateObject
#' @description This function updates ClusterExperiment objects from previous
#'   versions of package into the current definition
#' @param object a \code{ClusterExperiment} (or \code{clusterExperiment} from 
#'   older versions). Must have at a minimum a slot \code{clusterMatrix}.
#' @inheritParams BiocGenerics::updateObject 
#' @inheritParams ClusterExperiment-class
#' @details The function creates a valid \code{ClusterExperiment} object by 
#'   adding the default values of missing slots. It does so by calling the 
#'   \code{\link{ClusterExperiment}} function, which imputs default (empty) 
#'   values for missing slots.
#' @details The object is required to have minimal components to be updated. 
#'   Specifically, it must have all the required elements of a Summarized 
#'   Experiment as well as the basic slots of a ClusterExperiment object which 
#'   have not changed over time. These are: \code{clusterMatrix},
#'   \code{primaryIndex}, \code{clusterInfo}, \code{transformation}, 
#'   \code{clusterTypes}, \code{clusterLegend}, \code{orderSamples}.
#' @details If \emph{any} of the dendrogram-related slots are missing, ALL of 
#'   the dendrogram \emph{and} merge related slots will be cleared to default 
#'   values. Similarly, if \emph{any} of the merge-related slots are missing, 
#'   ALL of the merge-related slots will be cleared to the default values.
#' @details The function currently only works for object of 
#'   \code{ClusterExperiment}, not the older name \code{clusterExperiment}.
#' @return A valid \code{ClusterExperiment} object based on the current 
#'   definition of ClusterExperiment.
#' @seealso \code{\link{ClusterExperiment}}
#' @aliases updateObject,ClusterExperiment-method
#' @rdname updateObject
#' @export
#' @importFrom BiocGenerics updateObject
setMethod(
  f = "updateObject",
  signature = signature(object = "ClusterExperiment"),
  definition = function(object, checkTransformAndAssay=FALSE,...,verbose=FALSE){
		#create snames, which is the slots the object actually has
		#and will eventually be narrowed down to only those slots will pass to `ClusterExperiment`
		#list names of all current required slots
		ceSlots<-slotNames(object)
		testSnames<-sapply(ceSlots,.hasSlot,object=object)
		snames<-ceSlots[testSnames]

		#--------
		#check has at least the required slots of SummarizedExperiment class
		#--------
		if(!all(slotNames("SummarizedExperiment") %in% snames)){
			missSE<-which(!slotNames("SummarizedExperiment") %in% snames)
			stop("given object does not have the basic slots of SummarizedExperiment, cannot be updated (missing:",paste(slotNames("SummarizedExperiment")[missSE],collapse=","),"). To construct a ClusterExperiment object from its original components, use the function 'ClusterExperiment'")
		}

	#--------
	#check has minimal required slots of a clusterExperiment object of any version
	#--------
  requiredSlots<-c("clusterMatrix","primaryIndex", "clusterInfo","transformation","clusterTypes","clusterLegend","orderSamples")
	if(!all(requiredSlots %in% snames)){
		missCE<-which(!requiredSlots %in% snames)
		stop("given object does not have the basic slots of ClusterExperiment, cannot be updated (missing:",paste(requiredSlots[missCE],collapse=","),"). To construct a ClusterExperiment object from its original components, use the function 'ClusterExperiment'")
	}

	#--------
	#extract either SE or SCE object
	#--------
	# if(canCoerce(object,"SummarizedExperiment")) se<-updateObject(as(object,"SummarizedExperiment"))
	if(canCoerce(object,"SingleCellExperiment")){
		#if object was from before SCE requirement (2.0.0)
		se<-updateObject(as(object,"SingleCellExperiment"))
	}
	else{
		if(canCoerce(object,"SummarizedExperiment")) se<-updateObject(as(object,"SummarizedExperiment"))
		else stop("cannot coerce object to SummarizedExperiment")
	}

	#--------
	# Ignore slots that have to come together, with warnings
	#--------

	dendroSlots<-c("dendro_samples", "dendro_clusters",
  "dendro_index", "dendro_outbranch")

	mergeSlots<-c("merge_index",
"merge_dendrocluster_index",
"merge_method", "merge_demethod", "merge_cutoff",
"merge_nodeProp", "merge_nodeMerge")

	if(any(!dendroSlots %in% snames)& any(dendroSlots %in% snames)){
		warning("'object' does not contain ALL required slots saving the dendro-related information. Updated object will remove all dendro AND merge related slots")
		snames<-snames[-which(snames %in% dendroSlots)]
		snames<-snames[-which(snames %in% mergeSlots)]
	}

	if(any(!mergeSlots %in% snames) & any(mergeSlots %in% snames)){
		warning("'object' does not contain ALL required slots saving the merge-related information.  Updated object will remove all merge related slots")
		snames<-snames[-which(snames %in% mergeSlots)]
	}

	#--------
	# Get included slots of ones I create 
	#--------
	myslots<- c("transformation",
  	"primaryIndex", "clusterInfo",
  "clusterTypes", "dendro_samples", "dendro_clusters",
  "dendro_index", "dendro_outbranch", "coClustering",
  "clusterLegend", "orderSamples", "merge_index",
"merge_dendrocluster_index",
"merge_method", "merge_demethod", "merge_cutoff",
"merge_nodeProp", "merge_nodeMerge")
	snames<-snames[snames %in% myslots]

	object<-try(do.call("ClusterExperiment",c(list(object=se,clusters=object@clusterMatrix,checkTransformAndAssay=checkTransformAndAssay),attributes(object)[snames])),silent=TRUE)
	if(!inherits(object,"try-error")){
		return(object)
	} 
		else stop("Attempt to convert did not result in valid object. Here is the error from 'ClusterExperiment':\n",object)
}
)
