# Supplementary material for: clusterExperiment and RSEC: A Bioconductor package and framework for clustering of single-cell and other large gene expression datasets
Source: PLoS Comput Biol. 2018 Sep 4;14(9):e1006378. doi: 10.1371/journal.pcbi.1006378 (PMC6138422; doi:10.1371/journal.pcbi.1006378)
Supplement: S1 Code — We provide the source code for the clusterExperiment package, version 2.1.5, used to do the analyses provided in the paper for reproducibility. However, users should not use this source code, but rather follow the Bioconductor installation instructions at https://www.bioconductor.org/install/ for installation of the package. (GZ) [file pcbi.1006378.s009.gz › clusterExperiment/R/workflowClusters.R]

#Update here if change workflow values. Also defines the order of them.
.workflowValues<-c("final","mergeClusters","makeConsensus","clusterMany")

#' @title Methods for workflow clusters
#'
#' @description The main workflow of the package is made of
#'   \code{\link{clusterMany}}, \code{\link{makeConsensus}}, and
#'   \code{\link{mergeClusters}}. The clusterings from these functions (and not
#'   those obtained in a different way) can be obtained with the functions
#'   documented here.
#' @param x a \code{\link{ClusterExperiment}} object.
#' @param iteration numeric. Which iteration of the workflow should be used.
#' @return \code{workflowClusters} returns a matrix consisting of the
#'   appropriate columns of the \code{clusterMatrix} slot.
#' @aliases workflowClusters workflowClusterTable workflowClusterDetails
#'   workflowClusters,ClusterExperiment-method
#' @name workflowClusters
#' @export
#' @examples
#' data(simData)
#'
#' cl <- clusterMany(simData,nReducedDims=c(5,10,50),  reduceMethod="PCA",
#' clusterFunction="pam", ks=2:4, findBestK=c(FALSE), removeSil=TRUE,
#' subsample=FALSE)
#'
#' clCommon <- makeConsensus(cl, whichClusters="workflow", proportion=0.7,
#' minSize=10)
#'
#' clCommon <- makeDendrogram(clCommon)
#'
#' clMerged <- mergeClusters(clCommon,mergeMethod="adjP", DEMethod="limma")
#'
#' head(workflowClusters(clMerged))
#' workflowClusterDetails(clMerged)
#' workflowClusterTable(clMerged)
setMethod(
  f = "workflowClusters",
  signature = signature("ClusterExperiment"),
  definition = function(x,iteration=0) {
    ppIndex<-workflowClusterDetails(x)
    if(is.na(iteration)) iteration<-unique(ppIndex[,"iteration"])
    if(!is.null(ppIndex)){
      whIteration<-which(ppIndex[,"iteration"]%in%iteration)
      if(length(whIteration)>0){
        index<-ppIndex[whIteration,"index"]
        return(clusterMatrix(x)[,index,drop=FALSE])
      }
      else return(NULL)
    }
    else return(NULL)
  }
)


#' @rdname workflowClusters
#' @return \code{workflowClusterDetails} returns a \code{data.frame} with some
#'   details on the clusterings, such as the type (e.g., `clusterMany`,
#'   `makeConsensus`) and iteration.
#' @export
setMethod(
  f = "workflowClusterDetails",
  signature = signature("ClusterExperiment"),
  definition = function(x) {

    if(length(clusterTypes(x))!=NCOL(clusterMatrix(x))) stop("Invalid ClusterExperiment object")
    #check if old iterations already exist; note assumes won't have previous iteration unless have current one.
    existingOld<-lapply(.workflowValues,function(ch){
      regex<-paste(ch,".",sep="")
      grep(regex,clusterTypes(x))

    })
    st<-strsplit(clusterTypes(x)[unlist(existingOld)],"[.]")
    oldValues<-data.frame(index=unlist(existingOld),type=sapply(st,.subset2,1),iteration=as.numeric(sapply(st,.subset2,2)),stringsAsFactors=FALSE)

    wh<-which(clusterTypes(x) %in% .workflowValues) #current iteration
    if(length(wh)>0){
      existingValues<-data.frame(index=wh,type=clusterTypes(x)[wh], iteration=0,stringsAsFactors=FALSE) #0 indicates current iteration
      if(nrow(oldValues)>0) existingValues<-rbind(oldValues,existingValues)
    }
    else{
      if(nrow(oldValues)>0) existingValues<-oldValues
      else   return(NULL)
    }
    if(nrow(existingValues)>0){ #just to make sure
        existingValues$label=clusterLabels(x)[existingValues$index]
        existingValues<-existingValues[order(existingValues$index),]
    }
    rownames(existingValues)<-NULL
    return(existingValues)

  }
)
#' @rdname workflowClusters
#' @return \code{workflowClusterTable} returns a table of how many of the
#'   clusterings belong to each of the following possible values: `final`,
#'   `mergeClusters`, `makeConsensus` and `clusterMany`.
#' @export
setMethod(
  f = "workflowClusterTable",
  signature = signature("ClusterExperiment"),
  definition = function(x){
    ppIndex<-workflowClusterDetails(x)
    table(Type=factor(ppIndex[,"type"],levels=.workflowValues),Iteration=factor(ppIndex[,"iteration"]))
  }
)


#' @rdname workflowClusters
#' @param whichCluster which cluster to set to current in the workflow
#' @inheritParams clusterMany
#' @return \code{setToCurrent} returns a \code{ClusterExperiment} object where
#'   the indicated cluster of \code{whichCluster} has been set to the most
#'   current iteration in the workflow. Pre-existing clusters are appropriately
#'   updated.
#' @export
#' @aliases setToCurrent
setMethod(
  f = "setToCurrent",
  signature = signature("ClusterExperiment"),
  definition = function(x,whichCluster,eraseOld=FALSE){
    if(is.character(whichCluster)) whCl<-.TypeIntoIndices(x,whClusters=whichCluster) else whCl<-whichCluster
    if(length(whCl)!=1) stop("Invalid value for 'whichCluster'. Current value identifies ",length(whCl)," clusterings, but 'whichCluster' must identify only a single clustering.")
    if(!whCl %in% seq_len(nClusterings(x))) stop("Invalid value for 'whichCluster'. Must be integer between 1 and ", nClusterings(x))
    
    type<-strsplit(clusterTypes(x)[whCl],"[.]")[[1]][1]
    if(!type %in% .workflowValues[-1]) stop("Input cluster is not a workflow cluster. Must be of clustType: ",paste(.workflowValues[-1],sep=","))
			#not sure here if should have argument newLabelToAdd
    newX<-.updateCurrentWorkflow(x,eraseOld=eraseOld,newTypeToAdd=type,newLabelToAdd=NULL)
		
    clusterTypes(newX)[whCl]<-type
    primaryClusterIndex(newX)<-whCl
    
    if(strsplit(clusterLabels(x)[whCl],"[.]")[[1]][1]==type){
      clusterLabels(newX)[whCl]<-type
    }
    return(newX)
  }
)

#' @rdname workflowClusters
#' @param clusterLabel optional string value to give to cluster set to be "final"
#' @return \code{setToFinal} returns a \code{ClusterExperiment} object where the
#'   indicated cluster of \code{whichCluster} has clusterType set to "final".
#'   The primaryClusterIndex is also set to this cluster, and the clusterLabel,
#'   if given.
#' @export
#' @aliases setToFinal
setMethod(
  f = "setToFinal",
  signature = signature("ClusterExperiment"),
  definition = function(x,whichCluster,clusterLabel){
    if(is.character(whichCluster)) whCl<-.TypeIntoIndices(x,whClusters=whichCluster) else whCl<-whichCluster
    if(length(whCl)!=1) warning("Invalid value for 'whichCluster'. Current value identifies ",length(whCl)," clusterings, but 'whichCluster' must identify only a single clustering.")
    if(!whCl %in% seq_len(nClusterings(x))) stop("Invalid value for 'whichCluster'. Must be integer between 1 and ", nClusterings(x))
    clusterTypes(x)[whCl]<-"final"
    if(!missing(clusterLabel)) clusterLabels(x)[whCl]<-clusterLabel
    primaryClusterIndex(x)<-whCl
    return(x)
  }
)
#change current workflow to old iteration
# add number to it if eraseOld=FALSE
# delete ALL workflow if eraseOld=TRUE (not just the current iteration)
.updateCurrentWorkflow<-function(object,eraseOld,newTypeToAdd,newLabelToAdd){
  
  ppIndex<-workflowClusterDetails(object)
  origLabels<-clusterLabels(object)
  origTypes<-clusterTypes(object)
  if(!any(newTypeToAdd %in% .workflowValues[-1])) stop("error in internal coding: newTypeToAdd must be one of .workflowValues. Contact mantainer.")
  whNew<-max(match(newTypeToAdd, .workflowValues))
  downstreamType<-.workflowValues[2:whNew]
  if(!is.null(ppIndex)){ #there are pre-existing workflow results
    curr<-ppIndex[ppIndex[,"iteration"]==0,]
    if(any(curr[,"type"] %in% downstreamType) || any(ppIndex[,"iteration"]!=0)){
      if(eraseOld){
        #removes all past iterations, not just current, except for current iteration that upstream of new one
        whRm<- union(curr[curr[,"type"] %in% downstreamType, "index"],ppIndex[ppIndex[,"iteration"]!=0,"index"])
        if(length(whRm)==nClusterings(object)) return(NULL)
        else object<-removeClusterings(object,whRm) 
      }
      else{
        #otherwise, only current downstream ones that exist get updated number
        if(any(curr[,"type"] %in% downstreamType)){
          whDown<-which(ppIndex[,"type"] %in% downstreamType)
          maxDownstream<-max(ppIndex[whDown,"iteration"])
          newIteration<-maxDownstream+1
          #check if any upstream have iteration > maxDownstream
          whUp<-which(!ppIndex[,"type"] %in% downstreamType)
          if(length(whUp)>0){
            maxUpstream<-max(ppIndex[whUp,"iteration"])
            if(maxUpstream>newIteration) newIteration<-maxUpstream
          }
          whFix<-curr[curr[,"type"] %in% downstreamType, "index"]
          
          updateCluster<-origTypes
          updateCluster[whFix]<-paste(updateCluster[whFix],newIteration,sep=".")
          clusterTypes(object)<-updateCluster
          if(any(origLabels[whFix]%in%.workflowValues) | any(origTypes[whFix]=="clusterMany")){ 
            #only change those labels that haven't been manually fixed by the user
            updateLabel<-origLabels
            if(any(origLabels[whFix]%in%.workflowValues)){
              whUnedited<-which(updateLabel[whFix]%in%.workflowValues)
              updateLabel[whFix[whUnedited]]<-paste(updateLabel[whFix[whUnedited]],newIteration,sep=".")
            }
            if(any(origTypes[whFix]=="clusterMany")){
              #always update the clusterMany labels because otherwise get repetitive. Mainly for test checks...
              #should always be different set than the ones above.
              whCM<-which(origTypes[whFix]=="clusterMany")
              updateLabel[whFix[whCM]]<-paste(updateLabel[whFix[whCM]],newIteration,sep=".")
            }
            clusterLabels(object)<-updateLabel
          }
          else if(!is.null(newLabelToAdd) && any(newLabelToAdd %in% origLabels[whFix])){
            updateLabel<-origLabels
            whDuplicated<-which(updateLabel[whFix]%in%newLabelToAdd)
            updateLabel[whFix[whDuplicated]]<-paste(updateLabel[whFix[whDuplicated]],newIteration,sep=".")
            clusterLabels(object)<-updateLabel
            
          }
          
        }
      }
    }
  }
  object<-.unnameClusterSlots(object) #just to make sure didn't have names on labels or types
  ch<-.checkClusterTypes(object)
  if(!is.logical(ch)) stop(ch)
  ch<-.checkClusterLabels(object)
  if(!is.logical(ch)) stop(ch)
  return(object)
}
