# Supplementary material for: clusterExperiment and RSEC: A Bioconductor package and framework for clustering of single-cell and other large gene expression datasets
Source: PLoS Comput Biol. 2018 Sep 4;14(9):e1006378. doi: 10.1371/journal.pcbi.1006378 (PMC6138422; doi:10.1371/journal.pcbi.1006378)
Supplement: S1 Code — We provide the source code for the clusterExperiment package, version 2.1.5, used to do the analyses provided in the paper for reproducibility. However, users should not use this source code, but rather follow the Bioconductor installation instructions at https://www.bioconductor.org/install/ for installation of the package. (GZ) [file pcbi.1006378.s009.gz › clusterExperiment/man/ClusterExperiment-methods.Rd]

% Generated by roxygen2: do not edit by hand
% Please edit documentation in R/AllHelper.R
\docType{methods}
\name{ClusterExperiment-methods}
\alias{ClusterExperiment-methods}
\alias{show}
\alias{show,ClusterExperiment-method}
\alias{transformation,ClusterExperiment-method}
\alias{transformation}
\alias{transformation<-,ClusterExperiment,function-method}
\alias{transformation<-}
\alias{nClusterings,ClusterExperiment-method}
\alias{nClusterings}
\alias{nClusters,ClusterExperiment-method}
\alias{nClusters}
\alias{nFeatures,ClusterExperiment-method}
\alias{nFeatures}
\alias{nSamples,ClusterExperiment-method}
\alias{nSamples}
\alias{clusterMatrixNamed,ClusterExperiment-method}
\alias{clusterMatrixNamed}
\alias{clusterMatrixColors,ClusterExperiment-method}
\alias{clusterMatrixColors}
\alias{clusterMatrix,ClusterExperiment,missing-method}
\alias{clusterMatrix}
\alias{clusterMatrix,ClusterExperiment,numeric-method}
\alias{clusterMatrix}
\alias{clusterMatrix,ClusterExperiment,character-method}
\alias{clusterMatrix}
\alias{primaryCluster,ClusterExperiment-method}
\alias{primaryCluster}
\alias{primaryClusterIndex,ClusterExperiment-method}
\alias{primaryClusterIndex}
\alias{primaryClusterLabel,ClusterExperiment-method}
\alias{primaryClusterLabel}
\alias{primaryClusterNamed,ClusterExperiment-method}
\alias{primaryClusterNamed}
\alias{primaryClusterType,ClusterExperiment-method}
\alias{primaryClusterType}
\alias{subsetByCluster,ClusterExperiment-method}
\alias{subsetByCluster}
\alias{primaryClusterIndex<-,ClusterExperiment,numeric-method}
\alias{primaryClusterIndex<-}
\alias{dendroClusterIndex,ClusterExperiment-method}
\alias{dendroClusterIndex}
\alias{coClustering,ClusterExperiment-method}
\alias{coClustering}
\alias{coClustering<-,ClusterExperiment,matrix-method}
\alias{coClustering<-}
\alias{clusterTypes,ClusterExperiment-method}
\alias{clusterTypes}
\alias{clusteringInfo,ClusterExperiment-method}
\alias{clusteringInfo}
\alias{clusterLabels,ClusterExperiment-method}
\alias{clusterLabels}
\alias{clusterLabels<-,ClusterExperiment,character-method}
\alias{clusterLabels<-}
\alias{clusterLegend,ClusterExperiment-method}
\alias{clusterLegend}
\alias{clusterLegend<-,ClusterExperiment,list-method}
\alias{clusterLegend<-}
\alias{renameClusters,ClusterExperiment,character-method}
\alias{renameClusters}
\alias{recolorClusters,ClusterExperiment,character-method}
\alias{recolorClusters}
\alias{orderSamples,ClusterExperiment-method}
\alias{orderSamples}
\alias{orderSamples<-,ClusterExperiment,numeric-method}
\alias{orderSamples<-}
\alias{clusterTypes<-,ClusterExperiment,character-method}
\alias{clusterTypes<-}
\alias{addToColData,ClusterExperiment-method}
\alias{addToColData}
\alias{colDataClusters,ClusterExperiment-method}
\alias{colDataClusters}
\title{Helper methods for the ClusterExperiment class}
\usage{
\S4method{show}{ClusterExperiment}(object)

\S4method{transformation}{ClusterExperiment}(x)

\S4method{transformation}{ClusterExperiment,`function`}(object) <- value

\S4method{nClusterings}{ClusterExperiment}(x)

\S4method{nClusters}{ClusterExperiment}(x, ignoreUnassigned = TRUE)

\S4method{nFeatures}{ClusterExperiment}(x)

\S4method{nSamples}{ClusterExperiment}(x)

\S4method{clusterMatrixNamed}{ClusterExperiment}(x, whichClusters = "all")

\S4method{clusterMatrixColors}{ClusterExperiment}(x, whichClusters)

\S4method{clusterMatrix}{ClusterExperiment,missing}(x, whichClusters)

\S4method{clusterMatrix}{ClusterExperiment,numeric}(x, whichClusters)

\S4method{clusterMatrix}{ClusterExperiment,character}(x, whichClusters)

\S4method{primaryCluster}{ClusterExperiment}(x)

\S4method{primaryClusterIndex}{ClusterExperiment}(x)

\S4method{primaryClusterLabel}{ClusterExperiment}(x)

\S4method{primaryClusterNamed}{ClusterExperiment}(x)

\S4method{primaryClusterType}{ClusterExperiment}(x)

\S4method{subsetByCluster}{ClusterExperiment}(x, clusterValue,
  whichCluster = "primary", matchTo = c("name", "clusterIds"))

\S4method{primaryClusterIndex}{ClusterExperiment,numeric}(object) <- value

\S4method{dendroClusterIndex}{ClusterExperiment}(x)

\S4method{coClustering}{ClusterExperiment}(x)

\S4method{coClustering}{ClusterExperiment,matrix}(object) <- value

\S4method{clusterTypes}{ClusterExperiment}(x)

\S4method{clusteringInfo}{ClusterExperiment}(x)

\S4method{clusterLabels}{ClusterExperiment}(x)

\S4method{clusterLabels}{ClusterExperiment,character}(object) <- value

\S4method{clusterLegend}{ClusterExperiment}(x)

\S4method{clusterLegend}{ClusterExperiment,list}(object) <- value

\S4method{renameClusters}{ClusterExperiment,character}(object, value,
  whichCluster = "primary", matchTo = c("name", "clusterIds"))

\S4method{recolorClusters}{ClusterExperiment,character}(object, value,
  whichCluster = "primary", matchTo = c("name", "clusterIds"))

\S4method{orderSamples}{ClusterExperiment}(x)

\S4method{orderSamples}{ClusterExperiment,numeric}(object) <- value

\S4method{clusterTypes}{ClusterExperiment,character}(object) <- value

\S4method{addToColData}{ClusterExperiment}(object, ...)

\S4method{colDataClusters}{ClusterExperiment}(object,
  whichClusters = "primary", useNames = TRUE, makeFactor = TRUE, ...)
}
\arguments{
\item{x, object}{a ClusterExperiment object.}

\item{value}{The value to be substituted in the corresponding slot. See the
slot descriptions in \code{\link{ClusterExperiment}} for details on what
objects may be passed to these functions.}

\item{ignoreUnassigned}{logical. If true, ignore the clusters with -1 or -2 assignments in calculating the number of clusters per clustering.}

\item{whichClusters}{argument that can be either numeric or character value
indicating the clusters to be used. If numeric, gives the indices of the
\code{clusterMatrix} to return; this can also be used to defined an
ordering for the clusterings (as relevant). \code{whichClusters} can be a
character value identifying the \code{clusterTypes} to be used, or if not
matching \code{clusterTypes} then \code{clusterLabels}; alternatively
\code{whichClusters} can be either 'all' or 'workflow' or 'primary' to
indicate choosing all clusterings or choosing all 
\code{\link{workflowClusters}} clusterings or choosing the 'primary'
clustering, respectively. If missing, the entire matrix of all clusterings
is returned.}

\item{clusterValue}{values of the cluster to match to for subsetting}

\item{whichCluster}{argument to identify cluster, taking input like 
\code{whichClusters}, only requires that only a single clustering can be identified.}

\item{matchTo}{for subsetting, whether to match to the cluster name
(\code{"name"}) or internal cluster id (\code{"clusterIds"})}

\item{...}{For \code{addToColData}, arguments passed to \code{colDataClusters}.}

\item{useNames}{for \code{tableClusters}, whether the output should be tabled
with names (\code{useNames=TRUE}) or ids (\code{useNames=FALSE})}

\item{makeFactor}{logical for \code{colDataClusters}. If TRUE the clustering
will be added to the \code{colData} slot as a factor. If FALSE, the
clustering will be added to the \code{colData} slot as a character vector
if \code{useNames=TRUE} and as a numeric vector if \code{useNames=FALSE}.}
}
\value{
\code{transformation} prints the function used to transform the data
prior to clustering.

\code{nClusterings} returns the number of clusterings (i.e., ncol of
clusterMatrix).

\code{nClusters} returns the number of clusters per clustering

\code{nFeatures} returns the number of features (same as `nrow`).

\code{nSamples} returns the number of samples (same as `ncol`).

\code{clusterMatrixNamed} returns a matrix with cluster labels.

\code{clusterMatrixColors} returns the matrix with all the clusterings, using the internally stored colors for each cluster

\code{clusterMatrix} returns the matrix with all the clusterings.

\code{clusterMatrix} returns the matrix with all the clusterings.

\code{clusterMatrix} returns the matrix with all the clusterings.

\code{primaryCluster} returns the primary clustering (as numeric).

\code{primaryClusterIndex} returns/sets the primary clustering index
(i.e., which column of clusterMatrix corresponds to the primary clustering).

\code{primaryClusterIndex} returns/sets the primary clustering index
(i.e., which column of clusterMatrix corresponds to the primary clustering).

\code{primaryClusterNamed} returns the primary cluster (using cluster
labels).

\code{primaryClusterIndex} returns/sets the primary clustering index
(i.e., which column of clusterMatrix corresponds to the primary clustering).

\code{subsetByCluster} subsets the object by clusters in a clustering
and returns a ClusterExperiment object with only those samples

\code{dendroClusterIndex} returns/sets the clustering index 
of the clusters used to create dendrogram
(i.e., which column of clusterMatrix corresponds to the clustering).

\code{coClustering} returns/sets the co-clustering matrix.

\code{clusterTypes} returns/sets the clusterTypes slot.

\code{clusteringInfo} returns the clusterInfo slot.

\code{clusterLabels} returns/sets the column names of the clusterMatrix slot.

\code{clusterLegend} returns/sets the clusterLegend slot.

\code{renameClusters} changes the names assigned to clusters within a clustering

\code{recolorClusters} changes the colors assigned to clusters within a clustering

\code{orderSamples} returns/sets the orderSamples slot.

\code{addToColData} returns a \code{ClusterExperiment} object
with the clusterings in clusterMatrix slot added to the \code{colData} slot

\code{colDataClusters} returns a \code{DataFrame} object
that has the clusterings in clusterMatrix slot added to the 
\code{DataFrame} in the \code{colData} slot
}
\description{
This is a collection of helper methods for the ClusterExperiment class.
}
\details{
Note that redefining the transformation function via
  \code{transformation(x)<-} will check the validity of the transformation on
  the data assay. If the assay is large, this may be time consuming. Consider
  using a call to ClusterExperiment, which has the option as to whether to
  check the validity of the transformation.
}
