# Supplementary material for: clusterExperiment and RSEC: A Bioconductor package and framework for clustering of single-cell and other large gene expression datasets
Source: PLoS Comput Biol. 2018 Sep 4;14(9):e1006378. doi: 10.1371/journal.pcbi.1006378 (PMC6138422; doi:10.1371/journal.pcbi.1006378)
Supplement: S1 Code — We provide the source code for the clusterExperiment package, version 2.1.5, used to do the analyses provided in the paper for reproducibility. However, users should not use this source code, but rather follow the Bioconductor installation instructions at https://www.bioconductor.org/install/ for installation of the package. (GZ) [file pcbi.1006378.s009.gz › clusterExperiment/man/ClusterFunction-class.Rd]

% Generated by roxygen2: do not edit by hand
% Please edit documentation in R/AllChecks.R, R/AllClasses.R
\docType{class}
\name{internalFunctionCheck}
\alias{internalFunctionCheck}
\alias{ClusterFunction-class}
\alias{ClusterFunction}
\alias{ClusterFunction}
\alias{ClusterFunction,function-method}
\title{Class ClusterFunction}
\usage{
internalFunctionCheck(clusterFUN, inputType, algorithmType, outputType)

ClusterFunction(clusterFUN, ...)

\S4method{ClusterFunction}{`function`}(clusterFUN, inputType, outputType,
  algorithmType, inputClassifyType = NA_character_,
  requiredArgs = NA_character_, classifyFUN = NULL, checkFunctions = TRUE)
}
\arguments{
\item{clusterFUN}{function passed to slot \code{clusterFUN}.}

\item{inputType}{character for slot \code{inputType}}

\item{algorithmType}{character for slot \code{inputType}}

\item{outputType}{character for slot \code{outputType}}

\item{...}{arguments passed to different methods of \code{ClusterFunction}}

\item{inputClassifyType}{character for slot \code{inputClassifyType}}

\item{requiredArgs}{character for slot \code{requiredArgs}}

\item{classifyFUN}{function for slot \code{classifyFUN}}

\item{checkFunctions}{logical for whether to check the input functions with
\code{internalFunctionsCheck}}
}
\value{
A \code{ClusterFunction} object.
}
\description{
\code{ClusterFunction} is a class for holding functions that can
  be used for clustering in the clustering algorithms in this package.

The constructor \code{ClusterFunction} creates an object of the
 class \code{ClusterFunction}.
}
\details{
\code{internalFunctionCheck} is the function that is called by the 
  validity check of the \code{ClusterFunction} constructor (if 
  \code{checkFunctions=TRUE}). It is available as an S3 function for the user
  to be able to test their functions and debug them, which is difficult to do
  with a S4 validity function.

Required arguments for \code{clusterFUN}: \itemize{ \item{"x or
  diss"}{either \code{x} and/or \code{diss} depending on \code{inputType}. If
  \code{x}, then \code{x} is assumed to be nfeatures x nsamples (like
  assay(CEObj) would give)} \item{"checkArgs"}{logical argument. If
  \code{checkArgs=TRUE}, the \code{clusterFUN} should check if the arguments
  passed in \code{...} are valid and return an error if not; otherwise, no
  error will be given, but the check should be done and only valid arguments
  in \code{...} passed along. This is necessary for the function to work with
  \code{clusterMany} which passes all arguments to all functions without
  checking. } \item{"cluster.only"}{logical argument. If
  \code{cluster.only=TRUE}, then \code{clusterFUN} should return only the
  vector of cluster assignments (or list if \code{outputType="list"}). If
  \code{cluster.only=FALSE} then the \code{clusterFUN} should return a named
  list where one of the elements entitled \code{clustering} contains the
  vector described above (no list!); anything else needed by the
  \code{classifyFUN} to classify new data should be contained in the output
  list as well. \code{cluster.only} is set internally depending on whether
  \code{classifyFUN} will be used by subsampling or only for clustering the
  final product.} \item{"..."}{Any additional arguments specific to the
  algorithm used by \code{clusterFUN} should be passed via \code{...} and NOT
  passed via arguments to \code{clusterFUN}} \item{"Other required
  arguments"}{\code{clusterFUN} must also accept arguments required for its
  \code{algorithmType} (see Details below).} }

\code{algorithmType}: Type "01" is for clustering functions that
  expect as an input a dissimilarity matrix that takes on 0-1 values (e.g.
  from subclustering) with 1 indicating more dissimilarity between samples.
  "01" algorithm types must also have \code{inputType} equal to
  \code{"diss"}. It is also generally expected that "01" algorithms use the
  0-1 nature of the input to set criteria as to where to find clusters. "01"
  functions must take as an argument \code{alpha} between 0 and 1 to
  determine the clusters, where larger values of \code{alpha} require less
  similarity between samples in the same cluster. "K" is for clustering
  functions that require an argument \code{k} (the number of clusters), but
  arbitrary \code{inputType}.  On the other hand, "K" algorithms are assumed
  to need a predetermined 'k' and are also assumed to cluster all samples to
  a cluster. If not, the post-processing steps in
  \code{\link{mainClustering}} such as \code{findBestK} and \code{removeSil}
  may not operate correctly since they rely on silhouette distances.
}
\section{Slots}{

\describe{
\item{\code{clusterFUN}}{a function defining the clustering function. See details for
required arguments.}

\item{\code{inputType}}{a character defining what type of input \code{clusterFUN}
takes. Must be one of either "diss","X", or "either"}

\item{\code{algorithmType}}{a character defining what type of clustering algorithm
\code{clusterFUN} is. Must be one of either "01" or "K". \code{clusterFUN}
must take the corresponding required arguments (see details below).}

\item{\code{classifyFUN}}{a function that takes as input new data and the output of
\code{clusterFUN} (when \code{cluster.only=FALSE} and results in cluster
assignments of the new data.  Note that the function should assume that the
input 'x' is not the same samples that were input to the ClusterFunction
(but can assume that it is the same number of features/columns). Used in
subsampling clustering. If given value \code{NULL} then subsampling can
only be \code{"InSample"}, see \code{\link{subsampleClustering}}.}

\item{\code{inputClassifyType}}{the input type for the classification function (if
not NULL); like \code{inputType}, must be one of "diss","X", or "either"}

\item{\code{outputType}}{the type of output given by \code{clusterFUN}. Must either
be "vector" or "list". If "vector" then the output should be a vector of
length equal to the number of observations   with integer-valued elements
identifying them to different clusters; the vector assignments should be in
the same order as the original input of the data. Samples that are not
assigned to any cluster should be given a '-1' value.  If "list", then it
must be a list equal to the length of the number of clusters, and the
elements of the list contain the indices of the samples in that cluster.
Any indices not in any of the list elements are assumed to be -1. The main
advantage of "list" is that it can preserve the order of the clusters if
the \code{clusterFUN} desires to do so. In which case the \code{orderBy}
argument of \code{\link{mainClustering}} can preserve this ordering
(default is to order by size).}

\item{\code{requiredArgs}}{Any additional required arguments for \code{clusterFUN}
(beyond those required of all \code{clusterFUN}, described in details).}

\item{\code{checkFunctions}}{logical. If TRUE, the validity check of the
\code{ClusterFunction} object will check the \code{clusterFUN} with simple
toy data using the function \code{internalFunctionCheck}.}
}}

\examples{
#Use internalFunctionCheck to check possible function
goodFUN<-function(x,diss,k,checkArgs,cluster.only,...){
cluster::pam(x=t(x),k=k,cluster.only=cluster.only)
}
#passes internal check
internalFunctionCheck(goodFUN,inputType="X",algorithmType="K",outputType="vector")
#Note it doesn't pass if inputType="either" because no catches for x=NULL
internalFunctionCheck(goodFUN, inputType="either",algorithmType="K",outputType="vector")
myCF<-ClusterFunction(clusterFUN=goodFUN, inputType="X",algorithmType="K", outputType="vector")
badFUN<-function(x,diss,k,checkArgs,cluster.only,...){cluster::pam(x=x,k=k)}
internalFunctionCheck(badFUN,inputType="X",algorithmType="K",outputType="vector")
}
