# Supplementary material for: clusterExperiment and RSEC: A Bioconductor package and framework for clustering of single-cell and other large gene expression datasets
Source: PLoS Comput Biol. 2018 Sep 4;14(9):e1006378. doi: 10.1371/journal.pcbi.1006378 (PMC6138422; doi:10.1371/journal.pcbi.1006378)
Supplement: S1 Code — We provide the source code for the clusterExperiment package, version 2.1.5, used to do the analyses provided in the paper for reproducibility. However, users should not use this source code, but rather follow the Bioconductor installation instructions at https://www.bioconductor.org/install/ for installation of the package. (GZ) [file pcbi.1006378.s009.gz › clusterExperiment/man/ClusterFunction-methods.Rd]

% Generated by roxygen2: do not edit by hand
% Please edit documentation in R/AllHelperClusterFunction.R
\docType{methods}
\name{ClusterFunction-methods}
\alias{ClusterFunction-methods}
\alias{requiredArgs,ClusterFunction-method}
\alias{requiredArgs,list-method}
\alias{requiredArgs,character-method}
\alias{requiredArgs}
\alias{requiredArgs,character-method}
\alias{requiredArgs,factor-method}
\alias{algorithmType,ClusterFunction-method}
\alias{algorithmType}
\alias{algorithmType,character-method}
\alias{algorithmType,factor-method}
\alias{algorithmType,list-method}
\alias{inputType,ClusterFunction-method}
\alias{inputType}
\alias{inputType,list-method}
\alias{inputType,character-method}
\alias{inputType,factor-method}
\title{Helper methods for the ClusterFunction class}
\usage{
\S4method{requiredArgs}{character}(object)

\S4method{requiredArgs}{ClusterFunction}(object, genericOnly = FALSE)

\S4method{requiredArgs}{list}(object)

\S4method{requiredArgs}{character}(object)

\S4method{requiredArgs}{character}(object)

\S4method{requiredArgs}{factor}(object)

\S4method{algorithmType}{ClusterFunction}(object)

\S4method{algorithmType}{character}(object)

\S4method{algorithmType}{factor}(object)

\S4method{algorithmType}{list}(object)

\S4method{inputType}{ClusterFunction}(object)

\S4method{inputType}{list}(object)

\S4method{inputType}{character}(object)

\S4method{inputType}{factor}(object)
}
\arguments{
\item{object}{input to the method, either a \code{ClusterFunction}
class or a character describing a built-in \code{ClusterFunction} object. 
Can also be a \code{list} of \code{ClusterFunction} objects, in which case 
the list must have names for each function.}

\item{genericOnly}{logical If TRUE, return only the generic required
arguments (i.e. those required by the algorithm type) and not the arguments
specific to that clustering found in the slot \code{requiredArgs}. If FALSE
both sets of arguments are returned.}
}
\value{
\code{requiredArgs}  returns a list of the required args of a
  function (via a call to \code{\link{requiredArgs}})

\code{algorithmType} returns a character value giving the type of 
clustering function ("01" or "K")

\code{inputType} returns a character value giving the input 
type of the object
}
\description{
This is a collection of helper methods for the ClusterExperiment class.
}
\details{
Note that when subsetting the data, the dendrogram information and 
  the co-clustering matrix are lost.
}
