# Supplementary material for: clusterExperiment and RSEC: A Bioconductor package and framework for clustering of single-cell and other large gene expression datasets
Source: PLoS Comput Biol. 2018 Sep 4;14(9):e1006378. doi: 10.1371/journal.pcbi.1006378 (PMC6138422; doi:10.1371/journal.pcbi.1006378)
Supplement: S1 Code — We provide the source code for the clusterExperiment package, version 2.1.5, used to do the analyses provided in the paper for reproducibility. However, users should not use this source code, but rather follow the Bioconductor installation instructions at https://www.bioconductor.org/install/ for installation of the package. (GZ) [file pcbi.1006378.s009.gz › clusterExperiment/man/addClusterings.Rd]

% Generated by roxygen2: do not edit by hand
% Please edit documentation in R/addClusterings.R
\docType{methods}
\name{addClusterings}
\alias{addClusterings}
\alias{removeClusterings}
\alias{addClusterings,ClusterExperiment,matrix-method}
\alias{addClusterings,ClusterExperiment,ClusterExperiment-method}
\alias{addClusterings,ClusterExperiment,vector-method}
\title{Add clusterings to ClusterExperiment object}
\usage{
\S4method{addClusterings}{ClusterExperiment,matrix}(x, y,
  clusterTypes = "User", clusterLabels = NULL, clusterLegend = NULL)

\S4method{addClusterings}{ClusterExperiment,ClusterExperiment}(x, y)

\S4method{addClusterings}{ClusterExperiment,vector}(x, y, makePrimary = FALSE,
  ...)
}
\arguments{
\item{x}{a ClusterExperiment object}

\item{y}{additional clusters to add to x. Can be a ClusterExperiment object
or a matrix/vector of clusters.}

\item{clusterTypes}{a string describing the nature of the clustering. The
values `clusterSingle`, `clusterMany`, `mergeClusters`, `makeConsensus` are
reserved for the clustering coming from the package workflow and should not
be used when creating a new object with the constructor.}

\item{clusterLabels}{label(s) for the clusters being added. If \code{y} a
matrix, the column names of that matrix will be used by default, if
\code{clusterLabels} is not given.}

\item{clusterLegend}{a list giving the cluster legend for the clusters added.}

\item{makePrimary}{whether to make the added cluster the primary cluster (only relevant if \code{y} is a vector)}

\item{...}{For \code{addClusterings}, passed to signature 
\code{ClusterExperiment,matrix}. For \code{[} (subsetting), passed to 
\code{SingleCellExperiment} subsetting function.}
}
\value{
A \code{ClusterExperiment} object.
}
\description{
Function for adding new clusterings in form of vector (single cluster) or matrix (multiple clusterings) to an existing ClusterExperiment object
}
\details{
addClusterings adds y to x, and is thus not symmetric in the two
  arguments. In particular, the \code{primaryCluster}, all of the dendrogram
  information, \code{coClustering}, and \code{orderSamples} are all kept from
  the x object, even if y is a ClusterExperiment.
}
\examples{
data(simData)

cl1 <- clusterSingle(simData, subsample=FALSE,
sequential=FALSE, mainClusterArgs=list(clusterArgs=list(k=3), clusterFunction="pam"))
cl2 <- clusterSingle(simData, subsample=FALSE,
sequential=FALSE, mainClusterArgs=list(clusterArgs=list(k=3), clusterFunction="pam"))

addClusterings(cl1, cl2)
}
