# Supplementary material for: clusterExperiment and RSEC: A Bioconductor package and framework for clustering of single-cell and other large gene expression datasets
Source: PLoS Comput Biol. 2018 Sep 4;14(9):e1006378. doi: 10.1371/journal.pcbi.1006378 (PMC6138422; doi:10.1371/journal.pcbi.1006378)
Supplement: S1 Code — We provide the source code for the clusterExperiment package, version 2.1.5, used to do the analyses provided in the paper for reproducibility. However, users should not use this source code, but rather follow the Bioconductor installation instructions at https://www.bioconductor.org/install/ for installation of the package. (GZ) [file pcbi.1006378.s009.gz › clusterExperiment/man/assignUnassigned.Rd]

% Generated by roxygen2: do not edit by hand
% Please edit documentation in R/assignUnassigned.R
\docType{methods}
\name{assignUnassigned}
\alias{assignUnassigned}
\alias{assignUnassigned,ClusterExperiment-method}
\alias{removeUnassigned,ClusterExperiment-method}
\alias{removeUnassigned}
\title{Assign unassigned samples to nearest cluster}
\usage{
\S4method{assignUnassigned}{ClusterExperiment}(object,
  whichCluster = "primary", clusterLabel, makePrimary = TRUE,
  whichAssay = 1, reduceMethod = "none", ...)

\S4method{removeUnassigned}{ClusterExperiment}(object,
  whichCluster = "primary")
}
\arguments{
\item{object}{A Cluster Experiment object}

\item{whichCluster}{in which clustering to get cluster assignments and assign
the unassigned samples}

\item{clusterLabel}{if missing, the current cluster label of the cluster will
be appended with the string "_AllAssigned".}

\item{makePrimary}{whether to make the added cluster the primary cluster (only relevant if \code{y} is a vector)}

\item{whichAssay}{which assay to use to calculate the median per cluster and
take dimensionality reduction (if requested)}

\item{reduceMethod}{character. A method (or methods) for reducing the size of
the data, either by filtering the rows (genes) or by a dimensionality
reduction method. Must either be 1) must match the name of a built-in
method, in which case if it is not already existing in the object will be
passed to \code{\link{makeFilterStats}} or \code{link{makeReducedDims}}, or
2) must match a stored filtering statistic or dimensionality reduction in
the object}

\item{...}{arguments passed to \code{\link{getReducedData}} specifying the
dimensionality reduction (if any) to be taken of the data for calculating
the medians of the clusters}
}
\value{
The function \code{assignUnassigned} returns a \code{ClusterExperiment}
object with the unassigned samples assigned to one of the existing clusters.

The function \code{removeUnassigned} returns a \code{ClusterExperiment}
object with the unassigned samples removed.
}
\description{
Assigns the unassigned samples in a cluster to the nearest
  cluster based on distance to the medians of the clusters.
}
\details{
The function \code{assignUnassigned} calculates the median values of each variable for each
  cluster, and then calculates the euclidean distance of each unassigned
  sample to the median of each cluster. Each unassigned sample is assigned to
  the cluster for which it closest to the median.

All unassigned samples in the cluster are given a clustering,
  regardless of whether they are classified as -1 or -2.

\code{removeUnclustered} removes all samples that are unclustered
  (i.e. -1 or -2 assignment) in the designated cluster of \code{object} (so they may
  be unclustered in other clusters found in \code{clusterMatrix(object)}).
}
\examples{
#load CE object
data(rsecFluidigm)
smallCE<-rsecFluidigm[,1:50]
#assign the unassigned samples
assignUnassigned(smallCE, makePrimary=TRUE)

#note how samples are REMOVED:
removeUnassigned(smallCE)
}
\seealso{
\code{\link{getReducedData}}
}
