# Supplementary material for: clusterExperiment and RSEC: A Bioconductor package and framework for clustering of single-cell and other large gene expression datasets
Source: PLoS Comput Biol. 2018 Sep 4;14(9):e1006378. doi: 10.1371/journal.pcbi.1006378 (PMC6138422; doi:10.1371/journal.pcbi.1006378)
Supplement: S1 Code — We provide the source code for the clusterExperiment package, version 2.1.5, used to do the analyses provided in the paper for reproducibility. However, users should not use this source code, but rather follow the Bioconductor installation instructions at https://www.bioconductor.org/install/ for installation of the package. (GZ) [file pcbi.1006378.s009.gz › clusterExperiment/man/builtInClusteringFunctions.Rd]

% Generated by roxygen2: do not edit by hand
% Please edit documentation in R/builtInClusterFunctions.R
\docType{methods}
\name{listBuiltInFunctions}
\alias{listBuiltInFunctions}
\alias{getBuiltInFunction,character-method}
\alias{getBuiltInFunction}
\alias{listBuiltInTypeK}
\alias{listBuiltInType01}
\title{Built in ClusterFunction options}
\usage{
listBuiltInFunctions()

\S4method{getBuiltInFunction}{character}(object)

listBuiltInTypeK()

listBuiltInType01()
}
\arguments{
\item{object}{name of built in function.}
}
\value{
\code{listBuiltInFunctions} returns a character vector of all 
the built-in cluster functions' names.

\code{getBuiltInFunction} returns the \code{ClusterFunction} 
object that corresponds to the character name of a function

\code{listBuiltInTypeK} returns a character vector of the 
names of built-in cluster functions that are of type "K"

\code{listBuiltInType01} returns a character vector of the 
names of built-in cluster functions that are of type "01"
}
\description{
Documents the built-in clustering options that are available in
  the clusterExperiment package.
}
\details{
\code{listBuiltInFunctions} will return the character names of
  the built-in clustering functions available.

\code{listBuiltInTypeK} returns the names of the built-in functions
  that have type 'K'

\code{listBuiltInType01} returns the names of the built-in functions
  that have type '01'

\code{getBuiltInFunction} will return the
  \code{ClusterFunction} object of a character value that corresponds to a
  built-in function.

\code{\link{algorithmType}} and \code{\link{inputType}} will 
return the \code{algorithmType} and \code{inputType} of the
  built-in clusterFunction corresponding to the character value.

\strong{Built-in clustering methods:} The built-in clustering methods, the
  names of which can be accessed by \code{listBuiltInFunctions()} are the
  following: 
\itemize{ 
\item{"pam"}{Based on \code{\link[cluster]{pam}} in
  \code{cluster} package. Arguments to that function can be passed via
  \code{clusterArgs}. 
Input is \code{"either"} (\code{x} or \code{diss}); algorithm type is "K"} 
\item{"clara"}{Based on \code{\link[cluster]{clara}} in
  \code{cluster} package. Arguments to that function can be passed via
  \code{clusterArgs}. Note that we have changed the default arguments of 
  that function to match the recommendations in the documentation of
 \code{\link[cluster]{clara}} (numerous functions are set to less than optimal 
 settings for back-compatiability). Specifically, the following defaults 
 are implemented \code{samples=50}, \code{keep.data=FALSE}, 
\code{mediods.x=FALSE},\code{rngR=TRUE},
 \code{pamLike=TRUE}, \code{correct.d=TRUE}. 
Input is \code{"X"}; algorithm type is "K".} 
\item{"kmeans"}{Based on \code{\link[stats]{kmeans}} in
  \code{stats} package. Arguments to that function can be passed via
  \code{clusterArgs} except for \code{centers} which is reencoded here to be
  the argument 'k' 
Input is \code{"X"}; algorithm type is "K"} 
\item{"hierarchical01"}{\code{\link[stats]{hclust}} in
  \code{stats} package is used to build hiearchical clustering. Arguments to
  that function can be passed via \code{clusterArgs}. The
  \code{hierarchical01} cuts the hiearchical tree based on the parameter
  \code{alpha}. It does not use the \code{cutree} function, but instead 
 transversing down the tree until getting a block of 
  samples with whose summary of the values  is greater than or equal to 
  1-alpha. Arguments that can be passed to 'hierarchical01' are 
  'evalClusterMethod' which determines how to summarize the samples' values 
  of D[samples,samples] for comparison to 1-alpha: "maximum" (default) takes
  the minimum of D[samples,samples] and requires it to be less than or equal
  to 1-alpha; "average" requires that each row mean of D[samples,samples] be
  less than or equal to 1-alpha. Additional arguments of hclust can also be passed via
  clusterArgs to control the hierarchical clustering of D.  
Input is \code{"diss"}; algorithm type is "01"}  
\item{"hierarchicalK"}{\code{\link[stats]{hclust}} in \code{stats} package is used
  to build hiearchical clustering and \code{\link{cutree}} is used to cut the
  tree into \code{k} clusters.
Input is \code{"diss"}; algorithm type is "K"}   
\item{"tight"}{Based on the algorithm in
  Tsang and Wong, specifically their method of picking clusters from a
  co-occurance matrix after subsampling. The clustering encoded here is not
  the entire tight clustering algorithm, only that single piece that
  identifies clusters from the co-occurance matrix.  
Arguments for the tight method are 
  'minSize.core' (default=2), which sets the minimimum number of samples that
  form a core cluster.
Input is \code{"diss"}; algorithm type is "01"} 
\item{"spectral"}{\code{\link[kernlab]{specc}} in \code{kernlab} package 
is used to perform spectral clustering. Note that spectral clustering can 
produce errors if the number of clusters (K) is not sufficiently smaller than 
the number of samples (N). K < N is not always sufficient. 
Input is \code{"X"}; algorithm type is "K".}
}
}
\examples{
listBuiltInFunctions()
algorithmType(c("kmeans","pam","hierarchical01"))
inputType(c("kmeans","pam","hierarchical01"))
listBuiltInTypeK()
listBuiltInType01()
}
\seealso{
\code{\link{ClusterFunction}}, \code{\link{algorithmType}},
  \code{\link{inputType}}
}
