# Supplementary material for: clusterExperiment and RSEC: A Bioconductor package and framework for clustering of single-cell and other large gene expression datasets
Source: PLoS Comput Biol. 2018 Sep 4;14(9):e1006378. doi: 10.1371/journal.pcbi.1006378 (PMC6138422; doi:10.1371/journal.pcbi.1006378)
Supplement: S1 Code — We provide the source code for the clusterExperiment package, version 2.1.5, used to do the analyses provided in the paper for reproducibility. However, users should not use this source code, but rather follow the Bioconductor installation instructions at https://www.bioconductor.org/install/ for installation of the package. (GZ) [file pcbi.1006378.s009.gz › clusterExperiment/man/clusterContrasts.Rd]

% Generated by roxygen2: do not edit by hand
% Please edit documentation in R/clusterContrasts.R
\docType{methods}
\name{clusterContrasts}
\alias{clusterContrasts}
\alias{clusterContrasts,ClusterExperiment-method}
\alias{clusterContrasts,vector-method}
\title{Create contrasts for testing DE of a cluster}
\usage{
\S4method{clusterContrasts}{ClusterExperiment}(cluster, contrastType, ...)

\S4method{clusterContrasts}{vector}(cluster, contrastType = c("Dendro",
  "Pairs", "OneAgainstAll"), dendro = NULL, pairMat = NULL,
  outputType = c("limma", "MAST"), removeUnassigned = TRUE)
}
\arguments{
\item{cluster}{Either a vector giving contrasts assignments or a 
ClusterExperiment object}

\item{contrastType}{What type of contrast to create. `Dendro' traverses the
given dendrogram and does contrasts of the samples in each side,  `Pairs'
does pair-wise contrasts based on the pairs given in pairMat (if
pairMat=NULL, does all pairwise), and `OneAgainstAll' compares each cluster
to the average of all others.}

\item{...}{arguments that are passed to from the \code{ClusterExperiment} 
version to the most basic numeric version.}

\item{dendro}{The dendrogram to traverse if contrastType="Dendro". Note that
this should be the dendrogram of the clusters, not of the individual
samples, either of class "dendrogram" or "phylo4"}

\item{pairMat}{matrix giving the pairs of clusters for which to do pair-wise 
contrasts (must match to elements of cl). If NULL, will do all pairwise of 
the clusters in \code{cluster} (excluding "-1" categories). Each row is a
pair to be compared and must match the names of the clusters in the vector 
\code{cluster}.}

\item{outputType}{character string. Gives format for the resulting contrast 
matrix. Currently the two options are the format appropriate for 
\code{\link[limma]{limma}} and \code{\link[MAST]{MAST}} package.}

\item{removeUnassigned}{logical, whether to remove negative valued clusters 
from the design matrix. Appropriate to pick TRUE (default) if design will 
be input into linear model on samples that excludes -1.}
}
\value{
List with components:
\itemize{ 
\item{\code{contrastMatrix}}{ Contrast matrix, the form of which
depends on \code{outputType}. If \code{outputType=="limma"}, the result of
running \code{\link{makeContrasts}}: a matrix with number of columns equal to
the number of contrasts, and rows equal to the number of levels of the factor
that will be fit in a linear model.} 
\item{\code{contrastNames}}{A vector of
names for each of the contrasts. NULL if no such additional names.} 
}
}
\description{
Uses clustering to create different types of contrasts to be 
  tested that can then be fed into DE testing programs.
}
\details{
The input vector must be numeric clusters, but the external commands
  that make the contrast matrix (e.g. \code{\link{makeContrasts}}) require 
  syntatically valid R names. For this reason, the names of the levels will 
  be "X1" instead of "1". And negative values (if removeUnassigned=FALSE) will 
  be "X.1","X.2", etc.
}
\examples{
data(simData)
cl <- clusterMany(simData,nReducedDims=c(5,10,50),  reduceMethod="PCA",
clusterFunction="pam", ks=2:4, findBestK=c(FALSE), removeSil=TRUE,
subsample=FALSE)
#Pairs:
clusterContrasts(cl,contrastType="Pairs")
#Dendrogram
cl<-makeDendrogram(cl)
clusterContrasts(cl,contrastType="Pairs")
}
\references{
Ritchie, ME, Phipson, B, Wu, D, Hu, Y, Law, CW, Shi, W, and
  Smyth, GK (2015). limma powers differential expression analyses for
  RNA-sequencing and microarray studies. Nucleic Acids Research 43, e47.
  http://nar.oxfordjournals.org/content/43/7/e47

Finak, et al. MAST: a flexible statistical framework for
  assessing transcriptional changes and characterizing heterogeneity in
  single-cell RNA sequencing data. Genome Biology (2015).
}
\author{
Elizabeth Purdom
}
