# Supplementary material for: clusterExperiment and RSEC: A Bioconductor package and framework for clustering of single-cell and other large gene expression datasets
Source: PLoS Comput Biol. 2018 Sep 4;14(9):e1006378. doi: 10.1371/journal.pcbi.1006378 (PMC6138422; doi:10.1371/journal.pcbi.1006378)
Supplement: S1 Code — We provide the source code for the clusterExperiment package, version 2.1.5, used to do the analyses provided in the paper for reproducibility. However, users should not use this source code, but rather follow the Bioconductor installation instructions at https://www.bioconductor.org/install/ for installation of the package. (GZ) [file pcbi.1006378.s009.gz › clusterExperiment/man/clusterExperiment-deprecated.Rd]

% Generated by roxygen2: do not edit by hand
% Please edit documentation in R/deprecateFunctions.R
\docType{methods}
\name{clusterExperiment-deprecated}
\alias{clusterExperiment-deprecated}
\alias{combineMany}
\alias{combineMany,ANY-method}
\title{Deprecated functions in package \sQuote{clusterExperiment}}
\usage{
\S4method{combineMany}{ANY}(x, ...)
}
\arguments{
\item{x}{any object}

\item{...}{additional arguments}
}
\description{
These functions are provided for compatibility with older versions
 of \sQuote{clusterExperiment} only, and will be defunct at the next release.
}
\details{
The following functions are deprecated and will be made defunct; use
  the replacement indicated below:
 \itemize{
   \item{\code{combineMany}: \code{\link{makeConsensus}}}
   \item{\code{removeUnclustered}: \code{\link{removeUnassigned}}}
 }
}
