# Supplementary material for: clusterExperiment and RSEC: A Bioconductor package and framework for clustering of single-cell and other large gene expression datasets
Source: PLoS Comput Biol. 2018 Sep 4;14(9):e1006378. doi: 10.1371/journal.pcbi.1006378 (PMC6138422; doi:10.1371/journal.pcbi.1006378)
Supplement: S1 Code — We provide the source code for the clusterExperiment package, version 2.1.5, used to do the analyses provided in the paper for reproducibility. However, users should not use this source code, but rather follow the Bioconductor installation instructions at https://www.bioconductor.org/install/ for installation of the package. (GZ) [file pcbi.1006378.s009.gz › clusterExperiment/man/getBestFeatures.Rd]

% Generated by roxygen2: do not edit by hand
% Please edit documentation in R/getFeatures.R
\docType{methods}
\name{getBestFeatures}
\alias{getBestFeatures}
\alias{getBestFeatures,matrixOrHDF5-method}
\alias{getBestFeatures,ClusterExperiment-method}
\title{Function for finding best features associated with clusters}
\usage{
\S4method{getBestFeatures}{matrixOrHDF5}(x, cluster, contrastType = c("F",
  "Dendro", "Pairs", "OneAgainstAll"), dendro = NULL, pairMat = NULL,
  weights = NULL, contrastAdj = c("All", "PerContrast", "AfterF"),
  DEMethod = c("edgeR", "limma", "limma-voom"), dgeArgs = NULL, ...)

\S4method{getBestFeatures}{ClusterExperiment}(x, contrastType = c("F",
  "Dendro", "Pairs", "OneAgainstAll"), whichAssay = 1, DEMethod,
  weights = if ("weights" \%in\% assayNames(x)) "weights" else NULL, ...)
}
\arguments{
\item{x}{data for the test. Can be a numeric matrix or a 
\code{\link{ClusterExperiment}}.}

\item{cluster}{A numeric vector with cluster assignments. ``-1'' indicates 
the sample was not assigned to a cluster.}

\item{contrastType}{What type of test to do. `F' gives the omnibus 
F-statistic, `Dendro' traverses the given dendrogram and does contrasts of 
the samples in each side,  `Pairs' does pair-wise contrasts based on the 
pairs given in pairMat (if pairMat=NULL, does all pairwise), and 
`OneAgainstAll' compares each cluster to the average of all others. Passed 
to \code{\link{clusterContrasts}}}

\item{dendro}{The dendrogram to traverse if contrastType="Dendro". Note that
this should be the dendrogram of the clusters, not of the individual
samples, either of class "dendrogram" or "phylo4"}

\item{pairMat}{matrix giving the pairs of clusters for which to do pair-wise 
contrasts (must match to elements of cl). If NULL, will do all pairwise of 
the clusters in \code{cluster} (excluding "-1" categories). Each row is a
pair to be compared and must match the names of the clusters in the vector 
\code{cluster}.}

\item{weights}{weights to use in by edgeR. If \code{x} is a matrix, then
weights should be a matrix of weights, of the same dimensions as \code{x}.
If \code{x} is a \code{ClusterExperiment} object \code{weights} can be a
either a matrix, as previously described, or a character or numeric index
to an assay in \code{x} that contains the weights. We recommend that 
weights be stored as an assay with name \code{"weights"} so that the
weights will also be used with \code{\link{mergeClusters}}, and this is the
default. Setting \code{weights=NULL} ensures that weights will NOT be used,
and only the standard edgeR.}

\item{contrastAdj}{What type of FDR correction to do for contrasts tests 
(i.e. if contrastType='Dendro' or 'Pairs').}

\item{DEMethod}{character vector describing how the differential expression 
analysis should be performed (replaces previous argument \code{isCount}. 
See details.}

\item{dgeArgs}{a list of arguments to pass to \code{\link[edgeR]{DGEList}}
which is the starting point for both \code{edgeR} and \code{limma-voom}
methods of DE. This includes normalization factors/total count values etc.}

\item{...}{If \code{x} is a matrix, these are options to pass to 
\code{\link{topTable}} or \code{\link[limma]{topTableF}} (see 
\code{\link[limma]{limma}} package). If \code{x} is a 
\code{ClusterExperiment} object, these arguments can also be those to pass 
to the matrix version.}

\item{whichAssay}{numeric or character specifying which assay to use. See
\code{\link[SummarizedExperiment]{assay}} for details.}
}
\value{
A \code{data.frame} in the same format as 
  \code{\link[limma]{topTable}}, or \code{\link[edgeR]{topTags}}. The output
  differs between these two programs, mainly in the naming of columns.
  Furthermore, if weights are used, an additional column \code{padjFilter} is
  included as the result of running \code{\link[zinbwave]{glmWeightedF}} with
  default option \code{independentFiltering = TRUE}. The following column
  names are the same between all of the DE methods.
\itemize{

\item{\code{Feature}}{ This is the column called 'ProbeID' by
\code{\link{topTable}}}

\item{\code{IndexInOriginal}}{ Gives the index of the feature to the original
input dataset, \code{x}}

\item{\code{Contrast}}{ The contrast that the results corresponds to (if
applicable, depends on \code{contrastType} argument)}

\item{\code{ContrastName}}{ The name of the contrast that the results
corresponds to. For dendrogram searches, this will be the node of the tree of
the dendrogram.}

\item{\code{P.Value}}{ The unadjusted p-value (changed from \code{PValue} in \code{topTags})}

\item{\code{adj.P.Val}}{ The adjusted p-value (changed from \code{FDR} or \code{FWER} in \code{topTags})}
}
}
\description{
Calls limma on input data to determine features most associated 
  with found clusters (based on an F-statistic, pairwise comparisons, or 
  following a tree that clusters the clusters).
}
\details{
getBestFeatures returns the top ranked features corresponding to a 
  cluster assignment. It uses either limma or edgeR to fit the models, and 
  limma/edgeR functions \code{\link[limma]{topTable}} or 
  \code{\link[limma]{topTableF}} to find the best features. See the options 
  of these functions to put better control on what gets returned (e.g. only 
  if significant, only if log-fc is above a certain amount, etc.). In 
  particular, set `number=` to define how many significant features to return
  (where number is per contrast for the `Pairs` or `Dendro` option)

\code{DEMethod} triggers what type of differential expression 
  analysis will be performed. Three options are available: limma, edgeR, and 
  limma with a voom corrections. The last two options are only appropriate 
  for count data. If the input \code{x} is a \code{ClusterExperiment} object,
  and \code{DEMethod="limma"}, then the data analyzed for DE will be
  \emph{after} taking the transformation of the data (as given in the
  transformation slot of the object). For the options "limma-voom" and
  "edgeR", the transformation slot will be ignored and only the counts data
  (as specified by the \code{whichAssay} slot) will be passed to the
  programs. Note that for "limma-voom" this implies that the data will be
  transformed by voom with the function log2(x+0.5). If \code{weights} is not
  \code{NULL}, and \code{DEMethod="edgeR"}, then the function
  \code{glmWeightedF} from the \code{zinbwave} package is run; otherwise
  \code{glmLRT} from \code{edgeR}.

Note that the argument \code{DEMethod} replaces the previous option 
  \code{isCount}, to decide on the method of DE.

When `contrastType` argument implies that the best features should 
  be found via contrasts (i.e. 'contrastType' is `Pairs` or `Dendro`), then 
  then `contrastAdj` determines the type of multiple testing correction to 
  perform. `PerContrast` does FDR correction for each set of contrasts, and 
  does not guarantee control across all the different contrasts (so probably 
  not the preferred method). `All` calculates the corrected p-values based on
  FDR correction of all of the contrasts tested. `AfterF` controls the FDR 
  based on a hierarchical scheme that only tests the contrasts in those genes
  where the omnibus F statistic is significant. If the user selects `AfterF`,
  the user must also supply an option `p.value` to have any effect, and then 
  only those significant at that p.value level will be returned. Note that 
  currently the correction for `AfterF` is not guaranteed to control the FDR;
  improvements will be added in the future.

Note that the default option for \code{\link[limma]{topTable}} is 
  to not filter based on adjusted p-values (\code{p.value = 1}) and return 
  only the top 10 most significant (\code{number = 10}) -- these are options 
  the user can change (these arguments are passed via the \code{...} in 
  \code{getBestFeatures}). In particular, it only makes sense to set 
  \code{requireF = TRUE} if \code{p.value} is meaningful (e.g. 0.1 or 0.05); 
  the default value of \code{p.value = 1} will not result in any effect on 
  the adjusted p-value otherwise.
}
\examples{
data(simData)

#create a clustering, for 8 clusters (truth was 4)
cl <- clusterSingle(simData, subsample=FALSE,
sequential=FALSE, mainClusterArgs=list(clusterFunction="pam", clusterArgs=list(k=8)))

#basic F test, return all, even if not significant:
testF <- getBestFeatures(cl, contrastType="F", number=nrow(simData),
DEMethod="limma")

#Do all pairwise, only return significant, try different adjustments:
pairsPerC <- getBestFeatures(cl, contrastType="Pairs", contrastAdj="PerContrast",
p.value=0.05, DEMethod="limma")
pairsAfterF <- getBestFeatures(cl, contrastType="Pairs", contrastAdj="AfterF",
p.value=0.05, DEMethod="limma")
pairsAll <- getBestFeatures(cl, contrastType="Pairs", contrastAdj="All",
p.value=0.05, DEMethod="limma")

#not useful for this silly example, but could look at overlap with Venn
allGenes <- paste("Row", 1:nrow(simData),sep="")
if(require(limma)){
 vennC <- vennCounts(cbind(PerContrast= allGenes \%in\% pairsPerC$Feature,
 AllJoint=allGenes \%in\% pairsAll$Feature, FHier=allGenes \%in\%
 pairsAfterF$Feature))
vennDiagram(vennC, main="FDR Overlap")
}

#Do one cluster against all others
oneAll <- getBestFeatures(cl, contrastType="OneAgainstAll", contrastAdj="All",
p.value=0.05,DEMethod="limma")

#Do dendrogram testing
hcl <- makeDendrogram(cl)
allDendro <- getBestFeatures(hcl, contrastType="Dendro", contrastAdj=c("All"),
number=ncol(simData), p.value=0.05,DEMethod="limma")

# do DE on counts using voom
# compare results to if used simData instead (not on count scale).
testFVoom <- getBestFeatures(simCount, primaryCluster(cl), contrastType="F",
number=nrow(simData), DEMethod="limma-voom")
plot(testF$P.Value[order(testF$Index)],
testFVoom$P.Value[order(testFVoom$Index)],log="xy")

# do DE on counts using edgeR, compare voom
testFEdge <- getBestFeatures(simCount, primaryCluster(cl), contrastType="F",
n=nrow(simData), DEMethod="edgeR")
plot(testFVoom$P.Value[order(testFVoom$Index)],
testFEdge$P.Value[order(testFEdge$Index)],log="xy")
}
\references{
Ritchie, ME, Phipson, B, Wu, D, Hu, Y, Law, CW, Shi, W, and
  Smyth, GK (2015). limma powers differential expression analyses for
  RNA-sequencing and microarray studies. Nucleic Acids Research 43, e47.
  http://nar.oxfordjournals.org/content/43/7/e47

Law, CW, Chen, Y, Shi, W, and Smyth, GK (2014). Voom: precision
  weights unlock linear model analysis tools for RNA-seq read counts. Genome
  Biology 15, R29. http://genomebiology.com/2014/15/2/R29

Smyth, G. K. (2004). Linear models and empirical Bayes methods
  for assessing differential expression in microarray experiments.
  Statistical Applications in Genetics and Molecular Biology, Volume 3,
  Article 3. http://www.statsci.org/smyth/pubs/ebayes.pdf
}
\seealso{
\code{\link[edgeR]{glmLRT}} \code{\link[zinbwave]{glmWeightedF}}
  \code{\link[limma]{topTable}} \code{\link[edgeR]{topTags}}
}
