# Supplementary material for: clusterExperiment and RSEC: A Bioconductor package and framework for clustering of single-cell and other large gene expression datasets
Source: PLoS Comput Biol. 2018 Sep 4;14(9):e1006378. doi: 10.1371/journal.pcbi.1006378 (PMC6138422; doi:10.1371/journal.pcbi.1006378)
Supplement: S1 Code — We provide the source code for the clusterExperiment package, version 2.1.5, used to do the analyses provided in the paper for reproducibility. However, users should not use this source code, but rather follow the Bioconductor installation instructions at https://www.bioconductor.org/install/ for installation of the package. (GZ) [file pcbi.1006378.s009.gz › clusterExperiment/man/getClusterManyParams.Rd]

% Generated by roxygen2: do not edit by hand
% Please edit documentation in R/getParams.R
\docType{methods}
\name{getClusterManyParams,ClusterExperiment-method}
\alias{getClusterManyParams,ClusterExperiment-method}
\alias{getClusterManyParams}
\title{Get parameter values of clusterMany clusters}
\usage{
\S4method{getClusterManyParams}{ClusterExperiment}(x,
  whichClusters = "clusterMany", searchAll = FALSE, simplify = TRUE)
}
\arguments{
\item{x}{a ClusterExperiment object that contains clusterings from running
\code{\link{clusterMany}}.}

\item{whichClusters}{argument that can be either numeric or character value
indicating the clusters to be used. If numeric, gives the indices of the
\code{clusterMatrix} to return; this can also be used to defined an
ordering for the clusterings (as relevant). \code{whichClusters} can be a
character value identifying the \code{clusterTypes} to be used, or if not
matching \code{clusterTypes} then \code{clusterLabels}; alternatively
\code{whichClusters} can be either 'all' or 'workflow' or 'primary' to
indicate choosing all clusterings or choosing all 
\code{\link{workflowClusters}} clusterings or choosing the 'primary'
clustering, respectively. If missing, the entire matrix of all clusterings
is returned.}

\item{searchAll}{logical, indicating whether all clusterings with 
\code{clusterMany} label should be allowed (i.e. including those from
 previous ones with labels like \code{clusterMany.1}), or only limited 
 to those in most recent workflow (default).}

\item{simplify}{logical. Whether to simplify the output so as to remove 
features that do not change across the clusterings.}
}
\value{
Returns a data.frame where the column names are the parameter names,
  and the entries are the values of the parameter for the indicated
  clustering. The column 'clusteringIndex' identifies the index of the
  clustering in the full set of clusterings of the given ClusterExperiment
  object.
}
\description{
Takes an input a ClusterExperiment object and returns the
  parameter values used in creating the clusters that were created by
  'clusterMany'
}
\details{
The method simply parses the \code{clusterLabels} of the indicated
  clusterings, relying on the specific format used by \code{clusterMany} to
  create labels. The function will only allow the parsing to be performed on
  those clusterings with a 'clusterMany' clusterType. If the user has
  manipulated the clusterLabels manually or manually identified the
  clusterType of a clustering as 'clusterMany', this function may create
  unexpected results or errors. Similarly, it cannot be used on 'clusterMany'
  results from an old iteration (e.g. that have type 'clusterMany.1')

Specifically, it splits the label of each clustering by the
  character ",", as indicating the different parameters; this should return a
  value of form "ABC=123". The function then pulls out the numeric value
  ('123') and associates that value as the value of the parameter ('ABC')
}
\examples{
data(simData)

cl <- clusterMany(simData, nReducedDims=c(5, 10, 50), reduceMethod="PCA",
clusterFunction="pam", ks=2:4, findBestK=c(TRUE,FALSE),
removeSil=c(TRUE,FALSE))
getClusterManyParams(cl)
}
