# Supplementary material for: clusterExperiment and RSEC: A Bioconductor package and framework for clustering of single-cell and other large gene expression datasets
Source: PLoS Comput Biol. 2018 Sep 4;14(9):e1006378. doi: 10.1371/journal.pcbi.1006378 (PMC6138422; doi:10.1371/journal.pcbi.1006378)
Supplement: S1 Code — We provide the source code for the clusterExperiment package, version 2.1.5, used to do the analyses provided in the paper for reproducibility. However, users should not use this source code, but rather follow the Bioconductor installation instructions at https://www.bioconductor.org/install/ for installation of the package. (GZ) [file pcbi.1006378.s009.gz › clusterExperiment/man/mainClustering.Rd]

% Generated by roxygen2: do not edit by hand
% Please edit documentation in R/mainClustering.R
\docType{methods}
\name{mainClustering}
\alias{mainClustering}
\alias{mainClustering,character-method}
\alias{mainClustering,ClusterFunction-method}
\alias{getPostProcessingArgs,ClusterFunction-method}
\alias{getPostProcessingArgs}
\title{Cluster distance matrix from subsampling}
\usage{
\S4method{mainClustering}{character}(clusterFunction, ...)

\S4method{mainClustering}{ClusterFunction}(clusterFunction, x = NULL,
  diss = NULL, distFunction = NA, clusterArgs = NULL, minSize = 1,
  orderBy = c("size", "best"), format = c("vector", "list"),
  checkArgs = TRUE, checkDiss = TRUE, returnData = FALSE, ...)

\S4method{getPostProcessingArgs}{ClusterFunction}(clusterFunction)
}
\arguments{
\item{clusterFunction}{a \code{\link{ClusterFunction}} object that defines
the clustering routine. See \code{\link{ClusterFunction}} for required
format of user-defined clustering routines. User can also give a character
value to the argument \code{clusterFunction} to indicate the use of
clustering routines provided in package. Type
\code{\link{listBuiltInFunctions}} at command prompt to see the built-in
clustering routines. If \code{clusterFunction} is missing, the default is
set to "pam".}

\item{...}{arguments passed to the post-processing steps of the clustering.
The available post-processing arguments for a \code{ClusterFunction} object
depend on it's algorithm type and can be found by calling
\code{getPostProcessingArgs}. See details below for documentation.}

\item{x}{\code{p x n} data matrix on which to run the clustering (samples in 
columns).}

\item{diss}{\code{n x n} data matrix of dissimilarities between the samples 
on which to run the clustering}

\item{distFunction}{a distance function to be applied to \code{D}. Only
relevant if input is only \code{x} (a matrix of data), and
\code{diss=NULL}. See details of \code{\link{clusterSingle}} for the
required format of the distance function.}

\item{clusterArgs}{arguments to be passed directly to the \code{clusterFUN}
slot of the \code{ClusterFunction} object}

\item{minSize}{the minimum number of samples in a cluster. Clusters found 
below this size will be discarded and samples in the cluster will be given 
a cluster assignment of "-1" to indicate that they were not clustered.}

\item{orderBy}{how to order the cluster (either by size or by maximum alpha 
value). If orderBy="size" the numbering of the clusters are reordered by 
the size of the cluster, instead of by the internal ordering of the 
\code{clusterFUN} defined in the \code{ClusterFunction} object (an internal
ordering is only possible if slot \code{outputType} of the
\code{ClusterFunction} is \code{"list"}).}

\item{format}{whether to return a list of indices in a cluster or a vector of
clustering assignments. List is mainly for compatibility with sequential 
part.}

\item{checkArgs}{logical as to whether should give warning if arguments given
that don't match clustering choices given. Otherwise, inapplicable 
arguments will be ignored without warning.}

\item{checkDiss}{logical. Whether to check whether the input \code{diss} is
valid.}

\item{returnData}{logical as to whether to return the \code{diss} or \code{x}
matrix in the output. If \code{FALSE} only the clustering vector is
returned.}
}
\value{
mainClustering returns a vector of cluster assignments (if
  format="vector") or a list of indices for each cluster (if format="list").
  Clusters less than minSize are removed.
}
\description{
Given input data, this function will try to find the clusters
  based on the given ClusterFunction object.
}
\details{
\code{mainClustering} is not meant to be called by the user. It is
  only an exported function so as to be able to clearly document the
  arguments for \code{mainClustering} which can be passed via the argument
  \code{mainClusterArgs} in functions like \code{\link{clusterSingle}} and
  \code{\link{clusterMany}}.

Post-processing Arguments: For post-processing the clustering,
  currently only type 'K' algorithms have a defined post-processing.
  Specifically
\itemize{
 \item{"findBestK"}{logical, whether should find best K based on average
  silhouette width (only used if clusterFunction of type "K").}
 \item{"kRange"}{vector of integers to try for k values if findBestK=TRUE. If
 \code{k} is given in \code{clusterArgs}, then default is k-2 to k+20,
 subject to those values being greater than 2; if not the default is
 \code{2:20}. Note that default values depend on the input k, so running for
 different choices of k and findBestK=TRUE can give different answers unless
 kRange is set to be the same.}
 \item{"removeSil"}{logical as to whether remove the assignment of a sample
 to a cluster when the sample's silhouette value is less than
 \code{silCutoff}}
 \item{"silCutoff"}{Cutoff on the minimum silhouette width to be included in
  cluster (only used if removeSil=TRUE).}
}
}
\examples{
data(simData)
cl1<-mainClustering(x=simData,clusterFunction="pam",clusterArgs=list(k=3))
cl2<-mainClustering(simData,clusterFunction="hierarchical01",clusterArgs=list(alpha=.1))
cl3<-mainClustering(simData,clusterFunction="tight",clusterArgs=list(alpha=.1))
#change distance to manhattan distance
cl4<-mainClustering(simData,clusterFunction="pam",clusterArgs=list(k=3),
     distFunction=function(x){dist(x,method="manhattan")})

#run hierarchical method for finding blocks, with method of evaluating
#coherence of block set to evalClusterMethod="average", and the hierarchical
#clustering using single linkage:
clustSubHier <- mainClustering(simData, clusterFunction="hierarchical01",
minSize=5, clusterArgs=list(alpha=0.1,evalClusterMethod="average", method="single"))

#do tight
clustSubTight <- mainClustering(simData, clusterFunction="tight", clusterArgs=list(alpha=0.1),
minSize=5)

#two twists to pam
clustSubPamK <- mainClustering(simData, clusterFunction="pam", silCutoff=0, minSize=5,
removeSil=TRUE, clusterArgs=list(k=3))
clustSubPamBestK <- mainClustering(simData, clusterFunction="pam", silCutoff=0,
minSize=5, removeSil=TRUE, findBestK=TRUE, kRange=2:10)

# note that passing the wrong arguments for an algorithm results in warnings
# (which can be turned off with checkArgs=FALSE)
clustSubTight_test <- mainClustering(simData, clusterFunction="tight",
clusterArgs=list(alpha=0.1), minSize=5, removeSil=TRUE)
clustSubTight_test2 <- mainClustering(simData, clusterFunction="tight",
clusterArgs=list(alpha=0.1,evalClusterMethod="average"))
}
