# Supplementary material for: clusterExperiment and RSEC: A Bioconductor package and framework for clustering of single-cell and other large gene expression datasets
Source: PLoS Comput Biol. 2018 Sep 4;14(9):e1006378. doi: 10.1371/journal.pcbi.1006378 (PMC6138422; doi:10.1371/journal.pcbi.1006378)
Supplement: S1 Code — We provide the source code for the clusterExperiment package, version 2.1.5, used to do the analyses provided in the paper for reproducibility. However, users should not use this source code, but rather follow the Bioconductor installation instructions at https://www.bioconductor.org/install/ for installation of the package. (GZ) [file pcbi.1006378.s009.gz › clusterExperiment/man/makeConsensus.Rd]

% Generated by roxygen2: do not edit by hand
% Please edit documentation in R/makeConsensus.R
\docType{methods}
\name{makeConsensus,matrix,missing-method}
\alias{makeConsensus,matrix,missing-method}
\alias{makeConsensus}
\alias{makeConsensus,ClusterExperiment,numeric-method}
\alias{makeConsensus,ClusterExperiment,character-method}
\alias{makeConsensus,ClusterExperiment,missing-method}
\title{Find sets of samples that stay together across clusterings}
\usage{
\S4method{makeConsensus}{matrix,missing}(x, whichClusters, proportion,
  clusterFunction = "hierarchical01", propUnassigned = 0.5, minSize = 5,
  ...)

\S4method{makeConsensus}{ClusterExperiment,numeric}(x, whichClusters,
  eraseOld = FALSE, clusterLabel = "makeConsensus", ...)

\S4method{makeConsensus}{ClusterExperiment,character}(x, whichClusters, ...)

\S4method{makeConsensus}{ClusterExperiment,missing}(x, whichClusters, ...)
}
\arguments{
\item{x}{a matrix or \code{\link{ClusterExperiment}} object.}

\item{whichClusters}{argument that can be either numeric or character value
indicating the clusters to be used. If numeric, gives the indices of the
\code{clusterMatrix} to return; this can also be used to defined an
ordering for the clusterings (as relevant). \code{whichClusters} can be a
character value identifying the \code{clusterTypes} to be used, or if not
matching \code{clusterTypes} then \code{clusterLabels}; alternatively
\code{whichClusters} can be either 'all' or 'workflow' or 'primary' to
indicate choosing all clusterings or choosing all 
\code{\link{workflowClusters}} clusterings or choosing the 'primary'
clustering, respectively. If missing, the entire matrix of all clusterings
is returned.}

\item{proportion}{The proportion of times that two sets of samples should be 
together in order to be grouped into a cluster (if <1, passed to
mainClustering via alpha = 1 - proportion)}

\item{clusterFunction}{the clustering to use (passed to 
\code{\link{mainClustering}}); currently must be of type '01'.}

\item{propUnassigned}{samples with greater than this proportion of assignments
equal to '-1' are assigned a '-1' cluster value as a last step (only if
proportion < 1)}

\item{minSize}{minimum size required for a set of samples to be considered in 
a cluster because of shared clustering, passed to
\code{\link{mainClustering}}}

\item{...}{arguments to be passed on to the method for signature 
\code{matrix,missing}.}

\item{eraseOld}{logical. Only relevant if input \code{x} is of class
\code{ClusterExperiment}. If TRUE, will erase existing workflow results
(clusterMany as well as mergeClusters and makeConsensus). If FALSE, existing
workflow results will have "\code{_i}" added to the clusterTypes value,
where \code{i} is one more than the largest such existing workflow
clusterTypes.}

\item{clusterLabel}{a string used to describe the type of clustering. By
default it is equal to "makeConsensus", to indicate that this clustering is
the result of a call to makeConsensus. However, a more informative label can
be set (see vignette).}
}
\value{
If x is a matrix, a list with values \itemize{ 
 \item{\code{clustering}}{ vector of cluster assignments, with "-1" implying 
 unassigned}
 
 \item{\code{percentageShared}}{ a nSample x nSample matrix of the percent 
 co-occurance across clusters used to find the final clusters. Percentage is 
 out of those not '-1'} \item{\code{noUnassignedCorrection}{ a vector of 
 cluster assignments before samples were converted to '-1' because had 
 >\code{propUnassigned} '-1' values (i.e. the direct output of the 
 \code{mainClustering} output.)}} }

If x is a \code{\link{ClusterExperiment}}, a
 \code{\link{ClusterExperiment}} object, with an added clustering of
 clusterTypes equal to \code{makeConsensus} and the \code{percentageShared}
 matrix stored in the \code{coClustering} slot.
}
\description{
Find sets of samples that stay together across clusterings in order to define 
a new clustering vector.
}
\details{
This function was previously called \code{combineMany} (versions <= 2.0.0).
\code{combineMany} is still available, but is considered defunct and users should 
update their code accordingly.

The function tries to find a consensus cluster across many different 
 clusterings of the same samples. It does so by creating a \code{nSamples} x 
 \code{nSamples} matrix of the percentage of co-occurance of each sample and 
 then calling mainClustering to cluster the co-occurance matrix. The function
 assumes that '-1' labels indicate clusters that are not assigned to a 
 cluster. Co-occurance with the unassigned cluster is treated differently 
 than other clusters. The percent co-occurance is taken only with respect to 
 those clusterings where both samples were assigned. Then samples with more 
 than \code{propUnassigned} values that are '-1' across all of the 
 clusterings are assigned a '-1' regardless of their cluster assignment.

The method calls \code{\link{mainClustering}} on the proportion
 matrix with \code{clusterFunction} as the 01 clustering algorithm,
 \code{alpha=1-proportion}, \code{minSize=minSize}, and
 \code{evalClusterMethod=c("average")}. See help of 
 \code{\link{mainClustering}} for more details.
}
\examples{
data(simData)

cl <- clusterMany(simData,nReducedDims=c(5,10,50),  reduceMethod="PCA",
clusterFunction="pam", ks=2:4, findBestK=c(FALSE), removeSil=TRUE,
subsample=FALSE)

#make names shorter for plotting
clMat <- clusterMatrix(cl)
colnames(clMat) <- gsub("TRUE", "T", colnames(clMat))
colnames(clMat) <- gsub("FALSE", "F", colnames(clMat))
colnames(clMat) <- gsub("k=NA,", "", colnames(clMat))

#require 100\% agreement -- very strict
clCommon100 <- makeConsensus(clMat, proportion=1, minSize=10)

#require 70\% agreement based on clustering of overlap
clCommon70 <- makeConsensus(clMat, proportion=0.7, minSize=10)

oldpar <- par()
par(mar=c(1.1, 12.1, 1.1, 1.1))
plotClusters(cbind("70\%Similarity"=clCommon70$clustering, clMat,
"100\%Similarity"=clCommon100$clustering), axisLine=-2)

#method for ClusterExperiment object
clCommon <- makeConsensus(cl, whichClusters="workflow", proportion=0.7,
minSize=10)
plotClusters(clCommon)
par(oldpar)

}
