# Supplementary material for: clusterExperiment and RSEC: A Bioconductor package and framework for clustering of single-cell and other large gene expression datasets
Source: PLoS Comput Biol. 2018 Sep 4;14(9):e1006378. doi: 10.1371/journal.pcbi.1006378 (PMC6138422; doi:10.1371/journal.pcbi.1006378)
Supplement: S1 Code — We provide the source code for the clusterExperiment package, version 2.1.5, used to do the analyses provided in the paper for reproducibility. However, users should not use this source code, but rather follow the Bioconductor installation instructions at https://www.bioconductor.org/install/ for installation of the package. (GZ) [file pcbi.1006378.s009.gz › clusterExperiment/man/makeDendrogram.Rd]

% Generated by roxygen2: do not edit by hand
% Please edit documentation in R/makeDendrogram.R
\docType{methods}
\name{makeDendrogram}
\alias{makeDendrogram}
\alias{makeDendrogram,ClusterExperiment-method}
\alias{makeDendrogram,dist-method}
\alias{makeDendrogram,matrixOrHDF5-method}
\title{Make hierarchy of set of clusters}
\usage{
\S4method{makeDendrogram}{ClusterExperiment}(x,
  whichCluster = "primaryCluster", reduceMethod = "mad",
  nDims = defaultNDims(x, reduceMethod), filterIgnoresUnassigned = TRUE,
  unassignedSamples = c("outgroup", "cluster"), whichAssay = 1, ...)

\S4method{makeDendrogram}{dist}(x, cluster, unassignedSamples = c("outgroup",
  "cluster", "remove"), ...)

\S4method{makeDendrogram}{matrixOrHDF5}(x, cluster,
  unassignedSamples = c("outgroup", "cluster", "remove"), ...)
}
\arguments{
\item{x}{data to define the medoids from. Matrix and
\code{\link{ClusterExperiment}} supported.}

\item{whichCluster}{an integer index or character string that identifies
which cluster should be used to make the dendrogram. Default is
primaryCluster.}

\item{reduceMethod}{character A character identifying what type of
dimensionality reduction to perform before clustering. Can be either a
value stored in either of reducedDims or filterStats slot or a built-in
diminsionality reduction/filtering. The option "coCluster" will use the
co-Clustering matrix stored in the 'coClustering' slot of the
\code{ClusterExperiment} object}

\item{nDims}{The number of dimensions to keep from \code{reduceMethod}. If
missing calls \code{\link{defaultNDims}}.}

\item{filterIgnoresUnassigned}{logical. Whether filtering statistics should 
ignore the unassigned samples within the clustering. Only relevant if 
'reduceMethod' matches one of built-in filtering statistics in 
\code{\link{listBuiltInFilterStats}()}, in which case the clustering 
identified in \code{whichCluster} is passed to \code{makeFilterStats} and
the unassigned samples are excluded in calculating the statistic. See 
\code{\link{makeFilterStats}}  for more details.}

\item{unassignedSamples}{how to handle unassigned samples("-1") ; only
relevant for sample clustering. See details.}

\item{whichAssay}{numeric or character specifying which assay to use. See
\code{\link[SummarizedExperiment]{assay}} for details.}

\item{...}{for makeDendrogram, if signature \code{matrix}, arguments passed
to hclust; if signature \code{ClusterExperiment} passed to the method for
signature \code{matrix}. For plotDendrogram, passed to
\code{\link{plot.dendrogram}}.}

\item{cluster}{A numeric vector with cluster assignments. If x is a
ClusterExperiment object, cluster is automatically the primaryCluster(x).
``-1'' indicates the sample was not assigned to a cluster.}
}
\value{
If x is a matrix, a list with two dendrograms, one in which the
  leaves are clusters and one in which the leaves are samples. If x is a
  ClusterExperiment object, the dendrograms are saved in the appropriate
  slots.
}
\description{
Makes a dendrogram of a set of clusters based on hclust on the
  medoids of the cluster.
}
\details{
The function returns two dendrograms (as a list if x is a matrix or
  in the appropriate slots if x is ClusterExperiment). The cluster dendrogram
  is created by applying \code{\link{hclust}} to the medoids of each cluster.
  In the sample dendrogram the clusters are again clustered, but now the
  samples are also part of the resulting dendrogram. This is done by giving
  each sample the value of the medoid of its cluster.

The argument \code{unassignedSamples} governs what is done with
  unassigned samples (defined by a -1 cluster value). If
  unassigned=="cluster", then the dendrogram is created by hclust of the
  expanded medoid data plus the original unclustered observations. If
  \code{unassignedSamples} is "outgroup", then all unassigned samples are put
  as an outgroup. If the \code{x} object is a matrix, then
  \code{unassignedSamples} can also be "remove", to indicate that samples
  with "-1" should be discarded. This is not a permitted option, however,
  when \code{x} is a \code{ClusterExperiment} object, because it would return
  a dendrogram with less samples than \code{NCOL(x)}, which is not permitted
  for the \code{@dendro_samples} slot.

If any merge information is stored in the input object, it will be
  erased by a call to makeDendrogram.
}
\examples{
data(simData)

#create a clustering, for 8 clusters (truth was 3)
cl <- clusterSingle(simData, subsample=FALSE,
sequential=FALSE, mainClusterArgs=list(clusterFunction="pam", clusterArgs=list(k=8)))

#create dendrogram of clusters:
hcl <- makeDendrogram(cl)
plotDendrogram(hcl)
plotDendrogram(hcl, leafType="samples",plotType="colorblock")

}
\seealso{
makeFilterStats, makeReducedDims
}
