# Supplementary material for: clusterExperiment and RSEC: A Bioconductor package and framework for clustering of single-cell and other large gene expression datasets
Source: PLoS Comput Biol. 2018 Sep 4;14(9):e1006378. doi: 10.1371/journal.pcbi.1006378 (PMC6138422; doi:10.1371/journal.pcbi.1006378)
Supplement: S1 Code — We provide the source code for the clusterExperiment package, version 2.1.5, used to do the analyses provided in the paper for reproducibility. However, users should not use this source code, but rather follow the Bioconductor installation instructions at https://www.bioconductor.org/install/ for installation of the package. (GZ) [file pcbi.1006378.s009.gz › clusterExperiment/man/plotBarplot.Rd]

% Generated by roxygen2: do not edit by hand
% Please edit documentation in R/plotBarplot.R
\docType{methods}
\name{plotBarplot,ClusterExperiment,character-method}
\alias{plotBarplot,ClusterExperiment,character-method}
\alias{plotBarplot}
\alias{plotBarplot,ClusterExperiment,missing-method}
\alias{plotBarplot,ClusterExperiment,numeric-method}
\alias{plotBarplot,ClusterExperiment,missing-method}
\alias{plotBarplot,vector,missing-method}
\alias{plotBarplot,matrix,missing-method}
\title{Barplot of 1 or 2 clusterings}
\usage{
\S4method{plotBarplot}{ClusterExperiment,character}(object, whichClusters, ...)

\S4method{plotBarplot}{ClusterExperiment,missing}(object, whichClusters, ...)

\S4method{plotBarplot}{ClusterExperiment,numeric}(object, whichClusters,
  labels = c("names", "ids"), ...)

\S4method{plotBarplot}{ClusterExperiment,missing}(object, whichClusters, ...)

\S4method{plotBarplot}{vector,missing}(object, whichClusters, ...)

\S4method{plotBarplot}{matrix,missing}(object, whichClusters, xNames = NULL,
  legNames = NULL, legend = ifelse(ncol(object) == 2, TRUE, FALSE),
  xlab = NULL, legend.title = NULL, unassignedColor = "white",
  missingColor = "grey", colPalette = NULL, ...)
}
\arguments{
\item{object}{A matrix of with each column corresponding to a clustering and
each row a sample or a \code{\link{ClusterExperiment}} object.}

\item{whichClusters}{argument that can be either numeric or character value
indicating the clusters to be used. If numeric, gives the indices of the
\code{clusterMatrix} to return; this can also be used to defined an
ordering for the clusterings (as relevant). \code{whichClusters} can be a
character value identifying the \code{clusterTypes} to be used, or if not
matching \code{clusterTypes} then \code{clusterLabels}; alternatively
\code{whichClusters} can be either 'all' or 'workflow' or 'primary' to
indicate choosing all clusterings or choosing all 
\code{\link{workflowClusters}} clusterings or choosing the 'primary'
clustering, respectively. If missing, the entire matrix of all clusterings
is returned.}

\item{...}{for \code{plotBarplot} arguments passed either to the method of
\code{plotBarplot} for matrices or ultimately to \code{\link{barplot}}.}

\item{labels}{if object is a ClusterExperiment object, then labels defines 
whether the clusters will be identified by their names values in 
clusterLegend (labels="names", the default) or by their clusterIds value in
clusterLegend (labels="ids").}

\item{xNames}{names for the clusters on x-axis (i.e. clustering given 1st). 
By default uses names of the 1st column of clusters matrix. See details.}

\item{legNames}{names for the clusters dividing up the 1st clusters (will 
appear in legend). By default uses names of the 2nd cluster of clusters
matrix. If only one clustering, \code{xNames} and \code{legNames} refer to
the same clustering. See details.}

\item{legend}{whether to plot the legend}

\item{xlab}{label for x-axis. By default or if equal NULL the column name of 
the 1st cluster of clusters matrix}

\item{legend.title}{label for legend. By default or if equal NULL the column 
name of the 2st cluster of clusters matrix}

\item{unassignedColor}{If ``-1'' in \code{clusters}, will be given this color
(meant for samples not assigned to cluster).}

\item{missingColor}{If ``-2'' in clusters, will be given this color (meant
for samples that were missing from the clustering, mainly when comparing
clusterings run on different sets of samples)}

\item{colPalette}{a vector of colors used for the different clusters. See
details.}
}
\value{
A plot is produced, nothing is returned
}
\description{
Make a barplot of sample's assignments to clusters for single clustering, or 
cross comparison for two clusterings.
}
\details{
The first column of the cluster matrix will be on the x-axis and the
  second column (if present) will separate the groups of the first column.

All arguments of the matrix version can be passed to the 
  \code{ClusterExperiment} version. As noted above, however, some arguments 
  have different interpretations.

If \code{whichClusters = "workflow"}, then the most recent two 
  clusters of the workflow will be chosen where recent is based on the 
  following order (most recent first): final, mergeClusters, makeConsensus, 
  clusterMany.

\code{xNames}, \code{legNames} and \code{colPalette} should all be
  named vectors, with the names referring to the clusters they should match
  to (for \code{ClusterExperiment} objects, it is determined by the argument
  \code{labels} as to whether the names should match the cluster names or the
  clusterIds). \code{colPalette} and \code{legNames} must be same length of
  the number of clusters found in the second clustering, or if  only a single
  clustering, the same length as the number of clusters in that clustering.
}
\examples{
#clustering using pam: try using different dimensions of pca and different k
data(simData)

cl <- clusterMany(simData, nReducedDims=c(5, 10, 50), reduceMethod="PCA",
clusterFunction="pam", ks=2:4, findBestK=c(TRUE,FALSE),
removeSil=c(TRUE,FALSE))

plotBarplot(cl)
plotBarplot(cl,whichClusters=1:2)

}
\author{
Elizabeth Purdom
}
