# Supplementary material for: clusterExperiment and RSEC: A Bioconductor package and framework for clustering of single-cell and other large gene expression datasets
Source: PLoS Comput Biol. 2018 Sep 4;14(9):e1006378. doi: 10.1371/journal.pcbi.1006378 (PMC6138422; doi:10.1371/journal.pcbi.1006378)
Supplement: S1 Code — We provide the source code for the clusterExperiment package, version 2.1.5, used to do the analyses provided in the paper for reproducibility. However, users should not use this source code, but rather follow the Bioconductor installation instructions at https://www.bioconductor.org/install/ for installation of the package. (GZ) [file pcbi.1006378.s009.gz › clusterExperiment/man/plotContrastHeatmap.Rd]

% Generated by roxygen2: do not edit by hand
% Please edit documentation in R/plotContrastHeatmap.R
\docType{methods}
\name{plotContrastHeatmap,ClusterExperiment-method}
\alias{plotContrastHeatmap,ClusterExperiment-method}
\alias{plotContrastHeatmap}
\title{Plot heatmaps showing significant genes per contrast}
\usage{
\S4method{plotContrastHeatmap}{ClusterExperiment}(object, signifTable,
  whichCluster = NULL, contrastColors = NULL, ...)
}
\arguments{
\item{object}{ClusterExperiment object on which biomarkers were found}

\item{signifTable}{A \code{data.frame} in format of the result of
\code{\link{getBestFeatures}}. It must minimally contain columns 'Contrast'
and 'IndexInOriginal' giving the grouping and original index of the
features in the \code{assay(object)}}

\item{whichCluster}{if not NULL, indicates cluster used in making the 
significance table. Used to match to names in \code{clusterLegend(object)} 
(relevant for one-vs-all contrast so that color aligns).}

\item{contrastColors}{vector of colors to be given to contrasts. Should match
the name of the contrasts in the 'Contrast' column of \code{signifTable} or
'ContrastName', if given.. If  missing, default colors given by match to
the cluster names of \code{whichCluster} (see above), or otherwise given a
default assignment.}

\item{...}{Arguments passed to \code{\link{plotHeatmap}}}
}
\value{
A heatmap is created. The output of \code{plotHeatmap} is returned.
}
\description{
Plots a heatmap of the data, with the genes grouped based on the
  contrast for which they were significant.
}
\details{
If the column 'ContrastName' is given in \code{signifTable}, these
  names will be used to describe the contrast in the legend.

Within each contrast, the genes are sorted by log fold-change if the
  column "logFC" is in the \code{signifTable} data.frame
}
\examples{
data(simData)

cl <- clusterSingle(simData, subsample=FALSE,
sequential=FALSE, mainClusterArgs=list(clusterFunction="pam", clusterArgs=list(k=8)))

#Do all pairwise, only return significant, try different adjustments:
pairsPerC <- getBestFeatures(cl, contrastType="Pairs", number=5,
p.value=0.05, DEMethod="limma")
plotContrastHeatmap(cl,pairsPerC)
}
\seealso{
\code{\link{plotHeatmap}}, \code{\link{makeBlankData}},
  \code{\link{getBestFeatures}}
}
