# Supplementary material for: clusterExperiment and RSEC: A Bioconductor package and framework for clustering of single-cell and other large gene expression datasets
Source: PLoS Comput Biol. 2018 Sep 4;14(9):e1006378. doi: 10.1371/journal.pcbi.1006378 (PMC6138422; doi:10.1371/journal.pcbi.1006378)
Supplement: S1 Code — We provide the source code for the clusterExperiment package, version 2.1.5, used to do the analyses provided in the paper for reproducibility. However, users should not use this source code, but rather follow the Bioconductor installation instructions at https://www.bioconductor.org/install/ for installation of the package. (GZ) [file pcbi.1006378.s009.gz › clusterExperiment/man/plotFeatureBoxplot.Rd]

% Generated by roxygen2: do not edit by hand
% Please edit documentation in R/plotFeatureBoxplot.R
\docType{methods}
\name{plotFeatureBoxplot}
\alias{plotFeatureBoxplot}
\alias{plotFeatureBoxplot,ClusterExperiment,character-method}
\alias{plotFeatureBoxplot,ClusterExperiment,numeric-method}
\title{Plot boxplot of feature values by cluster}
\usage{
\S4method{plotFeatureBoxplot}{ClusterExperiment,character}(object, feature,
  whichCluster = "primary", ...)

\S4method{plotFeatureBoxplot}{ClusterExperiment,numeric}(object, feature,
  whichCluster = "primary", plotUnassigned = FALSE,
  unassignedColor = NULL, missingColor = NULL, main = NULL,
  whichAssay = 1, ...)
}
\arguments{
\item{object}{a ClusterExperiment object}

\item{feature}{identification of feature to plot, either row name or index}

\item{whichCluster}{which clusters to show on the plot}

\item{...}{arguments passed to \code{\link{boxplot}}}

\item{plotUnassigned}{whether to plot the unassigned samples as a cluster
(either -1 or -2)}

\item{unassignedColor}{If not NULL, should be character value giving the
color for unassigned (-2) samples (overrides \code{clusterLegend}) default.}

\item{missingColor}{If not NULL, should be character value giving the color
for missing (-2) samples (overrides \code{clusterLegend}) default.}

\item{main}{title of plot. If NULL, given default title.}

\item{whichAssay}{numeric or character specifying which assay to use. See
\code{\link[SummarizedExperiment]{assay}} for details.}
}
\value{
A plot is created. The output of boxplot is returned (see
\code{\link{boxplot}}), with additional elements \code{colors} and 
 \code{clusterIds} that gives the colors and internal ids that match 
 each boxplot (pulled from \code{clusterLegend} but in the order of plot)
}
\description{
Plot a boxplot of the (transformed) values for a particular
  gene, separated by cluster
}
\examples{
data(simData)
#Create a ClusterExperiment object
cl <- clusterMany(simData, nReducedDims=c(5, 10, 50), reducedDim="PCA",
   clusterFunction="pam", ks=2:4, findBestK=c(TRUE,FALSE),
   removeSil=c(TRUE,FALSE))
#give names to the clusters
cl<-renameClusters(cl, whichCluster=1, 
   value=letters[1:nClusters(cl)[1]])
plotFeatureBoxplot(cl,feature=1)
}
\seealso{
\code{\link{boxplot}}
}
