# Supplementary material for: clusterExperiment and RSEC: A Bioconductor package and framework for clustering of single-cell and other large gene expression datasets
Source: PLoS Comput Biol. 2018 Sep 4;14(9):e1006378. doi: 10.1371/journal.pcbi.1006378 (PMC6138422; doi:10.1371/journal.pcbi.1006378)
Supplement: S1 Code — We provide the source code for the clusterExperiment package, version 2.1.5, used to do the analyses provided in the paper for reproducibility. However, users should not use this source code, but rather follow the Bioconductor installation instructions at https://www.bioconductor.org/install/ for installation of the package. (GZ) [file pcbi.1006378.s009.gz › clusterExperiment/man/plotFeatureScatter.Rd]

% Generated by roxygen2: do not edit by hand
% Please edit documentation in R/plotFeatureScatter.R
\docType{methods}
\name{plotFeatureScatter}
\alias{plotFeatureScatter}
\alias{plotFeatureScatter,ClusterExperiment,character-method}
\alias{plotFeatureScatter,ClusterExperiment,numeric-method}
\title{Plot scatter plot of feature values colored by cluster}
\usage{
\S4method{plotFeatureScatter}{ClusterExperiment,character}(object, features,
  ...)

\S4method{plotFeatureScatter}{ClusterExperiment,numeric}(object, features,
  whichCluster, plotUnassigned = TRUE, unassignedColor = "grey",
  missingColor = "white", whichAssay = 1, legendLocation = NA,
  jitterFactor = NA, ...)
}
\arguments{
\item{object}{a ClusterExperiment object}

\item{features}{the indices of the features (either numeric or character 
matching rownames of object) to be plotted.}

\item{...}{arguments passed to \code{\link{boxplot}}}

\item{whichCluster}{which clusters to show on the plot}

\item{plotUnassigned}{whether to plot the unassigned samples as a cluster
(either -1 or -2)}

\item{unassignedColor}{If not NULL, should be character value giving the
color for unassigned (-2) samples (overrides \code{clusterLegend}) default.}

\item{missingColor}{If not NULL, should be character value giving the color
for missing (-2) samples (overrides \code{clusterLegend}) default.}

\item{whichAssay}{numeric or character specifying which assay to use. See
\code{\link[SummarizedExperiment]{assay}} for details.}

\item{legendLocation}{character value passed to \code{location} argument of 
\code{plotClusterLegend} indicating where to put the legend. If NA, legend 
will not be plotted.}

\item{jitterFactor}{numeric. If NA, no jittering is done. Otherwise, passed to 
\code{factor} of function \code{\link[base]{jitter}}
 (useful for low counts)}
}
\description{
Plot a scatter plot of the (transformed) values for a set of
  gene expression values, colored by cluster
}
