# Supplementary material for: clusterExperiment and RSEC: A Bioconductor package and framework for clustering of single-cell and other large gene expression datasets
Source: PLoS Comput Biol. 2018 Sep 4;14(9):e1006378. doi: 10.1371/journal.pcbi.1006378 (PMC6138422; doi:10.1371/journal.pcbi.1006378)
Supplement: S1 Code — We provide the source code for the clusterExperiment package, version 2.1.5, used to do the analyses provided in the paper for reproducibility. However, users should not use this source code, but rather follow the Bioconductor installation instructions at https://www.bioconductor.org/install/ for installation of the package. (GZ) [file pcbi.1006378.s009.gz › clusterExperiment/man/simData.Rd]

% Generated by roxygen2: do not edit by hand
% Please edit documentation in R/dataCreation.R
\docType{data}
\name{simData}
\alias{simData}
\alias{simCount}
\alias{trueCluster}
\title{Simulated data for running examples}
\format{Three objects are loaded, two data frame(s) of simulated data each
  with 300 samples/columns and 153 variables/rows, and a vector of length 300
  with the true cluster assignments.}
\description{
Simulated data for running examples
}
\details{
\code{simData} is simulated normal data of 300 observations with 51
  relevant variables and the rest of the variables being noise, with
  observations being in one of 3 groups. \code{simCount} is simulated count
  data of the same dimensions. \code{trueCluster} gives the true cluster
  identifications of the samples. The true clusters are each of size 100 and
  are in order in the columns of the data.frames.
}
\examples{
#code used to create data:
\dontrun{
nvar<-51 #multiple of 3
n<-100
x<-cbind(matrix(rnorm(n*nvar,mean=5),nrow=nvar),
 matrix(rnorm(n*nvar,mean=-5),nrow=nvar),
          matrix(rnorm(n*nvar,mean=0),nrow=nvar))
#make some of them flipped effects (better for testing if both sig under/over
#expressed variables)
geneGroup<-sample(rep(1:3,each=floor(nvar/3)))
gpIndex<-list(1:n,(n+1):(n*2),(2*n+1):(n*3))
x[geneGroup==1,]<-x[geneGroup==1,unlist(gpIndex[c(3,1,2)])]
x[geneGroup==2,]<-x[geneGroup==2,unlist(gpIndex[c(2,3,1)])]

#add in differences in variable means
smp<-sample(1:nrow(x),10)
x[smp,]<-x[smp,]+10

#make different signal y
y<-cbind(matrix(rnorm(n*nvar,mean=1),nrow=nvar),
         matrix(rnorm(n*nvar,mean=-1),nrow=nvar),
         matrix(rnorm(n*nvar,mean=0),nrow=nvar))
y<-y[,sample(1:ncol(y))]+ matrix(rnorm(3*n*nvar,sd=3),nrow=nvar)

#add together the two signals
simData<-x+y

#add pure noise variables
simData<-rbind(simData,matrix(rnorm(3*n*nvar,mean=10),nrow=nvar),
               matrix(rnorm(3*n*nvar,mean=5),nrow=nvar))
#make count data
countMean<-exp(simData/2)
simCount<-matrix(rpois(n=length(as.vector(countMean)), lambda
=as.vector(countMean)+.1),nrow=nrow(countMean),ncol=ncol(countMean))
#labels for the truth
trueCluster<-rep(c(1:3),each=n)
save(list=c("simCount","simData","trueCluster"),file="data/simData.rda")
}
}
\author{
Elizabeth Purdom \email{epurdom@stat.berkeley.edu}
}
\keyword{data}
