# Supplementary material for: clusterExperiment and RSEC: A Bioconductor package and framework for clustering of single-cell and other large gene expression datasets
Source: PLoS Comput Biol. 2018 Sep 4;14(9):e1006378. doi: 10.1371/journal.pcbi.1006378 (PMC6138422; doi:10.1371/journal.pcbi.1006378)
Supplement: S1 Code — We provide the source code for the clusterExperiment package, version 2.1.5, used to do the analyses provided in the paper for reproducibility. However, users should not use this source code, but rather follow the Bioconductor installation instructions at https://www.bioconductor.org/install/ for installation of the package. (GZ) [file pcbi.1006378.s009.gz › clusterExperiment/man/subset.Rd]

% Generated by roxygen2: do not edit by hand
% Please edit documentation in R/subset.R
\docType{methods}
\name{subset}
\alias{subset}
\alias{removeClusterings,ClusterExperiment,character-method}
\alias{removeClusterings,ClusterExperiment,numeric-method}
\alias{removeClusters,ClusterExperiment,numeric-method}
\alias{removeClusters}
\alias{removeClusters,ClusterExperiment,character-method}
\alias{[,ClusterExperiment,ANY,character,ANY-method}
\alias{[,ClusterExperiment,ANY,ANY,ANY-method}
\alias{[,ClusterExperiment,ANY,logical,ANY-method}
\alias{[,ClusterExperiment,ANY,numeric,ANY-method}
\title{Functions to subset ClusterExperiment Objects}
\usage{
\S4method{removeClusterings}{ClusterExperiment,character}(x, whichClusters, ...)

\S4method{removeClusterings}{ClusterExperiment,numeric}(x, whichClusters)

\S4method{removeClusters}{ClusterExperiment,numeric}(x, whichCluster,
  clustersToRemove, makePrimary = FALSE, clusterLabels = NULL)

\S4method{removeClusters}{ClusterExperiment,character}(x, whichCluster, ...)

\S4method{[}{ClusterExperiment,ANY,character,ANY}(x, i, j, ..., drop = TRUE)

\S4method{[}{ClusterExperiment,ANY,logical,ANY}(x, i, j, ..., drop = TRUE)

\S4method{[}{ClusterExperiment,ANY,numeric,ANY}(x, i, j, ..., drop = TRUE)
}
\arguments{
\item{x}{a ClusterExperiment object.}

\item{whichClusters}{argument that can be either numeric or character value
indicating the clusters to be used. If numeric, gives the indices of the
\code{clusterMatrix} to return; this can also be used to defined an
ordering for the clusterings (as relevant). \code{whichClusters} can be a
character value identifying the \code{clusterTypes} to be used, or if not
matching \code{clusterTypes} then \code{clusterLabels}; alternatively
\code{whichClusters} can be either 'all' or 'workflow' or 'primary' to
indicate choosing all clusterings or choosing all 
\code{\link{workflowClusters}} clusterings or choosing the 'primary'
clustering, respectively. If missing, the entire matrix of all clusterings
is returned.}

\item{...}{The arguments \code{transformation}, \code{clusterTypes} and
\code{clusterInfo} to be passed to the constructor for signature
\code{SingleCellExperiment,matrix}.}

\item{whichCluster}{Clustering from which to remove clusters for
\code{removeCluster}. Note that it is a singular cluster.}

\item{clustersToRemove}{numeric vector identifying the clusters to remove (whose samples will be reassigned to -1 value).}

\item{makePrimary}{whether to make the added cluster the primary cluster (only relevant if \code{y} is a vector)}

\item{clusterLabels}{label(s) for the clusters being added. If \code{y} a
matrix, the column names of that matrix will be used by default, if
\code{clusterLabels} is not given.}

\item{i, j}{A vector of logical or integer subscripts, indicating the rows and columns to be subsetted for \code{i} and \code{j}, respectively.}

\item{drop}{A logical scalar that is ignored.}
}
\value{
A \code{\link{ClusterExperiment}} object.

\code{removeClusterings} returns a \code{ClusterExperiment} object,
 unless all clusters are removed, in which case it returns a
 \code{\link{SingleCellExperiment}} object.
}
\description{
These functions are used to subset ClusterExperiment objects, either by removing samples, genes, or clusterings
}
\details{
\code{removeClusterings} removes the clusters given by
 \code{whichClusters}. If the
 \code{primaryCluster} is one of the clusters removed, the
 \code{primaryClusterIndex} is set to 1 and the dendrogram and coclustering
 matrix are discarded and orderSamples is set to \code{1:NCOL(x)}.

\code{removeClusters} creates a new cluster that unassigns samples in cluster \code{clustersToRemove} (in the clustering defined by \code{whichClusters}) and assigns them to -1 (unassigned)

Note that when subsetting the data, the dendrogram information and
the co-clustering matrix are lost.
}
