# Supplementary material for: clusterExperiment and RSEC: A Bioconductor package and framework for clustering of single-cell and other large gene expression datasets
Source: PLoS Comput Biol. 2018 Sep 4;14(9):e1006378. doi: 10.1371/journal.pcbi.1006378 (PMC6138422; doi:10.1371/journal.pcbi.1006378)
Supplement: S1 Code — We provide the source code for the clusterExperiment package, version 2.1.5, used to do the analyses provided in the paper for reproducibility. However, users should not use this source code, but rather follow the Bioconductor installation instructions at https://www.bioconductor.org/install/ for installation of the package. (GZ) [file pcbi.1006378.s009.gz › clusterExperiment/man/workflowClusters.Rd]

% Generated by roxygen2: do not edit by hand
% Please edit documentation in R/workflowClusters.R
\docType{methods}
\name{workflowClusters}
\alias{workflowClusters}
\alias{workflowClusterTable}
\alias{workflowClusterDetails}
\alias{workflowClusters,ClusterExperiment-method}
\alias{workflowClusterDetails,ClusterExperiment-method}
\alias{workflowClusterTable,ClusterExperiment-method}
\alias{setToCurrent,ClusterExperiment-method}
\alias{setToCurrent}
\alias{setToFinal,ClusterExperiment-method}
\alias{setToFinal}
\title{Methods for workflow clusters}
\usage{
\S4method{workflowClusters}{ClusterExperiment}(x, iteration = 0)

\S4method{workflowClusterDetails}{ClusterExperiment}(x)

\S4method{workflowClusterTable}{ClusterExperiment}(x)

\S4method{setToCurrent}{ClusterExperiment}(x, whichCluster, eraseOld = FALSE)

\S4method{setToFinal}{ClusterExperiment}(x, whichCluster, clusterLabel)
}
\arguments{
\item{x}{a \code{\link{ClusterExperiment}} object.}

\item{iteration}{numeric. Which iteration of the workflow should be used.}

\item{whichCluster}{which cluster to set to current in the workflow}

\item{eraseOld}{logical. Only relevant if input \code{x} is of class
\code{ClusterExperiment}. If TRUE, will erase existing workflow results
(clusterMany as well as mergeClusters and makeConsensus). If FALSE, existing
workflow results will have "\code{_i}" added to the clusterTypes value,
where \code{i} is one more than the largest such existing workflow
clusterTypes.}

\item{clusterLabel}{optional string value to give to cluster set to be "final"}
}
\value{
\code{workflowClusters} returns a matrix consisting of the
  appropriate columns of the \code{clusterMatrix} slot.

\code{workflowClusterDetails} returns a \code{data.frame} with some
  details on the clusterings, such as the type (e.g., `clusterMany`,
  `makeConsensus`) and iteration.

\code{workflowClusterTable} returns a table of how many of the
  clusterings belong to each of the following possible values: `final`,
  `mergeClusters`, `makeConsensus` and `clusterMany`.

\code{setToCurrent} returns a \code{ClusterExperiment} object where
  the indicated cluster of \code{whichCluster} has been set to the most
  current iteration in the workflow. Pre-existing clusters are appropriately
  updated.

\code{setToFinal} returns a \code{ClusterExperiment} object where the
  indicated cluster of \code{whichCluster} has clusterType set to "final".
  The primaryClusterIndex is also set to this cluster, and the clusterLabel,
  if given.
}
\description{
The main workflow of the package is made of
  \code{\link{clusterMany}}, \code{\link{makeConsensus}}, and
  \code{\link{mergeClusters}}. The clusterings from these functions (and not
  those obtained in a different way) can be obtained with the functions
  documented here.
}
\examples{
data(simData)

cl <- clusterMany(simData,nReducedDims=c(5,10,50),  reduceMethod="PCA",
clusterFunction="pam", ks=2:4, findBestK=c(FALSE), removeSil=TRUE,
subsample=FALSE)

clCommon <- makeConsensus(cl, whichClusters="workflow", proportion=0.7,
minSize=10)

clCommon <- makeDendrogram(clCommon)

clMerged <- mergeClusters(clCommon,mergeMethod="adjP", DEMethod="limma")

head(workflowClusters(clMerged))
workflowClusterDetails(clMerged)
workflowClusterTable(clMerged)
}
