# Supplementary material for: clusterExperiment and RSEC: A Bioconductor package and framework for clustering of single-cell and other large gene expression datasets
Source: PLoS Comput Biol. 2018 Sep 4;14(9):e1006378. doi: 10.1371/journal.pcbi.1006378 (PMC6138422; doi:10.1371/journal.pcbi.1006378)
Supplement: S1 Code — We provide the source code for the clusterExperiment package, version 2.1.5, used to do the analyses provided in the paper for reproducibility. However, users should not use this source code, but rather follow the Bioconductor installation instructions at https://www.bioconductor.org/install/ for installation of the package. (GZ) [file pcbi.1006378.s009.gz › clusterExperiment/src/RcppExports.cpp]

// Generated by using Rcpp::compileAttributes() -> do not edit by hand
// Generator token: 10BE3573-1514-4C36-9D1C-5A225CD40393

#include <Rcpp.h>

using namespace Rcpp;

// search_pairs
NumericMatrix search_pairs(IntegerMatrix clusterings);
RcppExport SEXP _clusterExperiment_search_pairs(SEXP clusteringsSEXP) {
BEGIN_RCPP
    Rcpp::RObject rcpp_result_gen;
    Rcpp::RNGScope rcpp_rngScope_gen;
    Rcpp::traits::input_parameter< IntegerMatrix >::type clusterings(clusteringsSEXP);
    rcpp_result_gen = Rcpp::wrap(search_pairs(clusterings));
    return rcpp_result_gen;
END_RCPP
}
// makeHashKey
std::string makeHashKey(int i, int j, std::string delim);
RcppExport SEXP _clusterExperiment_makeHashKey(SEXP iSEXP, SEXP jSEXP, SEXP delimSEXP) {
BEGIN_RCPP
    Rcpp::RObject rcpp_result_gen;
    Rcpp::RNGScope rcpp_rngScope_gen;
    Rcpp::traits::input_parameter< int >::type i(iSEXP);
    Rcpp::traits::input_parameter< int >::type j(jSEXP);
    Rcpp::traits::input_parameter< std::string >::type delim(delimSEXP);
    rcpp_result_gen = Rcpp::wrap(makeHashKey(i, j, delim));
    return rcpp_result_gen;
END_RCPP
}
// splitHashKey
Rcpp::IntegerVector splitHashKey(std::string s, std::string delim);
RcppExport SEXP _clusterExperiment_splitHashKey(SEXP sSEXP, SEXP delimSEXP) {
BEGIN_RCPP
    Rcpp::RObject rcpp_result_gen;
    Rcpp::RNGScope rcpp_rngScope_gen;
    Rcpp::traits::input_parameter< std::string >::type s(sSEXP);
    Rcpp::traits::input_parameter< std::string >::type delim(delimSEXP);
    rcpp_result_gen = Rcpp::wrap(splitHashKey(s, delim));
    return rcpp_result_gen;
END_RCPP
}
// subsampleLoop
Rcpp::IntegerMatrix subsampleLoop(Rcpp::List clList, int N);
RcppExport SEXP _clusterExperiment_subsampleLoop(SEXP clListSEXP, SEXP NSEXP) {
BEGIN_RCPP
    Rcpp::RObject rcpp_result_gen;
    Rcpp::RNGScope rcpp_rngScope_gen;
    Rcpp::traits::input_parameter< Rcpp::List >::type clList(clListSEXP);
    Rcpp::traits::input_parameter< int >::type N(NSEXP);
    rcpp_result_gen = Rcpp::wrap(subsampleLoop(clList, N));
    return rcpp_result_gen;
END_RCPP
}

static const R_CallMethodDef CallEntries[] = {
    {"_clusterExperiment_search_pairs", (DL_FUNC) &_clusterExperiment_search_pairs, 1},
    {"_clusterExperiment_makeHashKey", (DL_FUNC) &_clusterExperiment_makeHashKey, 3},
    {"_clusterExperiment_splitHashKey", (DL_FUNC) &_clusterExperiment_splitHashKey, 2},
    {"_clusterExperiment_subsampleLoop", (DL_FUNC) &_clusterExperiment_subsampleLoop, 2},
    {NULL, NULL, 0}
};

RcppExport void R_init_clusterExperiment(DllInfo *dll) {
    R_registerRoutines(dll, NULL, CallEntries, NULL, NULL);
    R_useDynamicSymbols(dll, FALSE);
}
