# Supplementary material for: clusterExperiment and RSEC: A Bioconductor package and framework for clustering of single-cell and other large gene expression datasets
Source: PLoS Comput Biol. 2018 Sep 4;14(9):e1006378. doi: 10.1371/journal.pcbi.1006378 (PMC6138422; doi:10.1371/journal.pcbi.1006378)
Supplement: S1 Code — We provide the source code for the clusterExperiment package, version 2.1.5, used to do the analyses provided in the paper for reproducibility. However, users should not use this source code, but rather follow the Bioconductor installation instructions at https://www.bioconductor.org/install/ for installation of the package. (GZ) [file pcbi.1006378.s009.gz › clusterExperiment/src/subsampleLoop.cpp]

/* Code for doing double for-loop for subsampling
*/

#include <Rcpp.h>
using namespace Rcpp;
#include <sstream>

#include <unordered_map>
#include <string>
#include <iostream>
using namespace std;

// Enable C++11 via this plugin (Rcpp 0.10.3 or later)
// [[Rcpp::plugins(cpp11)]]

// [[Rcpp::export]]
std::string makeHashKey(int i, int j, std::string delim){
	std::string result;
	if(i<=j)
		result=std::to_string(i)+delim+std::to_string(j);
	else
		result=std::to_string(j)+delim+std::to_string(i);
	return(result);
}

// [[Rcpp::export]]
Rcpp::IntegerVector splitHashKey(std::string s, std::string delim){
	Rcpp::IntegerVector token(2);
	int pos = s.find(delim);
	token[0]=std::stoi(s.substr(0, pos));
	s.erase(0, pos + delim.length());
	token[1]=std::stoi(s);

	return token;
}


// [[Rcpp::export]]
Rcpp::IntegerMatrix subsampleLoop(Rcpp::List clList, int N){
	// Create hash of (string of) pairs of indices with count number times subsampled together
	// Will count.
	std::unordered_map<std::string,std::pair< int, int > > countTotal;

	// Preset their bucket size (I *think* this means the number of unique key values, and NOT the size of the values saved in each... need to check.)
	//countTotal.reserve(N*N/2);

    Rcpp::IntegerVector clIds;
	Rcpp::IntegerVector clLens;
	Rcpp::List currList;
	std::string delimiter = "-";
	// Interate over the list, i.e. each of the subsamples
	for(int i=0; i< clList.size(); ++i){
		// Should consider whether faster to not input that is list of lists, but rather give two lists, each with vector elements.
		currList=clList[i];
		clIds=currList["clusterIds"];
		clLens=currList["clusterLengths"];

		// // Regardless, next part of code would still work, once define those vectors.

		// Calculate cumulative sum.
		int nclusters=clLens.size();
		int nsamples=clIds.size();

		Rcpp::IntegerVector cumSumVals=Rcpp::cumsum(clLens);

		// just made for loops to define starts, but should be Rcpp functions to do it
		// Basically want: (0,cumSumVals[Rcpp::Range(0, nclusters-2)])
		Rcpp::IntegerVector indexClusterStarts(nclusters);
		indexClusterStarts[0]=0;
		for(int ii=1; ii<nclusters;++ii){
			indexClusterStarts[ii]=cumSumVals[ii-1];
		}

		Rcpp::IntegerVector indexClusterEnds(nclusters);
		for(int ii=0; ii< nclusters-1;++ii){
			indexClusterEnds[ii]=indexClusterStarts[ii+1]-1;
		}
		indexClusterEnds[nclusters-1]=nsamples-1;

		// Iterate over each position in the clusterIds vector
		// Add to hash
		for(int j=0; j<nsamples ; j++){
			for(int k=0; k<j;k++){
				std::string hashKey=makeHashKey(clIds[j],clIds[k],delimiter);
				// 1) increase countSampled
				countTotal[hashKey].first+= 1;
				// 2) add only those clustered with j to countClustered[j]
				LogicalVector clusterj = j <= indexClusterEnds & j >= indexClusterStarts;
				LogicalVector clusterk = k <= indexClusterEnds & k >= indexClusterStarts;
				if(is_true(all(clusterj == clusterk))){
					countTotal[hashKey].second+= 1;
				}
			}
		}
	}

	// Add in pairs missing. Iterate over indices (R, so 1-based)
	// For those missing, given them a NA for the total
	for(int i=1; i< N+1;++i){
		for(int j=1; j< i;++j){
			std::string hashKey=makeHashKey(i,j,delimiter);
			if (countTotal.count(hashKey)==0){
				countTotal[hashKey].first=0;
				countTotal[hashKey].second=NA_INTEGER;
			}

		}
	}

	// Pull out the results
	int nbuckets=countTotal.bucket_count();
	StringVector pairName(nbuckets);
	IntegerVector denom(nbuckets);
	IntegerVector num(nbuckets);
	/* Note: Problem, nbuckets greater than the number of entries because reserved in beginning to try improve memory.
	Creates too many. 'ind' counts how many real buckets there are*/
	int ind=0;

	IntegerMatrix results(nbuckets,4);
    for ( auto it = countTotal.begin(); it != countTotal.end(); ++it ){
 		if((it->second).first>0 | (it->second).second==NA_INTEGER){
			IntegerVector currPairIndices=splitHashKey(it->first, delimiter);
			results.row(ind)=IntegerVector::create(currPairIndices[0], currPairIndices[1],(it->second).second,(it->second).first);

		}
		ind++;
    }
	results=results(Range(0,ind-1),_);


	return(results);
}

/* Don't know how to use iterator for IntegerMatrix so that this would work.*/
// // [[Rcpp::export]]
// bool wayToSort(IntegerVector i, IntegerVector j) {
// 	bool out;
// 	if(i[1] == j[1]) out=i[2] < j[2];
// 	else out=i[1]<j[1];
// 	return(out)
// }

/*** Summary of output created from subsampling (input to this function):
	returns a list "DList", each element:
            #each element is list:
			# 1) "clusterIds": vector of length na.omit(classX) of the original indices, where ids in clusters are adjacent in the vector and
			# 2) "clusterLengths": another vector of length K indicating length of each cluster (allows to decode where the cluster stopes in the above vector),
			# What does this do with NAs? Removes them -- not included.
*/

/*** R code for testing
setwd("~/Documents/Sequencing/SingleCell/clusterExperiment")
library(microbenchmark)
library(Rcpp)
#To run default
source("R/subsampleLoop.R")
sourceCpp("src/subsampleLoop.cpp")

#create some sample data
sub1<-list(clusterIds=c(10,2,8,5,1,12),clusterLengths=c(2,3,1))
sub2<-list(clusterIds=c(10,2,3,4,8,6,5,1),clusterLengths=c(3,3,2))
sub3<-list(clusterIds=c(10,3,4,5,1),clusterLengths=c(2,1,2))
exOut<-list(sub1,sub2,sub3)

N<-12

test<-subsampleLoop(exOut, N)
test[order(test[,1],test[,2]),]
Cfun<-function(clusterList,N){
   matResults<-subsampleLoop(clusterList, N)
   ord<-order(matResults[,2],matResults[,1])
	matResults[ord,3]/matResults[ord,4]
}
Rfun<-function(clusterList,N){
	unlist(lapply(2:N,function(jj){searchForPairs(jj,clusterList=clusterList,N=N)}))
}

N<-12
DbarC<-matrix(0,N,N)
DbarR<-matrix(0,N,N)
DbarR[upper.tri(DbarR, diag = FALSE)]<-Rfun(exOut,N)
DbarC[upper.tri(DbarC, diag = FALSE)]<-Cfun(exOut,N)


microbenchmark(
  Rfun(exOut,N),
  Cfun(exOut,N)
)

### Create bigger data
Nbig<-1000
subN<-100
size<-floor(0.7*Nbig)
set.seed(2128950)
clustLens<-sample(10:120,size=10)
clustLens<-c(clustLens,size-sum(clustLens))
if(sum(clustLens)!=size) stop("error in setup")
createFun<-function(){
	ids<-sample(1:Nbig,size,replace=FALSE)
	lens<-sample(clustLens)
	return(list("clusterIds"=ids,clusterLengths=lens))
}
testSubList<-replicate(subN, expr=createFun(), simplify = FALSE)


system.time(testR<-Rfun(testSubList,Nbig))
system.time(testC<-Cfun(testSubList,Nbig))
> system.time(Rfun(testSubList,N))
   user  system elapsed
 58.702   1.989  61.559
> system.time(Cfun(testSubList,N))
   user  system elapsed
 29.070   0.386  29.327


*/
