# Supplementary material for: clusterExperiment and RSEC: A Bioconductor package and framework for clustering of single-cell and other large gene expression datasets
Source: PLoS Comput Biol. 2018 Sep 4;14(9):e1006378. doi: 10.1371/journal.pcbi.1006378 (PMC6138422; doi:10.1371/journal.pcbi.1006378)
Supplement: S1 Code — We provide the source code for the clusterExperiment package, version 2.1.5, used to do the analyses provided in the paper for reproducibility. However, users should not use this source code, but rather follow the Bioconductor installation instructions at https://www.bioconductor.org/install/ for installation of the package. (GZ) [file pcbi.1006378.s009.gz › clusterExperiment/tests/testthat/setup_create_objects.R]

###Note: any changes to this file should be at the END so as to not mess up the seed calls.
library(clusterExperiment)
# library(devtools)
# load_all()
data(simData, envir = environment())
if(ncol(simData) != 300) {
  stop("not current version of simData")
  #get all kinds of annoyances because using old version.
  #Can delete this once package is stabilized.
}
## make sure the tests are reproducible
set.seed(23)

#################################
###Simple, trivial sized objects for testing:
# mat=20x15 matrix of data with row and column names
# labMat 15 x 2 matrix of numberic clusters, labeled 2-5, plus -1,-2 values with column names
# sData 15 x 3 matrix of data on the samples, a factor, continuous, and character variable with column names
# gData 20 x 4 matrix of data on the features: factor, continuous, character (like sData) with column names
# mData list of length 2 of random information to be metaData
# se a Summarized experiment with rowData, colData, and metaData slots
#################################
mat <- matrix(data=rnorm(20*15), ncol=15)
mat[1,1]<- -1 #force a negative value
colnames(mat)<-paste("Sample",1:ncol(mat))
rownames(mat)<-paste("Gene",1:nrow(mat))
numLabels <- as.character(gl(5, 3))
numLabels[c(1:2)]<- c("-1","-2") #make sure some not assigned
numLabels<-factor(numLabels)
chLabels<-rep(LETTERS[1:5],each=3)
chLabels[c(2:3)]<- c("-1","-2") #make sure some not assigned
labMat<-cbind(as.numeric(as.character(numLabels)),as.numeric(as.character(numLabels)))
colnames(labMat)<-c("Cluster1","Cluster2")
sData<-data.frame(sample(letters[2:5],size=NCOL(mat),replace=TRUE),sample(2:5,size=NCOL(mat),replace=TRUE))
sData<-data.frame(sData,sample(LETTERS[2:5],size=NCOL(mat),replace=TRUE),stringsAsFactors=FALSE)
gData<-data.frame(sample(letters[2:5],size=NROW(mat),replace=TRUE),sample(2:5,size=NROW(mat),replace=TRUE))
gData<-data.frame(gData,sample(LETTERS[2:5],size=NROW(mat),replace=TRUE),stringsAsFactors=FALSE)
colnames(sData)<-c("A","B","C")
colnames(gData)<-c("a","b","c")
mData<-list(first=c(1,2,3),second=c("Information"))
se <- SummarizedExperiment(mat,colData=sData,rowData=gData,metadata=mData)
cc <- ClusterExperiment(mat, labMat, transformation = function(x){x})
ccSE<-ClusterExperiment(se,labMat,transformation=function(x){x})


#################################
###Larger sized objects based on simData/simCount:
#################################
data(simData)
if(ncol(simData)!=300) stop("not current version of simData") #get all kinds of annoyances because using old version.
simSData<-data.frame(sample(letters[2:5],size=NCOL(simData),replace=TRUE),sample(2:5,size=NCOL(simData),replace=TRUE))
simSData<-data.frame(simSData,sample(LETTERS[2:5],size=NCOL(simData),replace=TRUE),stringsAsFactors=FALSE)
colnames(simSData)<-c("A","B","C")
gSimData<-data.frame(sample(letters[2:5],size=NROW(simData),replace=TRUE),sample(2:5,size=NROW(simData),replace=TRUE))
gSimData<-data.frame(gSimData,sample(LETTERS[2:5],size=NROW(simData),replace=TRUE),stringsAsFactors=FALSE)
colnames(gSimData)<-c("a","b","c")

seSimData <- SummarizedExperiment(simData,colData=simSData,rowData=gSimData,metadata=mData)
seSimCount <- SummarizedExperiment(simCount,colData=simSData,rowData=gSimData,metadata=mData)

test<- clusterMany(simCount,reduceMethod="PCA",nReducedDims=c(5,10,50), isCount=TRUE,
                         clusterFunction="pam",ks=2:4,findBestK=c(TRUE,FALSE))
						
test<-addClusterings(test,sample(2:5,size=NCOL(simData),replace=TRUE),clusterTypes="User")
clMatNew<-apply(clusterMatrix(test),2,function(x){
    wh<-sample(1:nSamples(test),size=10)
    x[wh]<- -1
    wh<-sample(1:nSamples(test),size=10)
    x[wh]<- -2
    return(x)
})

#make a new object with -1 values
ceSim<-ClusterExperiment(seSimCount,clMatNew,transformation=function(x){log2(x+1)})
clusterTypes(ceSim)<-clusterTypes(test)

ceSimData<-ClusterExperiment(seSimData,clMatNew,transformation=function(x){x})
clusterTypes(ceSimData)<-clusterTypes(test)

rm(test)
#################################
###small object based on simData/simCount (same size as trivial data)
### 15 samples from each of groups (including -2,-1)
###
#################################
whSamp<-unlist(tapply(1:nSamples(ceSim),primaryCluster(ceSim),function(x){sample(x,size=3)})) #15
smSimData<-simData[1:20,whSamp]
smSimCount<-simCount[1:20,whSamp]
smSimCE<-ceSim[1:20,whSamp]
smSimSE <- seSimData[1:20,whSamp]


#################################
###Make reduce dimensions and filters
#################################
sce<-as(se,"SingleCellExperiment")
sceFull<-sce
clusterExperiment:::filterStats(sceFull,type=c("Filter1","Filter2"))<-matrix(rnorm(2*nrow(sce)),ncol=2)
reducedDim(sceFull,type="Red1")<-matrix(rnorm(2*ncol(sce)),ncol=2)


sceSimData<-as(seSimData,"SingleCellExperiment")
sceSimDataDimRed<-sceSimData
pca_data <- prcomp(t(assay(sceSimData)),scale=TRUE,center=TRUE)
tsne_data <- matrix(rnorm(NCOL(sceSimData)*2),ncol=2)
reducedDims(sceSimDataDimRed) <- SimpleList(PCA=pca_data$x, TSNE=tsne_data)
clusterExperiment:::filterStats(sceSimDataDimRed,type=c("Filter1","Filter2"))<-matrix(rnorm(2*nrow(sceSimDataDimRed)),ncol=2)

#####################
## Create hdf5 SCE version
## Note is matrix of doubles....
#####################
hdfSCE<-HDF5Array::saveHDF5SummarizedExperiment(sceSimDataDimRed, dir="sceRedDem.h5", replace=TRUE)
hdfObj<-HDF5Array::saveHDF5SummarizedExperiment(sceSimData, dir="sce.h5", replace=TRUE)
