# Supplementary material for: clusterExperiment and RSEC: A Bioconductor package and framework for clustering of single-cell and other large gene expression datasets
Source: PLoS Comput Biol. 2018 Sep 4;14(9):e1006378. doi: 10.1371/journal.pcbi.1006378 (PMC6138422; doi:10.1371/journal.pcbi.1006378)
Supplement: S1 Code — We provide the source code for the clusterExperiment package, version 2.1.5, used to do the analyses provided in the paper for reproducibility. However, users should not use this source code, but rather follow the Bioconductor installation instructions at https://www.bioconductor.org/install/ for installation of the package. (GZ) [file pcbi.1006378.s009.gz › clusterExperiment/tests/testthat/test-RSEC.R]

context("RSEC")

test_that("`RSEC` works with matrix, ClusterExperiment, summarizedExperiment",{
	##these examples don't do dendrogram/merge because all -1 after makeConsensus
	##only tests clusterMany, makeConsensus parts.
	##so can't do expect_silent, because returns NOTE about that issue.
	expect_message(rsecOut1<-RSEC(x=mat, isCount=FALSE,reduceMethod="none",k0s=4:5,
		clusterFunction="tight", alphas=0.1,dendroReduce="none",
        subsampleArgs=list(resamp.num=5),random.seed=495
  	 	),"makeDendrogram encountered following error")
   expect_message(rsecOut2<-RSEC(x=cc, reduceMethod="none",k0s=4:5,
   		clusterFunction="tight", alphas=0.1,dendroReduce="none",
       subsampleArgs=list(resamp.num=5),random.seed=495
  	 	),"makeDendrogram encountered following error")
  expect_message(rsecOut3<-RSEC(x=ccSE,
	  reduceMethod="none",k0s=4:5,clusterFunction="tight", 
	  alphas=0.1,dendroReduce="none",
       subsampleArgs=list(resamp.num=5),random.seed=495),
	   "makeDendrogram encountered following error")
   expect_message(rsecOut4<-RSEC(x=se,isCount=FALSE,reduceMethod="none",
   		k0s=4:5,clusterFunction="tight", alphas=0.1,dendroReduce="none",
       subsampleArgs=list(resamp.num=5),random.seed=495),
	   "makeDendrogram encountered following error")
	   #test rerunClusterMany argument:
	expect_message(rsecOut5<-RSEC(rsecOut2,reduceMethod="none",
		k0s=4:5,clusterFunction="tight", alphas=0.1,dendroReduce="none",rerunClusterMany=TRUE,
		subsampleArgs=list(resamp.num=5),random.seed=495),
		"makeDendrogram encountered following error")
    #makes dendrogram so important have here so has to catch defaults of RSEC...
	expect_message(rsecOut6<-RSEC(rsecOut2,
			reduceMethod="none",k0s=4:5,clusterFunction="tight", 
			alphas=0.1,dendroReduce="none",rerunClusterMany=FALSE,
			subsampleArgs=list(resamp.num=5),random.seed=495),
			"makeDendrogram encountered following error")
})

test_that("`RSEC` works through whole series of steps",{
#bigger example where actually goes through all the steps, takes some time:
expect_message(rsecOut<-RSEC(x=assay(seSimCount), isCount=TRUE,reduceMethod="none",
              k0s=4:5,clusterFunction="tight", alphas=0.1,
              betas=0.9,dendroReduce="none",minSizes=1,
       subsampleArgs=list(resamp.num=5),random.seed=495),
  "Merging will be done on")
 expect_silent(ceOut<-clusterMany(x=assay(seSimCount),ks=4:5,clusterFunction="tight",alphas=0.1,betas=0.9,minSizes=1,
  isCount=TRUE, reduceMethod="none", transFun = NULL,
 sequential=TRUE,removeSil=FALSE,subsample=TRUE,silCutoff=0,distFunction=NA,
                 nFilterDims=NA,nReducedDims=NA,
                 mainClusterArgs=NULL,subsampleArgs=list(resamp.num=5),
                 ncores=1,run=TRUE,seqArgs=list(verbose=FALSE),random.seed=495
 ))
	expect_equal(clusterMatrix(rsecOut,whichClusters="clusterMany"),clusterMatrix(ceOut))
 expect_message(combOut<-makeConsensus(ceOut, proportion = 0.7,minSize = 5),"no clusters specified to combine")
  expect_equal(clusterMatrix(rsecOut,whichClusters="makeConsensus"),clusterMatrix(combOut,whichClusters="makeConsensus"))
 expect_equal(coClustering(rsecOut),coClustering(combOut))

 expect_silent(dendOut<-makeDendrogram(combOut,reduceMethod="none",nDims=NA))
 expect_equal(dendOut@dendro_clusters,rsecOut@dendro_clusters)
 expect_equal(dendOut@dendro_outbranch,rsecOut@dendro_outbranch)

 #now should be the same, check all objects except dendro_samples because very big:
 mergeOut<-mergeClusters(dendOut,mergeMethod = "adjP", DEMethod="edgeR",cutoff = 0.05)
 expect_equal(dendroClusterIndex(mergeOut),dendroClusterIndex(rsecOut))
 expect_equal(mergeOut@dendro_clusters,rsecOut@dendro_clusters)
 expect_equal(mergeOut@dendro_outbranch,rsecOut@dendro_outbranch)
 expect_equal(coClustering(mergeOut),coClustering(rsecOut))
 expect_equal(clusterMatrix(rsecOut,whichClusters="mergeClusters"), clusterMatrix(mergeOut,whichClusters="mergeClusters"))
 expect_equal(clusterTypes(rsecOut),clusterTypes(mergeOut))
})

test_that("`RSEC` works with no merging",{
  #bigger example where actually goes through all the steps (above skips the merging, in particular, because no dendrogram); takes some time:
  rsecOut<-RSEC(x=assay(seSimCount), isCount=TRUE,reduceMethod="none",
                k0s=4:5,clusterFunction="tight", alphas=0.1,
                betas=0.9,dendroReduce="none",minSizes=1,
                subsampleArgs=list(resamp.num=5),random.seed=495,
                mergeMethod="none")
})

test_that("`RSEC` returns clusterMany even when errors later",{
	#error in makeConsensus param
	expect_message(rsecOut1<-RSEC(x=mat, isCount=FALSE,k0s=4:5,
		clusterFunction="tight", alphas=0.1, nReducedDims=3,
        subsampleArgs=list(resamp.num=5),random.seed=495, consensusProportion = -1, consensusMinSize = 5),"Invalid value for the 'proportion' parameter"
  	 	)
	expect_true("clusterMany" %in% clusterTypes(rsecOut1))

	#error in dendro param
	expect_message(rsecOut2<-RSEC(x=mat, isCount=FALSE,k0s=4:5,
		clusterFunction="tight", alphas=0.1, nReducedDims=3,
        subsampleArgs=list(resamp.num=5),random.seed=495, 
		dendroReduce="myfakemethod"
  	 	),"does not contain the given 'reduceMethod' value")
    expect_true(all(c("clusterMany","makeConsensus") %in% clusterTypes(rsecOut2)))
	
	#error in merging -- have to get one where can make dendrogram... takes longer.
	expect_message(rsecOut3<-RSEC(x=assay(seSimCount[sample(size=50,x=1:nrow(seSimCount)),]), isCount=TRUE,reduceMethod="none",
              k0s=4:5,clusterFunction="pam", alphas=0.1,
              betas=0.9,dendroReduce="none",minSizes=1,
       subsampleArgs=list(resamp.num=5),random.seed=495,
		mergeMethod="fakeMerge"
  	 	),"mergeClusters encountered following error")
    expect_true(all(c("clusterMany","makeConsensus") %in% clusterTypes(rsecOut3)))

})

test_that("`RSEC` works with hdf5",{
	#no reduce method, do everything on raw data
	#currently error: Error in tcrossprod(x, y) : 
#  requires numeric/complex matrix/vector arguments

	expect_message(rsecOut1<-RSEC(hdfObj, isCount=FALSE,k0s=4:5,reduceMethod="none",
		clusterFunction="tight", alphas=0.1, 
        subsampleArgs=list(resamp.num=5),random.seed=495),
		"All samples are unassigned for"
		)

	expect_message(rsecOut2<-RSEC(hdfObj, isCount=FALSE,k0s=4:5,reduceMethod="PCA",
		clusterFunction="tight", alphas=0.1, nReducedDims=3,
		
        subsampleArgs=list(resamp.num=5),random.seed=495),
		"Merging will be done on"
		)

	expect_message(rsecOut3<-RSEC(assay(hdfObj), isCount=FALSE,k0s=4:5,reduceMethod="PCA",
		clusterFunction="tight", alphas=0.1, nReducedDims=3,
	    subsampleArgs=list(resamp.num=5),random.seed=495),
		"Merging will be done on"
		)

	expect_equal(clusterMatrix(rsecOut2),clusterMatrix(rsecOut3))
})
