# Supplementary material for: clusterExperiment and RSEC: A Bioconductor package and framework for clustering of single-cell and other large gene expression datasets
Source: PLoS Comput Biol. 2018 Sep 4;14(9):e1006378. doi: 10.1371/journal.pcbi.1006378 (PMC6138422; doi:10.1371/journal.pcbi.1006378)
Supplement: S1 Code — We provide the source code for the clusterExperiment package, version 2.1.5, used to do the analyses provided in the paper for reproducibility. However, users should not use this source code, but rather follow the Bioconductor installation instructions at https://www.bioconductor.org/install/ for installation of the package. (GZ) [file pcbi.1006378.s009.gz › clusterExperiment/tests/testthat/test-assays.R]

context("Assays")

## Construct ClusterExperiment with multiple named assays
multi_se <- SummarizedExperiment(assays = list(counts = simCount,
                                               logcounts = log1p(simCount)))
multi_cc <- ClusterExperiment(multi_se, trueCluster)
cc <- ClusterExperiment(simCount, trueCluster)
cc2 <- ClusterExperiment(simCount, trueCluster, transformation = log1p)

test_that("clusterSingle works with non defalt assays", {

  ###Apply to SE
  expect_silent(cl1 <- clusterSingle(multi_se, whichAssay = "counts",
                                     mainClusterArgs=list(clusterArgs=list(k=3), clusterFunction="pam"),
                                     subsample=FALSE, sequential=FALSE))

  ###Apply to CE
  expect_silent(cl2 <- clusterSingle(multi_cc, whichAssay = "counts",
                                     mainClusterArgs=list(clusterArgs=list(k=3),clusterFunction="pam"),
                                     subsample=FALSE, sequential=FALSE))

  expect_equal(primaryCluster(cl1), primaryCluster(cl2))


  expect_silent(cl3 <- clusterSingle(multi_cc, whichAssay = "logcounts",
                                     mainClusterArgs=list(clusterArgs=list(k=3),clusterFunction="pam"),
                                     subsample=FALSE, sequential=FALSE))

  expect_false(all(primaryCluster(cl2) == primaryCluster(cl3)))

  expect_error(clusterSingle(multi_cc, whichAssay = "normalized",
                             mainClusterArgs=list(clusterArgs=list(k=3),clusterFunction="pam"),
                             subsample=FALSE, sequential=FALSE),
               "'normalized' not in names")

  expect_error(clusterSingle(multi_cc, whichAssay = 3,
                             mainClusterArgs=list(clusterArgs=list(k=3),clusterFunction="pam"),
                             subsample=FALSE, sequential=FALSE),
               "subscript is out of bounds")

})

test_that("clusterMany works with non default assays", {

  expect_silent(cl1 <- clusterMany(multi_cc, ks=c(3,4),clusterFunction="pam",
                                   subsample=FALSE, sequential=FALSE,
                                   whichAssay = "counts"))

  expect_silent(cl2 <- clusterMany(multi_se, ks=c(3,4),clusterFunction="pam",
                                   subsample=FALSE, sequential=FALSE,
                                   whichAssay = "counts"))

  expect_equal(primaryCluster(cl1), primaryCluster(cl2))


  expect_silent(cl3 <- clusterMany(multi_cc, ks=c(3,4),clusterFunction="pam",
                                   subsample=FALSE, sequential=FALSE,
                                   whichAssay = "logcounts"))

  expect_false(all(primaryCluster(cl1) == primaryCluster(cl3)))
})

test_that("mergeClusters works with non default assays", {

  expect_silent(cl2 <- clusterSingle(multi_cc, whichAssay = "counts",
                                     mainClusterArgs=list(clusterArgs=list(k=3),clusterFunction="pam"),
                                     subsample=FALSE, sequential=FALSE))

  expect_silent(cl3 <- clusterSingle(multi_cc, whichAssay = "logcounts",
                                     mainClusterArgs=list(clusterArgs=list(k=3),clusterFunction="pam"),
                                     subsample=FALSE, sequential=FALSE))

  expect_silent(cl3 <- makeDendrogram(cl3, whichAssay = "logcounts"))
  expect_message(merged <- mergeClusters(x=cl3, whichAssay = "logcounts",DEMethod="limma"),
                 "Merging will be done on")

})

test_that("RSEC works wih non default assays", {
  expect_message(out1<-RSEC(x=multi_cc, reduceMethod="none",
                            k0s=4:5, clusterFunction="tight", alphas=0.1,
                            betas=0.9, dendroReduce="none", minSizes=1,
                            subsampleArgs=list(resamp.num=5),
                            random.seed=495, whichAssay = "counts"),
                 "Merging will be done on")

  expect_message(out2<-RSEC(x=multi_cc, reduceMethod="none",
                            k0s=4:5, clusterFunction="tight", alphas=0.1,
                            betas=0.9, dendroReduce="none", minSizes=1,
                            subsampleArgs=list(resamp.num=5),
                            random.seed=495, whichAssay = "logcounts"),
                 "Merging will be done on")

  expect_message(out3<-RSEC(x=cc, reduceMethod="none",
                            k0s=4:5, clusterFunction="tight", alphas=0.1,
                            betas=0.9, dendroReduce="none", minSizes=1,
                            subsampleArgs=list(resamp.num=5),
                            random.seed=495),
                 "Merging will be done on")

  expect_message(out4<-RSEC(x=cc2, reduceMethod="none",
                            k0s=4:5, clusterFunction="tight", alphas=0.1,
                            betas=0.9, dendroReduce="none", minSizes=1,
                            subsampleArgs=list(resamp.num=5),
                            random.seed=495),
                 "Merging will be done on")

  expect_false(all(primaryCluster(out1) == primaryCluster(out2)))

  expect_equivalent(out1, out3)
  expect_equivalent(out2, out4)
})

test_that("plotting works wih non default assays", {
  expect_silent(plotFeatureBoxplot(object=multi_cc,feature=1,whichAssay=1))
  expect_silent(plotFeatureBoxplot(object=multi_cc,feature=1,whichAssay=2))

  small_cc <- multi_cc[1:10,c(1:3, 290:293)]
  small_cc <- makeDendrogram(small_cc)
  expect_silent(plotHeatmap(small_cc, whichAssay=1))
  expect_silent(plotHeatmap(small_cc, whichAssay=2))

})

test_that("RSEC works independent of assay order", {
  multi_se <- SummarizedExperiment(assays = list(counts = simCount,
                                                 logcounts = log1p(simCount)))
  multi_se2 <- SummarizedExperiment(assays = list(logcounts = log1p(simCount),
                                                  counts = simCount))
  multi_cc <- ClusterExperiment(multi_se, trueCluster)
  multi_cc2 <- ClusterExperiment(multi_se2, trueCluster)

  expect_message(out1<-RSEC(x=multi_cc, reduceMethod="none",
                            k0s=4:5, clusterFunction="tight", alphas=0.1,
                            betas=0.9, dendroReduce="none", minSizes=1,
                            subsampleArgs=list(resamp.num=5),
                            random.seed=495, whichAssay = "logcounts"),
                 "Merging will be done on")

  expect_message(out2<-RSEC(x=multi_cc2, reduceMethod="none",
                            k0s=4:5, clusterFunction="tight", alphas=0.1,
                            betas=0.9, dendroReduce="none", minSizes=1,
                            subsampleArgs=list(resamp.num=5),
                            random.seed=495, whichAssay = "logcounts"),
                 "Merging will be done on")

  expect_equal(out1, out2)

  expect_message(out1<-RSEC(x=multi_cc, reduceMethod="none",
                            k0s=4:5, clusterFunction="tight", alphas=0.1,
                            betas=0.9, dendroReduce="none", minSizes=1,
                            subsampleArgs=list(resamp.num=5),
                            random.seed=495, whichAssay = 2),
                 "Merging will be done on")

  expect_message(out2<-RSEC(x=multi_cc2, reduceMethod="none",
                            k0s=4:5, clusterFunction="tight", alphas=0.1,
                            betas=0.9, dendroReduce="none", minSizes=1,
                            subsampleArgs=list(resamp.num=5),
                            random.seed=495, whichAssay = 1),
                 "Merging will be done on")

  expect_equal(out1, out2)

  expect_message(out1<-RSEC(x=multi_cc, reduceMethod="PCA", nReducedDims = 50,
                            k0s=4:5, clusterFunction="tight", alphas=0.1,
                            betas=0.9, dendroReduce="none", minSizes=1,
                            subsampleArgs=list(resamp.num=5),
                            random.seed=495, whichAssay = "counts"),
                 "Merging will be done on")

  expect_message(out2<-RSEC(x=multi_cc2, reduceMethod="PCA", nReducedDims = 50,
                            k0s=4:5, clusterFunction="tight", alphas=0.1,
                            betas=0.9, dendroReduce="none", minSizes=1,
                            subsampleArgs=list(resamp.num=5),
                            random.seed=495, whichAssay = "counts"),
                 "Merging will be done on")

  expect_equal(out1, out2)

  expect_message(out1<-RSEC(x=multi_cc, reduceMethod="var",
                            k0s=4:5, clusterFunction="tight", alphas=0.1,
                            betas=0.9, dendroReduce="none", minSizes=1,
                            subsampleArgs=list(resamp.num=5),
                            random.seed=495, whichAssay = "logcounts"),
                 "Merging will be done on")

  expect_message(out2<-RSEC(x=multi_cc2, reduceMethod="var",
                            k0s=4:5, clusterFunction="tight", alphas=0.1,
                            betas=0.9, dendroReduce="none", minSizes=1,
                            subsampleArgs=list(resamp.num=5),
                            random.seed=495, whichAssay = "logcounts"),
                 "Merging will be done on")

  expect_equal(out1, out2)

})
