# Supplementary material for: clusterExperiment and RSEC: A Bioconductor package and framework for clustering of single-cell and other large gene expression datasets
Source: PLoS Comput Biol. 2018 Sep 4;14(9):e1006378. doi: 10.1371/journal.pcbi.1006378 (PMC6138422; doi:10.1371/journal.pcbi.1006378)
Supplement: S1 Code — We provide the source code for the clusterExperiment package, version 2.1.5, used to do the analyses provided in the paper for reproducibility. However, users should not use this source code, but rather follow the Bioconductor installation instructions at https://www.bioconductor.org/install/ for installation of the package. (GZ) [file pcbi.1006378.s009.gz › clusterExperiment/tests/testthat/test-clusterMany.R]

context("clusterMany")


test_that("`clusterMany` works with matrix, list of data, ClusterExperiment objects, and
          SummarizedExperiments", {
			  #check all builtin methods
    expect_silent(clustNothing <- clusterMany(mat, 
		ks=c(3,4),clusterFunction=listBuiltInFunctions(),
        subsample=FALSE, sequential=FALSE,
        isCount=FALSE,verbose=FALSE))
	expect_silent(clustDF <- clusterMany(data.frame(mat),
		ks=c(3,4),clusterFunction=listBuiltInFunctions(),
		subsample=FALSE, sequential=FALSE,
		isCount=FALSE,verbose=FALSE))
		   
    expect_is(clustNothing, "ClusterExperiment")
    expect_is(clustNothing, "SingleCellExperiment")
    expect_is(clustNothing, "SummarizedExperiment")

    expect_silent(clustNothing2 <- clusterMany(se, ks=c(3,4),clusterFunction="pam",
       subsample=FALSE, sequential=FALSE,
       isCount=FALSE,verbose=FALSE))
    expect_equal(colData(clustNothing2),colData(se))
    expect_equal(rownames(clustNothing2),rownames(se))
    expect_equal(colnames(clustNothing2),colnames(se))
    expect_equal(metadata(clustNothing2),metadata(se))
    expect_equal(rowData(clustNothing2),rowData(se))

    expect_equal(clusterMatrix(clustNothing), clusterMatrix(clustNothing))
    expect_true(all(clusterTypes(clustNothing)=="clusterMany"))

    #test running on ClusterExperiment Object -- should add the new clustering
    expect_silent(clustNothing3 <- clusterMany(ccSE, ks=c(3,4),clusterFunction="pam",
                                 subsample=FALSE, sequential=FALSE,verbose=FALSE))
    expect_true(nClusterings(clustNothing3) == nClusterings(ccSE) + 2)
    expect_equal(colData(clustNothing3),colData(ccSE))
    expect_equal(rownames(clustNothing3),rownames(ccSE))
    expect_equal(colnames(clustNothing3),colnames(ccSE))
    expect_equal(metadata(clustNothing3),metadata(ccSE))
    expect_equal(rowData(clustNothing3),rowData(ccSE))
    
    expect_silent(test <- clusterSingle(se,  subsample=FALSE, sequential=FALSE, mainClusterArgs=list(clusterFunction="pam",clusterArgs=list(k=4)),isCount=FALSE))
    expect_silent(clustNothing3<- clusterMany(test, ks=c(3,4),clusterFunction="pam",
                                   subsample=FALSE, sequential=FALSE,verbose=FALSE))
    expect_silent(clustNothing4<- clusterMany(clustNothing3, ks=c(3:4),clusterFunction="pam",
                                   subsample=FALSE, sequential=FALSE,verbose=FALSE, eraseOld=TRUE))
    expect_equal(clustNothing3,clustNothing4)

    expect_silent(clustNothing5<- clusterMany(clustNothing3, ks=c(5:6),clusterFunction="pam",
            subsample=FALSE, sequential=FALSE,verbose=FALSE, eraseOld=FALSE))
    expect_equal(NCOL(clusterMatrix(clustNothing5)),5)

    expect_silent(ppIndex<-workflowClusterDetails(clustNothing5))
    expect_equal(as.numeric(table(ppIndex[,"iteration"])),c(2,2))
})


test_that("`clusterMany` works with SingleCellExperiment", {
  #check with sce that has dimRed:
  #takes a while with all functions, but sometimes turn up surprises.
  #for some reason if do clusterFunction=listBuiltInFunctions(), 
  #    expect_silent gets warning, but not if run myself.
  for(kk in 1:length(listBuiltInFunctions())){
	  expect_silent(clustNothing2 <- clusterMany(sceSimDataDimRed,
		   ks=c(3,4),clusterFunction=listBuiltInFunctions()[[kk]],
	       subsample=FALSE, sequential=FALSE, isCount=FALSE,verbose=FALSE))  	
  }
  expect_equal(colData(clustNothing2),colData(sceSimDataDimRed))
  expect_equal(rownames(clustNothing2),rownames(sceSimDataDimRed))
  expect_equal(colnames(clustNothing2),colnames(sceSimDataDimRed))
  expect_equal(metadata(clustNothing2),metadata(sceSimDataDimRed))
  expect_equal(rowData(clustNothing2),rowData(sceSimDataDimRed))
  expect_equal(reducedDims(clustNothing2),reducedDims(sceSimDataDimRed))


})

test_that("`clusterMany` works with reduceMethod a reducedDims",{
  #check picking all dims in single reduceMethod same as apply directly to matrix 
  expect_silent(clustNothing <- clusterMany(t(reducedDims(sceSimDataDimRed)[["PCA"]]), 
                                            ks=c(3,4),clusterFunction="pam", reduceMethod="none",
                                            subsample=FALSE, sequential=FALSE, isCount=FALSE,verbose=FALSE))
  expect_silent(clustNothing3 <- clusterMany(sceSimDataDimRed, 
                                             ks=c(3,4),clusterFunction="pam", reduceMethod="PCA",
                                             subsample=FALSE, sequential=FALSE, isCount=FALSE,verbose=FALSE))
  expect_equal(clusterMatrix(clustNothing), clusterMatrix(clustNothing3))
  expect_equal(NCOL(clusterMatrix(clustNothing)),2)
  expect_equal(NCOL(clusterMatrix(clustNothing3)),2)
  expect_equal(NCOL(clusterMatrix(clustNothing3)),2)
  expect_equal(clusterMatrix(clustNothing), clusterMatrix(clustNothing3))
  
  #check picking certain dims in single reduceMethod same as apply directly to matrix 
  #and that get right reducedDim returned
  expect_silent(clustNothing <- clusterMany(simData, 
                                            ks=c(3,4),nReducedDims=c(5:6),reduceMethod="PCA",
                                            clusterFunction="pam", subsample=FALSE, sequential=FALSE, isCount=FALSE,verbose=FALSE))
  expect_equal(NCOL(clusterMatrix(clustNothing)),4)
  expect_equal(abs(reducedDim(clustNothing,"PCA")), abs(reducedDim(sceSimDataDimRed,"PCA")[,1:6]))
  
  expect_silent(clustNothing2 <- clusterMany(sceSimDataDimRed, 
                                             ks=c(3,4),nReducedDims=c(5:6),reduceMethod="PCA",
                                             clusterFunction="pam", subsample=FALSE, sequential=FALSE, isCount=FALSE,verbose=FALSE))
  expect_equal(NCOL(clusterMatrix(clustNothing2)),4)
  expect_equal(reducedDim(clustNothing2,"PCA"), reducedDim(sceSimDataDimRed,"PCA"))
  
  
  expect_message(clustNothing4 <- clusterMany(sceSimData, 
                                              ks=c(3,4),nReducedDims=c(5:6),reduceMethod="PCA",
                                              clusterFunction="pam", subsample=FALSE, sequential=FALSE, isCount=FALSE,verbose=FALSE),
                 "Not all of the methods requested in 'reduceMethod' have been calculated")
  expect_equal(clusterMatrix(clustNothing2), clusterMatrix(clustNothing4))
  
  expect_message(clustNothingBoth1<-clusterMany(clustNothing4, 
                                              ks=c(3,4),nReducedDims=c(5:6),reduceMethod=c("PCA","mad"),
                                              clusterFunction="pam", subsample=FALSE, sequential=FALSE, verbose=FALSE),
                 "Not all of the methods requested in 'reduceMethod' have been calculated")
  expect_silent(clustNothingBoth2<-clusterMany(clustNothingBoth1, 
                             ks=c(3,4),nReducedDims=c(5:6),reduceMethod=c("PCA","mad"),
                             clusterFunction="pam", subsample=FALSE, sequential=FALSE, verbose=FALSE))
  expect_equal(clusterMatrix(clustNothingBoth1,which="clusterMany"), clusterMatrix(clustNothingBoth2,which="clusterMany"))
  
  #check picking reduceMethod="none" same as apply directly to matrix 
  expect_silent(clustNothing <- clusterMany(simData, ks=c(3,4),clusterFunction="pam", subsample=FALSE, sequential=FALSE, isCount=FALSE,verbose=FALSE))
  expect_silent(clustNothing3 <- clusterMany(sceSimDataDimRed, ks=c(3,4),clusterFunction="pam", reduceMethod="none",subsample=FALSE, sequential=FALSE, isCount=FALSE,verbose=FALSE))
  expect_equal(clusterMatrix(clustNothing), clusterMatrix(clustNothing3))
  
  #checks that nReducedDims ignored if reduceMethod="none"
  expect_silent(clustNothing <- clusterMany(simData, 
                                            ks=c(3,4),nReducedDims=c(5:6),reduceMethod="none",
                                            clusterFunction="pam", subsample=FALSE, sequential=FALSE, isCount=FALSE,verbose=FALSE))
  expect_silent(clustNothing3 <- clusterMany(sceSimDataDimRed, 
                                             ks=c(3,4),nReducedDims=c(5:6),reduceMethod="none",
                                             clusterFunction="pam", subsample=FALSE, sequential=FALSE, isCount=FALSE,verbose=FALSE))
  expect_equal(clusterMatrix(clustNothing), clusterMatrix(clustNothing3))
 
  
})
test_that("`clusterMany` works with reduceMethod a filtering",{
  expect_message(clustNothing4 <- clusterMany(sceSimDataDimRed, 
                                             ks=c(3,4),clusterFunction="pam", reduceMethod="mad",
                                             subsample=FALSE, sequential=FALSE, isCount=FALSE,verbose=FALSE),"Not all of the methods requested in 'reduceMethod' have been calculated")
  
  expect_error(clustNothing5 <- clusterMany(sceSimDataDimRed, 
                                             ks=c(3,4),clusterFunction="pam", reduceMethod=c("mad","cv"),
                                             subsample=FALSE, sequential=FALSE, isCount=FALSE,verbose=FALSE),"do not match any stored or built-in filtering statistics or dimensionality reduction")
  expect_message(clustNothing5 <- clusterMany(sceSimDataDimRed, 
                                            ks=c(3,4),clusterFunction="pam", reduceMethod=c("mad","abscv"),
                                            subsample=FALSE, sequential=FALSE, isCount=FALSE,verbose=FALSE),"Not all of the methods requested in 'reduceMethod' have been calculated")
  expect_true(all(filterNames(sceSimDataDimRed) %in% filterNames(clustNothing5)))
  expect_true(all(c("mad","abscv","var","mean") %in% filterNames(clustNothing5)))
  
  expect_silent(clusterMany(clustNothing5, 
                                              ks=c(3,4),clusterFunction="pam", reduceMethod=c("mad","abscv"),
                                              subsample=FALSE, sequential=FALSE, verbose=FALSE))
})
test_that("`clusterMany` works with hdf5", {
	########
	#Check if use PCA (not in hdf5) changes nothing, as expect.
	########
    for(kk in 1:length(listBuiltInFunctions())){
  	  expect_silent(clustNothing2 <- clusterMany(hdfSCE,
  		   ks=c(3,4),clusterFunction=listBuiltInFunctions()[[kk]],
  	       subsample=FALSE, sequential=FALSE, isCount=FALSE,verbose=FALSE))  	
    }
    expect_silent(clustNothing <- clusterMany(t(reducedDims(sceSimDataDimRed)[["PCA"]]), 
    	ks=c(3,4),clusterFunction="pam", reduceMethod="none",
      subsample=FALSE, sequential=FALSE, isCount=FALSE,verbose=FALSE))
    expect_silent(clustNothing3 <- clusterMany(hdfSCE, 
  	ks=c(3,4),clusterFunction="pam", reduceMethod="PCA",
  	subsample=FALSE, sequential=FALSE, isCount=FALSE,verbose=FALSE))
    expect_equal(clusterMatrix(clustNothing), clusterMatrix(clustNothing3))
    expect_equal(NCOL(clusterMatrix(clustNothing)),2)
    expect_equal(NCOL(clusterMatrix(clustNothing3)),2)

	########
	#Check if not using PCA (reduceMethod = "none")
	########
    for(kk in 1:length(listBuiltInFunctions())){
  	  expect_silent(clustNothing2 <- clusterMany(hdfSCE,reduceMethod = "none", 
  		   ks=c(3,4),clusterFunction=listBuiltInFunctions()[[kk]],
  	       subsample=FALSE, sequential=FALSE, isCount=FALSE,verbose=FALSE))  	
    }

	########
	#Check directly on hdf5 object
	########
    for(kk in 1:length(listBuiltInFunctions())){
  	  expect_silent(clustNothing2 <- clusterMany(assay(hdfObj),reduceMethod = "none", 
  		   ks=c(3,4),clusterFunction=listBuiltInFunctions()[[kk]],
  	       subsample=FALSE, sequential=FALSE, isCount=FALSE,verbose=FALSE))  	
    }

})

test_that("`clusterMany` works changing parameters", {
	#--------
  #check dim reduce in combination
	#--------
  expect_silent(cc <- clusterMany(mat, ks=c(3,4),nFilterDims=c(10,15),nReducedDims=c(3,4),
  	reduceMethod=c("none","PCA","var","abscv","mad"),clusterFunction="pam",
    subsample=FALSE, sequential=FALSE,verbose=FALSE, isCount=FALSE))
	expect_equal(sort(reducedDimNames(cc)),sort(c("PCA")))
	expect_equal(sort(filterNames(cc)),sort(c("var","abscv","mean","mad")))

	expect_message(cc2 <- clusterMany(se, ks=c(3,4),nFilterDims=c(10,15),nReducedDims=c(3,4),
	reduceMethod=c("none","PCA","var","abscv","mad"),clusterFunction="pam",
  subsample=FALSE, sequential=FALSE,verbose=FALSE, isCount=FALSE),"Not all of the methods requested in 'reduceMethod' have been calculated")
expect_equal(sort(reducedDimNames(cc2)),sort(c("PCA")))
expect_equal(sort(filterNames(cc2)),sort(c("b","var","abscv","mean","mad")))

	expect_message(cc3 <- clusterMany(sce, ks=c(3,4),nFilterDims=c(10,15),nReducedDims=c(3,4),
	reduceMethod=c("none","PCA","var","abscv","mad"),clusterFunction="pam",
  subsample=FALSE, sequential=FALSE,verbose=FALSE, isCount=FALSE),"Not all of the methods requested in 'reduceMethod' have been calculated")
expect_equal(sort(reducedDimNames(cc3)),sort(c("PCA")))
expect_equal(sort(filterNames(cc3)),sort(c("b","var","abscv","mean","mad")))

	#Only existing values 
	expect_silent(cc4 <- clusterMany(sceFull, ks=c(3,4),nFilterDims=c(10,15),nReducedDims=c(2),
	reduceMethod=c("none","Red1","Filter1","Filter2"),clusterFunction="pam",
  subsample=FALSE, sequential=FALSE,verbose=FALSE, isCount=FALSE))
expect_equal(sort(reducedDimNames(cc4)),sort(c("Red1")))
expect_equal(sort(filterNames(cc4)),sort(c("b","Filter1","Filter2")))

  expect_silent(ceReRun <- clusterMany(cc4, ks=c(3,4),nFilterDims=c(10,15),nReducedDims=c(2),
  	reduceMethod=c("none","Red1","Filter1","Filter2"),clusterFunction="pam",
    subsample=FALSE, sequential=FALSE,verbose=FALSE))
	expect_equal(sort(reducedDimNames(ceReRun)),sort(reducedDimNames(cc4)))
	expect_equal(sort(filterNames(ceReRun)),sort(filterNames(cc4)))


	#Only existing values 
	expect_silent(cc4 <- clusterMany(sceFull, ks=c(3,4),nFilterDims=c(10,15),nReducedDims=c(2),
	reduceMethod=c("none","Red1","Filter1","Filter2"),clusterFunction="pam",
  subsample=FALSE, sequential=FALSE,verbose=FALSE, isCount=FALSE))
expect_equal(sort(reducedDimNames(cc4)),sort(c("Red1")))
expect_equal(sort(filterNames(cc4)),sort(c("b","Filter1","Filter2")))


	#--------
	# Mixing saved and unsaved (gives warnings/errors)
	#--------
	#following gives warning because can't mix saved and calculate internally
	notAllWarning<-"All values of 'reduceMethod' need to either match an existing"
	expect_error(clusterMany(sceFull, ks=c(3,4),nFilterDims=c(10,15),nReducedDims=c(2),
			reduceMethod=c("PCA","Red1"),clusterFunction="pam",
	  		subsample=FALSE, sequential=FALSE,verbose=FALSE, isCount=FALSE),notAllWarning)
	expect_error(clusterMany(sceFull, ks=c(3,4),nFilterDims=c(10,15),nReducedDims=c(2),
			reduceMethod=c("var","Red1"),clusterFunction="pam",
	  		subsample=FALSE, sequential=FALSE,verbose=FALSE, isCount=FALSE),notAllWarning)
	expect_error(clusterMany(sceFull, ks=c(3,4),nFilterDims=c(10,15),nReducedDims=c(2),
			reduceMethod=c("PCA","Filter1"),clusterFunction="pam",
	  		subsample=FALSE, sequential=FALSE,verbose=FALSE, isCount=FALSE),notAllWarning)
	expect_error(clusterMany(sceFull, ks=c(3,4),nFilterDims=c(10,15),nReducedDims=c(2),
		reduceMethod=c("var","Filter1"),clusterFunction="pam",
		subsample=FALSE, sequential=FALSE,verbose=FALSE, isCount=FALSE),
		notAllWarning)	
	#repeat for ce 
	expect_error(clusterMany(cc4, ks=c(3,4),nFilterDims=c(10,15),nReducedDims=c(2),
			reduceMethod=c("PCA","Red1"),clusterFunction="pam",
	  		subsample=FALSE, sequential=FALSE,verbose=FALSE),notAllWarning)
	expect_error(clusterMany(cc4, ks=c(3,4),nFilterDims=c(10,15),nReducedDims=c(2),
			reduceMethod=c("PCA","Filter1"),clusterFunction="pam",
	  		subsample=FALSE, sequential=FALSE,verbose=FALSE),notAllWarning)
	expect_error(clusterMany(cc4, ks=c(3,4),nFilterDims=c(10,15),nReducedDims=c(2),
			reduceMethod=c("var","Red1"),clusterFunction="pam",
	  		subsample=FALSE, sequential=FALSE,verbose=FALSE),notAllWarning)
	expect_error(clusterMany(cc4, ks=c(3,4),nFilterDims=c(10,15),nReducedDims=c(2),
		reduceMethod=c("var","Filter1"),clusterFunction="pam",
		subsample=FALSE, sequential=FALSE,verbose=FALSE),
		notAllWarning)	
	
	#--------
	# Mixing mix across filter/reduceMethod okay
	#--------
	sceSimData2<-sceFull
	reducedDims(sceSimData2)<-SimpleList()
	expect_message(c1<-clusterMany(sceSimData2, ks=c(3,4),nFilterDims=c(10,15),nReducedDims=c(2),
		reduceMethod=c("PCA"),clusterFunction="pam",
		subsample=FALSE, sequential=FALSE,verbose=FALSE, isCount=FALSE),"Not all of the methods requested in 'reduceMethod' have been calculated.")
	expect_equal(clusterExperiment:::filterStats(c1),clusterExperiment:::filterStats(sceSimData2))
	expect_equal(reducedDimNames(c1),"PCA")
	
	sceSimData3<-sceFull
	rowData(sceSimData3)<-NULL
	expect_message(c2<-clusterMany(sceSimData3, ks=c(3,4),nFilterDims=c(10,15),nReducedDims=c(2),
		reduceMethod=c("var"),clusterFunction="pam",
		subsample=FALSE, sequential=FALSE,verbose=FALSE, isCount=FALSE),"Not all of the methods requested in 'reduceMethod' have been calculated.")
	expect_equal(reducedDims(c2),reducedDims(sceSimData3))
	expect_equal(filterNames(c2),"var")
	
	#repeat for ce
	ce5<-cc4
	reducedDims(ce5)<-SimpleList()
	expect_message(c1<-clusterMany(ce5, ks=c(3,4),nFilterDims=c(10,15),nReducedDims=c(2),
		reduceMethod=c("PCA"),clusterFunction="pam",
		subsample=FALSE, sequential=FALSE,verbose=FALSE),"Not all of the methods requested in 'reduceMethod' have been calculated.")
	expect_equal(clusterExperiment:::filterStats(c1),clusterExperiment:::filterStats(ce5))
	expect_equal(reducedDimNames(c1),"PCA")
	
	ce6<-cc4
	rowData(ce6)<-NULL
	expect_message(c2<-clusterMany(ce6, ks=c(3,4),nFilterDims=c(10,15),nReducedDims=c(2),
		reduceMethod=c("var"),clusterFunction="pam",
		subsample=FALSE, sequential=FALSE,verbose=FALSE),"Not all of the methods requested in 'reduceMethod' have been calculated.")
	expect_equal(reducedDims(c2),reducedDims(ce6))
	expect_equal(filterNames(c2),"var")

	
	#--------
	#check if only dim reduction
	#--------
	expect_silent(clusterMany(sceFull, ks=c(3,4),nFilterDims=c(10,15),nReducedDims=c(2),
		reduceMethod=c("Red1"),clusterFunction="pam",
		subsample=FALSE, sequential=FALSE,verbose=FALSE, isCount=FALSE))
	sceFull2<-makeReducedDims(sceFull,reducedDims="PCA",maxDims=10,isCount=FALSE)
	expect_silent(clusterMany(sceFull2, ks=c(3,4),nFilterDims=c(10),nReducedDims=c(2),
			reduceMethod=c("PCA","Red1"),clusterFunction="pam",
	  		subsample=FALSE, sequential=FALSE,verbose=FALSE, isCount=FALSE))
	expect_silent(clusterMany(sceFull2, ks=c(3,4),nFilterDims=c(10),nReducedDims=c(2),
			reduceMethod=c("Red1"),clusterFunction="pam",
	  		subsample=FALSE, sequential=FALSE,verbose=FALSE, isCount=FALSE))

	#--------
	#check only filter
	#--------
	expect_silent(clusterMany(sceFull, ks=c(3,4),nFilterDims=c(10,15),nReducedDims=c(2),
		reduceMethod=c("Filter1"),clusterFunction="pam",
  		subsample=FALSE, sequential=FALSE,verbose=FALSE, isCount=FALSE))
	sceFull2<-makeFilterStats(sceFull,filterStat="var",isCount=FALSE)
	
	expect_silent(clusterMany(sceFull2, ks=c(3,4),nFilterDims=c(10,15),nReducedDims=c(2),
		reduceMethod=c("var","Filter1"),clusterFunction="pam",
  		subsample=FALSE, sequential=FALSE,verbose=FALSE, isCount=FALSE))
	expect_silent(clusterMany(sceFull2, ks=c(3,4),nFilterDims=c(10,15),nReducedDims=c(2),
		reduceMethod=c("var"),clusterFunction="pam",
		subsample=FALSE, sequential=FALSE,verbose=FALSE, isCount=FALSE))
	
	#--------
	#check only none
	#--------
	expect_silent(clusterMany(sceFull, ks=c(3,4),nFilterDims=c(10,15),nReducedDims=c(2),
		reduceMethod=c("none"),clusterFunction="pam",
  		subsample=FALSE, sequential=FALSE,verbose=FALSE, isCount=FALSE))

	#--------
	#check returning paramMatrix
	#--------
	expect_silent(param <- clusterMany(mat, 
	  ks=c(3,4),nFilterDims=c(10,15),nReducedDims=c(3,4),reduceMethod=c("none","PCA","var"),
	  clusterFunction="pam", subsample=FALSE, sequential=FALSE,run=FALSE,verbose=FALSE,
	  isCount=FALSE))
  # #check that giving param$paramMatrix works -- not implemented...
  # cc2 <- clusterMany(mat, ks=c(3,4),nFilterDims=c(10, 15),nReducedDims=c(3,4),
  # 	reduceMethod=c("none","PCA","var"),clusterFunction="pam",
  #   subsample=FALSE, sequential=FALSE,verbose=FALSE,
  #    isCount=FALSE,paramMatrix=param$paramMatrix, mainClusterArgs=param$mainClusterArgs,
  # 	 seqArgs=param$seqArgs,subsampleArgs=param$subsampleArgs)
  # expect_equal(cc,cc2)
  
  # #check giving distance -- this still doesn't work.
  # #problem to just give dist because need to grab from global environment
  # dist1<-function(x){dist(x,method="manhattan")}
  # dist2<-function(x){dist(x)} 
  # cc <- clusterMany(mat, ks=c(3,4),clusterFunction="pam",
  #                   distFunction=c("dist1","dist2",NA),
  #                   subsample=FALSE, sequential=FALSE,verbose=FALSE,
  #                   isCount=FALSE)
  
  #check doesn't spit out warnings because alphas/mainClustering args not match 
  expect_silent(clusterMany(mat, clusterFunction=c("pam","hierarchical01"),ks=c(3,4),
                    alphas=c(0.1,0.2),
                    subsample=FALSE, sequential=FALSE,verbose=FALSE,
                    mainClusterArgs=list(clusterArgs=list(evalClusterMethod="average")),
                    isCount=FALSE))
  
  #check doesn't spit out warnings because alphas/mainClustering args not match 
  expect_silent(clusterMany(mat, clusterFunction=c("pam","hierarchical01"),ks=c(3,4),
                            betas=c(.7,.9), minSizes=c(3,5),
                            subsample=FALSE, sequential=FALSE,verbose=FALSE,
                            mainClusterArgs=list(clusterArgs=list(evalClusterMethod="average")),
                            isCount=FALSE))
})

test_that("`getClusterManyParams` works", {
	cc<-clusterMany(mat, ks=c(3,4),nFilterDims=c(10,15),nReducedDims=c(3,4),
		reduceMethod=c("none","PCA","var"),clusterFunction="pam",
	  	subsample=FALSE, sequential=FALSE,run=TRUE,verbose=FALSE,
	    isCount=FALSE)
	cc<-makeConsensus(cc,proportion=1,whichClusters = "clusterMany")
	expect_silent(paramAll<-getClusterManyParams(cc))
	expect_equal(colnames(paramAll),c("clusteringIndex", "reduceMethod", "nReducedDims", "nFilterDims", "k"))
	expect_true(is.data.frame(paramAll))
	expect_equal(sort(as.character(unique(paramAll[,"reduceMethod"]))),sort(c("none","var","PCA")))
	
	expect_equal(sort(unique(paramAll[,"nReducedDims"]),na.last=TRUE),sort(c(NA,3,4),na.last=TRUE))
	expect_equal(sort(unique(paramAll[,"nFilterDims"]),na.last=TRUE),sort(c(NA,10,15),na.last=TRUE))
	expect_true(is.numeric(paramAll[,"k"]))
	
	paramSub<-getClusterManyParams(cc,whichClusters=3:4)
	expect_equal(colnames(paramSub),c("clusteringIndex", "reduceMethod","nFilterDims"))
	expect_true(is.data.frame(paramSub))
	expect_equal(sort(unique(paramSub[,"nFilterDims"]),na.last=TRUE),c(10,NA))
	
	expect_warning(getClusterManyParams(cc,whichClusters=1:5),"some clusters indicated in 'whichClusters' do not have type 'clusterMany'")
	expect_warning(getClusterManyParams(cc,whichClusters=1),"did not return any clusters of type 'clusterMany'")
	expect_warning(getClusterManyParams(cc,whichClusters="mergeClusters"),"did not return any clusters")
})


test_that("`clusterMany` consistent results (no transformation)", {
	
	#----
	#check get the same result from previous times when transform the data
	#Relies on having these checks in clusterSingle, so know clusterSingle is right
    #----
	#make it big enough can do pca and filter...
	contData<-simData[,1:20]
	expectTrans1<-round(contData[1,],2)
    testSE<-SummarizedExperiment(contData)
    testSCE<-as(testSE,"SingleCellExperiment")
    
	#matrix
	expect_silent(ccVar<-clusterSingle(contData, 
	        subsample=FALSE, sequential=FALSE, reduceMethod="var",
	        nDims=3, mainClusterArgs=list(clusterFunction="pam",clusterArgs=list(k=3)),
	 	   isCount=FALSE))
   	expect_silent(ccPCA<-clusterSingle(contData, 
   	        subsample=FALSE, sequential=FALSE, reduceMethod="PCA",
   	        nDims=3, mainClusterArgs=list(clusterFunction="pam",clusterArgs=list(k=3)),
   	 	   isCount=FALSE))
  	expect_silent(ccNone<-clusterSingle(contData, 
  	        subsample=FALSE, sequential=FALSE, reduceMethod="none",
  	        nDims=NA, mainClusterArgs=list(clusterFunction="pam",clusterArgs=list(k=3)),
  	 	   isCount=FALSE))
	expect_silent(cm<-clusterMany(contData, clusterFunction="pam",ks=3,
	   	        subsample=FALSE, sequential=FALSE, reduceMethod=c("PCA","var","none"),
	   	        nReducedDims=3, nFilterDims=3,isCount=FALSE))
	expect_equal(nClusterings(cm),3)	
	expect_silent(params<-getClusterManyParams(cm))	
    
	expect_equal(primaryCluster(ccPCA),clusterMatrix(cm)[,params$clusteringIndex[params$reduceMethod=="PCA"]])
	expect_equal(primaryCluster(ccVar),clusterMatrix(cm)[,params$clusteringIndex[params$reduceMethod=="var"]])
	expect_equal(primaryCluster(ccNone),clusterMatrix(cm)[,params$clusteringIndex[params$reduceMethod=="none"]])
	expect_equal(round(transformData(cm)[1,],2), expectTrans1) 
	

   #SE
	expect_silent(ccVar<-clusterSingle(testSE, 
        subsample=FALSE, sequential=FALSE, reduceMethod="var",
        nDims=3, mainClusterArgs=list(clusterFunction="pam",clusterArgs=list(k=3)),
 	   isCount=FALSE))
  	expect_silent(ccPCA<-clusterSingle(testSE, 
  	        subsample=FALSE, sequential=FALSE, reduceMethod="PCA",
  	        nDims=3, mainClusterArgs=list(clusterFunction="pam",clusterArgs=list(k=3)),
  	 	   isCount=FALSE))
 	expect_silent(ccNone<-clusterSingle(testSE, 
 	        subsample=FALSE, sequential=FALSE, reduceMethod="none",
 	        nDims=NA, mainClusterArgs=list(clusterFunction="pam",clusterArgs=list(k=3)),
 	 	   isCount=FALSE))
	expect_message(cm<-clusterMany(testSE, clusterFunction="pam",ks=3,
	   	        subsample=FALSE, sequential=FALSE, reduceMethod=c("PCA","var","none"),
	   	        nReducedDims=3, nFilterDims=3,isCount=FALSE),"Not all of the methods requested in 'reduceMethod' have been calculated.")
	expect_equal(nClusterings(cm),3)	
	expect_silent(params<-getClusterManyParams(cm))	
   
	expect_equal(primaryCluster(ccPCA),clusterMatrix(cm)[,params$clusteringIndex[params$reduceMethod=="PCA"]])
	expect_equal(primaryCluster(ccVar),clusterMatrix(cm)[,params$clusteringIndex[params$reduceMethod=="var"]])
	expect_equal(primaryCluster(ccNone),clusterMatrix(cm)[,params$clusteringIndex[params$reduceMethod=="none"]])
	expect_equal(round(transformData(cm)[1,],2), expectTrans1) 

	
   #SCE
	expect_silent(ccVar<-clusterSingle(testSCE, 
        subsample=FALSE, sequential=FALSE, reduceMethod="var",
        nDims=3, mainClusterArgs=list(clusterFunction="pam",clusterArgs=list(k=3)),
 	   isCount=FALSE))
  	expect_silent(ccPCA<-clusterSingle(testSCE, 
  	        subsample=FALSE, sequential=FALSE, reduceMethod="PCA",
  	        nDims=3, mainClusterArgs=list(clusterFunction="pam",clusterArgs=list(k=3)),
  	 	   isCount=FALSE))
 	expect_silent(ccNone<-clusterSingle(testSCE, 
 	        subsample=FALSE, sequential=FALSE, reduceMethod="none",
 	        nDims=NA, mainClusterArgs=list(clusterFunction="pam",clusterArgs=list(k=3)),
 	 	   isCount=FALSE))
	expect_message(cm<-clusterMany(testSCE, clusterFunction="pam",ks=3,
	   	        subsample=FALSE, sequential=FALSE, reduceMethod=c("PCA","var","none"),
	   	        nReducedDims=3, nFilterDims=3,isCount=FALSE),"Not all of the methods requested in 'reduceMethod' have been calculated.")
	expect_equal(nClusterings(cm),3)	
	expect_silent(params<-getClusterManyParams(cm))	
   
	expect_equal(primaryCluster(ccPCA),clusterMatrix(cm)[,params$clusteringIndex[params$reduceMethod=="PCA"]])
	expect_equal(primaryCluster(ccVar),clusterMatrix(cm)[,params$clusteringIndex[params$reduceMethod=="var"]])
	expect_equal(primaryCluster(ccNone),clusterMatrix(cm)[,params$clusteringIndex[params$reduceMethod=="none"]])
	expect_equal(round(transformData(cm)[1,],2), expectTrans1) 
	

   #CE
	expect_silent(ccVar2<-clusterSingle(ccVar, 
	        subsample=FALSE, sequential=FALSE, reduceMethod="var",
	        nDims=3, clusterLabel="redo",
			mainClusterArgs=list(clusterFunction="pam",clusterArgs=list(k=3))))
	expect_silent(ccPCA2<-clusterSingle(ccPCA, 
	        subsample=FALSE, sequential=FALSE, reduceMethod="PCA",
	        nDims=3, clusterLabel="redo",
			mainClusterArgs=list(clusterFunction="pam",clusterArgs=list(k=3))))
	expect_silent(ccNone2<-clusterSingle(ccNone, 
	        subsample=FALSE, sequential=FALSE, reduceMethod="none",
	        nDims=NA,clusterLabel="redo",
			 mainClusterArgs=list(clusterFunction="pam",clusterArgs=list(k=3))))
	expect_silent(cm2<-clusterMany(cm, clusterFunction="pam",ks=3,
	   	        subsample=FALSE, sequential=FALSE, reduceMethod=c("PCA","var","none"),
	   	        nReducedDims=3, nFilterDims=3))
	expect_equal(nClusterings(cm2),6)	
	expect_silent(params<-getClusterManyParams(cm2))	
   
	expect_equal(primaryCluster(ccPCA),clusterMatrix(cm2)[,params$clusteringIndex[params$reduceMethod=="PCA"]])
	expect_equal(primaryCluster(ccVar),clusterMatrix(cm2)[,params$clusteringIndex[params$reduceMethod=="var"]])
	expect_equal(primaryCluster(ccNone),clusterMatrix(cm2)[,params$clusteringIndex[params$reduceMethod=="none"]])
	expect_equal(round(transformData(cm2)[1,],2), expectTrans1) 
    

  
})


test_that("`clusterMany` consistent results (with transformation)", {
	
	#----
	#check get the same result from previous times when transform the data
	#Relies on tests in clusterSingle being right
    #----
	#make it big enough can do pca and filter...
	countData<-simCount[,1:20]
    testSE<-SummarizedExperiment(countData)
    testSCE<-as(testSE,"SingleCellExperiment")
	expectTrans1<-round(log2(countData[1,]+1),2)

	#matrix
	expect_silent(ccVar<-clusterSingle(countData, 
	        subsample=FALSE, sequential=FALSE, reduceMethod="var",
	        nDims=3, mainClusterArgs=list(clusterFunction="pam",clusterArgs=list(k=3)),
	 	   isCount=TRUE))
   	expect_silent(ccPCA<-clusterSingle(countData, 
   	        subsample=FALSE, sequential=FALSE, reduceMethod="PCA",
   	        nDims=3, mainClusterArgs=list(clusterFunction="pam",clusterArgs=list(k=3)),
   	 	   isCount=TRUE))
  	expect_silent(ccNone<-clusterSingle(countData, 
  	        subsample=FALSE, sequential=FALSE, reduceMethod="none",
  	        nDims=NA, mainClusterArgs=list(clusterFunction="pam",clusterArgs=list(k=3)),
  	 	   isCount=TRUE))
	expect_silent(cm<-clusterMany(countData, clusterFunction="pam",ks=3,
	   	        subsample=FALSE, sequential=FALSE, reduceMethod=c("PCA","var","none"),
	   	        nReducedDims=3, nFilterDims=3,isCount=TRUE))
	expect_equal(nClusterings(cm),3)	
	expect_silent(params<-getClusterManyParams(cm))	
    
	expect_equal(primaryCluster(ccPCA),clusterMatrix(cm)[,params$clusteringIndex[params$reduceMethod=="PCA"]])
	expect_equal(primaryCluster(ccVar),clusterMatrix(cm)[,params$clusteringIndex[params$reduceMethod=="var"]])
	expect_equal(primaryCluster(ccNone),clusterMatrix(cm)[,params$clusteringIndex[params$reduceMethod=="none"]])
	expect_equal(round(transformData(cm)[1,],2), expectTrans1) 
	

   #SE
	expect_silent(ccVar<-clusterSingle(testSE, 
        subsample=FALSE, sequential=FALSE, reduceMethod="var",
        nDims=3, mainClusterArgs=list(clusterFunction="pam",clusterArgs=list(k=3)),
 	   isCount=TRUE))
  	expect_silent(ccPCA<-clusterSingle(testSE, 
  	        subsample=FALSE, sequential=FALSE, reduceMethod="PCA",
  	        nDims=3, mainClusterArgs=list(clusterFunction="pam",clusterArgs=list(k=3)),
  	 	   isCount=TRUE))
 	expect_silent(ccNone<-clusterSingle(testSE, 
 	        subsample=FALSE, sequential=FALSE, reduceMethod="none",
 	        nDims=NA, mainClusterArgs=list(clusterFunction="pam",clusterArgs=list(k=3)),
 	 	   isCount=TRUE))
	expect_message(cm<-clusterMany(testSE, clusterFunction="pam",ks=3,
	   	        subsample=FALSE, sequential=FALSE, reduceMethod=c("PCA","var","none"),
	   	        nReducedDims=3, nFilterDims=3,isCount=TRUE),"Not all of the methods requested in 'reduceMethod' have been calculated")
	expect_equal(nClusterings(cm),3)	
	expect_silent(params<-getClusterManyParams(cm))	
   
	expect_equal(primaryCluster(ccPCA),clusterMatrix(cm)[,params$clusteringIndex[params$reduceMethod=="PCA"]])
	expect_equal(primaryCluster(ccVar),clusterMatrix(cm)[,params$clusteringIndex[params$reduceMethod=="var"]])
	expect_equal(primaryCluster(ccNone),clusterMatrix(cm)[,params$clusteringIndex[params$reduceMethod=="none"]])
	expect_equal(round(transformData(cm)[1,],2), expectTrans1) 

	
   #SCE
	expect_silent(ccVar<-clusterSingle(testSCE, 
        subsample=FALSE, sequential=FALSE, reduceMethod="var",
        nDims=3, mainClusterArgs=list(clusterFunction="pam",clusterArgs=list(k=3)),
 	   isCount=TRUE))
  	expect_silent(ccPCA<-clusterSingle(testSCE, 
  	        subsample=FALSE, sequential=FALSE, reduceMethod="PCA",
  	        nDims=3, mainClusterArgs=list(clusterFunction="pam",clusterArgs=list(k=3)),
  	 	   isCount=TRUE))
 	expect_silent(ccNone<-clusterSingle(testSCE, 
 	        subsample=FALSE, sequential=FALSE, reduceMethod="none",
 	        nDims=NA, mainClusterArgs=list(clusterFunction="pam",clusterArgs=list(k=3)),
 	 	   isCount=TRUE))
	expect_message(cm<-clusterMany(testSCE, clusterFunction="pam",ks=3,
	   	        subsample=FALSE, sequential=FALSE, reduceMethod=c("PCA","var","none"),
	   	        nReducedDims=3, nFilterDims=3,isCount=TRUE),"Not all of the methods requested in 'reduceMethod' have been calculated")
	expect_equal(nClusterings(cm),3)	
	expect_silent(params<-getClusterManyParams(cm))	
   
	expect_equal(primaryCluster(ccPCA),clusterMatrix(cm)[,params$clusteringIndex[params$reduceMethod=="PCA"]])
	expect_equal(primaryCluster(ccVar),clusterMatrix(cm)[,params$clusteringIndex[params$reduceMethod=="var"]])
	expect_equal(primaryCluster(ccNone),clusterMatrix(cm)[,params$clusteringIndex[params$reduceMethod=="none"]])
	expect_equal(round(transformData(cm)[1,],2), expectTrans1) 
	

   #CE
	expect_silent(ccVar2<-clusterSingle(ccVar, 
	        subsample=FALSE, sequential=FALSE, reduceMethod="var",
	        nDims=3, clusterLabel="redo",
			mainClusterArgs=list(clusterFunction="pam",clusterArgs=list(k=3))))
	expect_silent(ccPCA2<-clusterSingle(ccPCA, 
	        subsample=FALSE, sequential=FALSE, reduceMethod="PCA",
	        nDims=3, clusterLabel="redo",
			mainClusterArgs=list(clusterFunction="pam",clusterArgs=list(k=3))))
	expect_silent(ccNone2<-clusterSingle(ccNone, 
	        subsample=FALSE, sequential=FALSE, reduceMethod="none",
	        nDims=NA,clusterLabel="redo",
			 mainClusterArgs=list(clusterFunction="pam",clusterArgs=list(k=3))))
	expect_silent(cm2<-clusterMany(cm, clusterFunction="pam",ks=3,
	   	        subsample=FALSE, sequential=FALSE, reduceMethod=c("PCA","var","none"),
	   	        nReducedDims=3, nFilterDims=3))
	expect_equal(nClusterings(cm2),6)	
	expect_silent(params<-getClusterManyParams(cm2))	
   
	expect_equal(primaryCluster(ccPCA),clusterMatrix(cm2)[,params$clusteringIndex[params$reduceMethod=="PCA"]])
	expect_equal(primaryCluster(ccVar),clusterMatrix(cm2)[,params$clusteringIndex[params$reduceMethod=="var"]])
	expect_equal(primaryCluster(ccNone),clusterMatrix(cm2)[,params$clusteringIndex[params$reduceMethod=="none"]])
	expect_equal(round(transformData(cm2)[1,],2), expectTrans1) 
    
  
})
test_that("`clusterMany` works with ClusterFunction objects",{
		expect_silent(clustAll1<-clusterMany(sceSimDataDimRed,reduceMethod="PCA",
			   ks=c(3,4),clusterFunction=listBuiltInFunctions()[1:2],
		       subsample=FALSE, sequential=FALSE, isCount=FALSE,verbose=FALSE,random.seed=1250))  	
	  
	expect_silent(clustAll2<-clusterMany(sceSimDataDimRed,reduceMethod="PCA",
	 ks=c(3,4),clusterFunction=getBuiltInFunction(listBuiltInFunctions()[1:2]),
		       subsample=FALSE, sequential=FALSE, isCount=FALSE,verbose=FALSE,random.seed=1250))  	
	  
		expect_equal(clustAll2,clustAll1)			 
})
