# Supplementary material for: clusterExperiment and RSEC: A Bioconductor package and framework for clustering of single-cell and other large gene expression datasets
Source: PLoS Comput Biol. 2018 Sep 4;14(9):e1006378. doi: 10.1371/journal.pcbi.1006378 (PMC6138422; doi:10.1371/journal.pcbi.1006378)
Supplement: S1 Code — We provide the source code for the clusterExperiment package, version 2.1.5, used to do the analyses provided in the paper for reproducibility. However, users should not use this source code, but rather follow the Bioconductor installation instructions at https://www.bioconductor.org/install/ for installation of the package. (GZ) [file pcbi.1006378.s009.gz › clusterExperiment/tests/testthat/test-clusterSingle.R]

context("clusterSingle")


test_that("`clusterSingle` works with matrix, ClusterExperiment objects,
          SummarizedExperiments", {
  #---
  #Matrix
  #---
	expect_silent(clustNothing <- clusterSingle(mat,
	                           subsample=FALSE, sequential=FALSE,
	                           mainClusterArgs=list(clusterArgs=list(k=3), clusterFunction="pam"), isCount=FALSE))
	expect_equal(clusterLabels(clustNothing),"clusterSingle")
	expect_is(clustNothing, "ClusterExperiment")
	expect_is(clustNothing, "SummarizedExperiment")
	#check get the same result from previous times
	expect_equal(primaryCluster(clustNothing),c(1,2,3,1,3,1,1,1,1,2,2,1,1,1,1))

	#test clusterLabel
	expect_silent(clustNothing2 <- clusterSingle(mat, mainClusterArgs= list(clusterArgs=list(k=3), clusterFunction="pam"), subsample=FALSE,
		sequential=FALSE, isCount=FALSE, clusterLabel="myownClustering"))
	expect_equal(clusterLabels(clustNothing2),"myownClustering")


	#test default 01 distance
	expect_silent(clusterSingle(mat, mainClusterArgs= list(clusterArgs=list(alpha=0.1),clusterFunction="tight"),
	                              subsample=FALSE, sequential=FALSE,
	                              isCount=FALSE))
	#error because not 01 distance
	expect_error(clusterSingle(mat, mainClusterArgs= list(clusterArgs=list(alpha=0.1),clusterFunction="tight",distFunction=function(x){dist(x,method="manhattan")}),
	                           subsample=FALSE, sequential=FALSE,isCount=FALSE),"distance function must give values between 0 and 1")

	#test default K distance
	expect_silent(clusterSingle(mat, mainClusterArgs= list(clusterArgs=list(k=3),clusterFunction="hierarchicalK"),subsample=FALSE, sequential=FALSE, isCount=FALSE))

	#warn wrong arguments
	expect_warning(clusterSingle(mat, mainClusterArgs= list(clusterArgs=list(k=3,alpha=0.1),clusterFunction="tight"),
	                  subsample=FALSE, sequential=FALSE,
	                  ,isCount=FALSE),"arguments passed via clusterArgs to the clustering function tight are not all applicable")
	#turn off warning
	expect_silent(clusterSingle(mat, mainClusterArgs= list(clusterArgs=list(k=3,alpha=0.1),checkArgs=FALSE,clusterFunction="tight"),
	                  subsample=FALSE, sequential=FALSE,
	                  ,isCount=FALSE))

  #---
  #SE/SCE
  #---
	###Apply to SE
	expect_silent(clustNothing2 <- clusterSingle(se,
		mainClusterArgs=list(clusterArgs=list(k=3),clusterFunction="pam"),
	    subsample=FALSE, sequential=FALSE, isCount=FALSE))
	expect_equal(clusterMatrix(clustNothing2), clusterMatrix(clustNothing))

	###Apply to SCE
	expect_silent(clustNothing3 <- clusterSingle(sce, mainClusterArgs=list(clusterArgs=list(k=3),clusterFunction="pam"),
	    subsample=FALSE, sequential=FALSE, isCount=FALSE))
	expect_equal(clusterMatrix(clustNothing2), clusterMatrix(clustNothing3))
	expect_silent(clustNothing3 <- clusterSingle(sce,
		mainClusterArgs=list(clusterArgs=list(k=3),clusterFunction="pam"),
		subsample=FALSE, sequential=FALSE, isCount=FALSE))

	#---
	#CE
	#---
	#test running on ClusterExperiment Object -- should add the new clustering
	expect_error(clustNothing3 <- clusterSingle(clustNothing2, mainClusterArgs=list(clusterArgs=list(k=4),clusterFunction="pam"),
	                              subsample=FALSE, sequential=FALSE,
	                              isCount=FALSE),"setting 'transFun' or 'isCount' for a 'ClusterExperiment' is not allowed")
	expect_silent(clustNothing3 <- clusterSingle(clustNothing2, mainClusterArgs=list(clusterArgs=list(k=4),clusterFunction="pam"),
	                              subsample=FALSE, sequential=FALSE ))
	expect_equal(NCOL(clusterMatrix(clustNothing3)),2)
	expect_equal(length(table(primaryCluster(clustNothing3))),4,info="Check reset primary cluster after run clusterSingle")

})

test_that("`clusterSingle` works with reduceMethod", {
	#existing dim reduce values
  	expect_silent(clustNothing4 <- clusterSingle(sceSimDataDimRed,
		reduceMethod="PCA", nDims=3,
		mainClusterArgs=list(clusterArgs=list(k=3),clusterFunction="pam"),
		subsample=FALSE, sequential=FALSE, isCount=FALSE))
	expect_equal(sort(reducedDimNames(clustNothing4)),sort(c("PCA","TSNE")))
	expect_silent(clustNothing5 <- clusterSingle(t(reducedDim(sceSimDataDimRed,"PCA")[,1:3]),
		mainClusterArgs=list(clusterArgs=list(k=3),clusterFunction="pam"),
        subsample=FALSE, sequential=FALSE, isCount=FALSE))
	expect_equal(clusterMatrix(clustNothing4), clusterMatrix(clustNothing5))

	#test nDims=NA
  	expect_silent(clustNothing1 <- clusterSingle(sceSimDataDimRed,
		reduceMethod="PCA", nDims=NA,
		mainClusterArgs=list(clusterArgs=list(k=3),clusterFunction="pam"),
		subsample=FALSE, sequential=FALSE, isCount=FALSE))
	expect_equal(sort(reducedDimNames(clustNothing4)),sort(c("PCA","TSNE")))
	expect_silent(clustNothing2 <- clusterSingle(t(reducedDim(sceSimDataDimRed,"PCA")),
		mainClusterArgs=list(clusterArgs=list(k=3),clusterFunction="pam"),
        subsample=FALSE, sequential=FALSE, isCount=FALSE))
	expect_equal(clusterMatrix(clustNothing1), clusterMatrix(clustNothing2))

	#blank sceSimData object
  	expect_silent(clustNothing6 <- clusterSingle(sceSimData,
		reduceMethod="PCA", nDims=3,
		mainClusterArgs=list(clusterArgs=list(k=3),clusterFunction="pam"),
		subsample=FALSE, sequential=FALSE, isCount=FALSE))
	expect_equal(sort(reducedDimNames(clustNothing6)),sort(c("PCA")))
	expect_silent(clustNothing7 <- clusterSingle(t(reducedDim(sceSimDataDimRed,"PCA")[,1:3]),
		mainClusterArgs=list(clusterArgs=list(k=3),clusterFunction="pam"),
        subsample=FALSE, sequential=FALSE, isCount=FALSE))
	expect_equal(clusterMatrix(clustNothing6), clusterMatrix(clustNothing7))

  	expect_silent(clustNothing8 <- clusterSingle(seSimData,
		reduceMethod="PCA", nDims=3,
		mainClusterArgs=list(clusterArgs=list(k=3),clusterFunction="pam"),
		subsample=FALSE, sequential=FALSE, isCount=FALSE))
	expect_equal(sort(reducedDimNames(clustNothing8)),sort(c("PCA")))
	expect_equal(clusterMatrix(clustNothing8), clusterMatrix(clustNothing7))
	#check consistency
	expect_equal(primaryCluster(clustNothing8),rep(c(1,2,3),each=100))

  	expect_warning(clusterSingle(sceSimData,
		reduceMethod="PCA", nDims=NA,
		mainClusterArgs=list(clusterArgs=list(k=3),clusterFunction="pam"),
		subsample=FALSE, sequential=FALSE, isCount=FALSE),"all singular values are requested")


})

test_that("`clusterSingle` works with hdf5Matrix",{
	# clusterSingle(x, diss, subsample = TRUE,
	#   sequential = FALSE, mainClusterArgs = NULL, subsampleArgs = NULL,
	#   seqArgs = NULL, isCount = FALSE, transFun = NULL,
	#   reduceMethod = c("none", listBuiltInReducedDims(),
	#   listBuiltInFilterStats()), nDims = defaultNDims(x, reduceMethod),
	#   clusterLabel = "clusterSingle", checkDiss = TRUE)
	#
	
    kMethods<-listBuiltInTypeK()
	seedValue<-571839
  	for(cf in kMethods){
		print(cf)
		set.seed(seedValue)
  	    expect_silent(clust1<-clusterSingle(sceSimDataDimRed, reduceMethod = "none", mainClusterArgs= list(clusterArgs=list(k=3), clusterFunction=cf),
  	  			subsample=FALSE, sequential=FALSE,isCount=FALSE)
  				)
		set.seed(seedValue)
  	    expect_silent(clust2<-clusterSingle(hdfSCE, reduceMethod = "none", mainClusterArgs= list(clusterArgs=list(k=3), clusterFunction=cf),
  	  			subsample=FALSE, sequential=FALSE,isCount=FALSE)
  				)
			
		set.seed(seedValue)
  	    expect_silent(clust3<-clusterSingle(hdfObj, reduceMethod = "none", mainClusterArgs= list(clusterArgs=list(k=3), clusterFunction=cf),
  	  			subsample=FALSE, sequential=FALSE,isCount=FALSE)
  				)
		set.seed(seedValue)
  	    expect_silent(clust4<-clusterSingle(assay(hdfSCE), reduceMethod = "none", mainClusterArgs= list(clusterArgs=list(k=3), clusterFunction=cf),
  	  			subsample=FALSE, sequential=FALSE,isCount=FALSE)
  				)
		expect_equal(clusterMatrix(clust1) ,clusterMatrix(clust2))
		expect_equal(clusterMatrix(clust1) ,clusterMatrix(clust3))
		expect_equal(clusterMatrix(clust1) ,clusterMatrix(clust4))
  	}
    aMethods<-listBuiltInType01()
    for(cf in aMethods){
		print(cf)
		set.seed(seedValue)
  	    expect_silent(clust1<-clusterSingle(sceSimDataDimRed, reduceMethod = "none", mainClusterArgs= list(clusterArgs=list(alpha=0.1), clusterFunction=cf),
 	  			subsample=FALSE, sequential=FALSE,isCount=FALSE)
 				)
		set.seed(seedValue)
 	    expect_silent(clust2<-clusterSingle(hdfSCE, reduceMethod = "none", mainClusterArgs= list(clusterArgs=list(alpha=0.1), clusterFunction=cf),
 	  			subsample=FALSE, sequential=FALSE,isCount=FALSE)
 				)
		set.seed(seedValue)
 	    expect_silent(clust3<-clusterSingle(hdfObj, reduceMethod = "none", mainClusterArgs= list(clusterArgs=list(alpha=0.1), clusterFunction=cf),
 	  			subsample=FALSE, sequential=FALSE,isCount=FALSE)
 				)
	    expect_silent(clust4<-clusterSingle(assay(hdfSCE), reduceMethod = "none", mainClusterArgs= list(clusterArgs=list(alpha=0.1), clusterFunction=cf),
	  			subsample=FALSE, sequential=FALSE,isCount=FALSE)
				)
		expect_equal(clusterMatrix(clust1) ,clusterMatrix(clust2))
		expect_equal(clusterMatrix(clust1) ,clusterMatrix(clust3))
		expect_equal(clusterMatrix(clust1) ,clusterMatrix(clust4))

  	 }
	

	 ####Test sequential option
     expect_silent(clustSeq <- clusterSingle(hdfObj,reduceMethod="none",subsample=FALSE, sequential=TRUE,mainClusterArgs=list(clusterFunction="pam"),isCount=FALSE,seqArgs=list(k0=5,beta=0.9,verbose=FALSE)))
     expect_silent(clustSeq <- clusterSingle(assay(hdfObj),reduceMethod="none",subsample=FALSE, sequential=TRUE,mainClusterArgs=list(clusterFunction="pam"),isCount=FALSE,seqArgs=list(k0=5,beta=0.9,verbose=FALSE)))


	 ####Test subsample option
     expect_silent(clusterSingle(hdfObj, reduceMethod="none", 
	 	subsample=TRUE, sequential=FALSE,
		mainClusterArgs=list(clusterFunction="pam",clusterArgs=list(k=3)),
		isCount=FALSE,
	 	subsampleArgs=list(clusterFunction="pam",resamp.num=3, clusterArgs=list(k=3))
		)
	 )
     expect_silent(clusterSingle(assay(hdfObj), reduceMethod="none", 
	 	subsample=TRUE, sequential=FALSE,
		mainClusterArgs=list(clusterFunction="pam",clusterArgs=list(k=3)),
		isCount=FALSE,
	 	subsampleArgs=list(clusterFunction="pam",resamp.num=3, clusterArgs=list(k=3))
		)
	 )
	
})
test_that("`clusterSingle` works with filtering", {
    ####Check built in functions ####
	for(fs in listBuiltInFilterStats()){
	    expect_silent(clusterSingle(mat,
	        subsample=FALSE, sequential=FALSE, reduceMethod=fs,
	        nDims=3, mainClusterArgs=list(clusterFunction="pam",clusterArgs=list(k=3)),
	 	   isCount=FALSE))

	}
    expect_warning(clusterSingle(mat,  subsample=FALSE, sequential=FALSE,
           reduceMethod="var", nDims=NROW(mat)+1,
		   mainClusterArgs=list(clusterFunction="pam",clusterArgs=list(k=3)),
		 isCount=FALSE),
                 "the number of most features requested after filtering is either missing or larger than the number of features. Will not do any filtering")
    expect_warning(clusterSingle(mat,
      subsample=FALSE, sequential=FALSE,
      reduceMethod="none",nDims=3,
	  mainClusterArgs=list(clusterFunction="pam",clusterArgs=list(k=3)),isCount=FALSE),
                   "specifying nDims has no effect if reduceMethod==`none`")

    #check returns filterStats
    expect_silent(cc <- clusterSingle(mat,
    subsample=FALSE, sequential=FALSE,
    reduceMethod="var", nDims=3,
    mainClusterArgs=list(clusterFunction="pam",clusterArgs=list(k=3)), isCount=FALSE))
  	expect_equal(sort(filterNames(cc)),"var")

    expect_silent(cc2 <- clusterSingle(se,
    subsample=FALSE, sequential=FALSE,
    reduceMethod="var", nDims=3,
    mainClusterArgs=list(clusterFunction="pam",clusterArgs=list(k=3)), isCount=FALSE))
  	expect_equal(sort(filterNames(cc2)),c("b","var"))

  	expect_silent(cc3 <- clusterSingle(sceSimData,
    subsample=FALSE, sequential=FALSE,
    reduceMethod="var", nDims=3,
    mainClusterArgs=list(clusterFunction="pam",clusterArgs=list(k=3)), isCount=FALSE))
  	expect_equal(sort(filterNames(cc3)),c("b","var"))

  	#test using existing values
  	expect_silent(cc4 <- clusterSingle(sceFull,
    subsample=FALSE, sequential=FALSE,
    reduceMethod="var", nDims=3,
    mainClusterArgs=list(clusterFunction="pam",clusterArgs=list(k=3)), isCount=FALSE))
  expect_equal(sort(filterNames(cc4)),sort(c("var","b","Filter1","Filter2")))


})


test_that("`clusterSingle` consistent results (no transformation)", {

	#----
	#check get the same result from previous times when transform the data
    #----
	#make it big enough can do pca and filter...
	contData<-simData[,1:20]
    testSE<-SummarizedExperiment(contData)
    testSCE<-as(testSE,"SingleCellExperiment")
	expectTrans1<-round(contData[1,],2)

	###
	#var filter
	###

	#matrix
	expect_silent(cc<-clusterSingle(contData,
	        subsample=FALSE, sequential=FALSE, reduceMethod="var",
	        nDims=3, mainClusterArgs=list(clusterFunction="pam",clusterArgs=list(k=3)),
	 	   isCount=FALSE))
    expect_equal(primaryCluster(cc),c(3,1,1,3,2,2,3,2,3,1,2,2,1,3,3,2,1,1,2,1))
	expect_equal(round(transformData(cc)[1,],2), expectTrans1)

	expect_silent(cc<-clusterSingle(contData,
	        subsample=FALSE, sequential=FALSE, reduceMethod="var",
	        nDims=3, mainClusterArgs=list(clusterFunction="pam",clusterArgs=list(k=3)),
	 	   isCount=FALSE))
    expect_equal(primaryCluster(cc),c(3,1,1,3,2,2,3,2,3,1,2,2,1,3,3,2,1,1,2,1))


   #SE
   expect_silent(cc2<-clusterSingle(testSE,
        subsample=FALSE, sequential=FALSE, reduceMethod="var",
        nDims=3, mainClusterArgs=list(clusterFunction="pam",clusterArgs=list(k=3)),
 	   isCount=FALSE))
   expect_equal(primaryCluster(cc2),primaryCluster(cc))


   #SCE
   expect_silent(cc3<-clusterSingle(testSCE,
        subsample=FALSE, sequential=FALSE, reduceMethod="var",
        nDims=3, mainClusterArgs=list(clusterFunction="pam",clusterArgs=list(k=3)),
 	   isCount=FALSE))
   expect_equal(primaryCluster(cc3),primaryCluster(cc))


   #CE
   expect_silent(cc5<-clusterSingle(cc,
        subsample=FALSE, sequential=FALSE, reduceMethod="var",
        nDims=3, mainClusterArgs=list(clusterFunction="pam",clusterArgs=list(k=3)),clusterLabel="redoCS"))
   expect_equal(primaryCluster(cc5),primaryCluster(cc))


	###
	#PCA
	###

  #matrix
  expect_silent(cc<-clusterSingle(contData,
        subsample=FALSE, sequential=FALSE, reduceMethod="PCA",
        nDims=3, mainClusterArgs=list(clusterFunction="pam",clusterArgs=list(k=3)),
 	   isCount=FALSE))
  expect_equal(primaryCluster(cc),c(3,1,3,1,3,2,1,1,1,3,2,2,2,3,1,2,2,1,2,3))
	expect_equal(round(transformData(cc)[1,],2), expectTrans1)


  #SE
  expect_silent(cc2<-clusterSingle(testSE,
       subsample=FALSE, sequential=FALSE, reduceMethod="PCA",
       nDims=3, mainClusterArgs=list(clusterFunction="pam",clusterArgs=list(k=3)),
	   isCount=FALSE))
  expect_equal(primaryCluster(cc2),primaryCluster(cc))


  #SCE
  expect_silent(cc3<-clusterSingle(testSCE,
       subsample=FALSE, sequential=FALSE, reduceMethod="PCA",
       nDims=3, mainClusterArgs=list(clusterFunction="pam",clusterArgs=list(k=3)),
	   isCount=FALSE))
  expect_equal(primaryCluster(cc3),primaryCluster(cc))

  #CE
  expect_silent(cc5<-clusterSingle(cc,
       subsample=FALSE, sequential=FALSE, reduceMethod="PCA",
       nDims=3, mainClusterArgs=list(clusterFunction="pam",clusterArgs=list(k=3)),clusterLabel="redoCS"))
  expect_equal(primaryCluster(cc5),primaryCluster(cc))


	###
	#Nothing
	###

	#matrix
	expect_silent(cc<-clusterSingle(contData,
	      subsample=FALSE, sequential=FALSE, reduceMethod="none",
	      nDims=NA, mainClusterArgs=list(clusterFunction="pam",clusterArgs=list(k=3)),
	   isCount=FALSE))
	expect_equal(primaryCluster(cc),c(3,2,1,3,2,1,3,2,3,2,1,2,1,1,3,1,1,1,2,2))
	expect_equal(round(transformData(cc)[1,],2), expectTrans1)


	#SE
	expect_silent(cc2<-clusterSingle(testSE,
	     subsample=FALSE, sequential=FALSE, reduceMethod="none",
	     nDims=NA, mainClusterArgs=list(clusterFunction="pam",clusterArgs=list(k=3)),
	   isCount=FALSE))
	expect_equal(primaryCluster(cc2),primaryCluster(cc))


	#SCE
	expect_silent(cc3<-clusterSingle(testSCE,
	     subsample=FALSE, sequential=FALSE, reduceMethod="none",
	     nDims=NA, mainClusterArgs=list(clusterFunction="pam",clusterArgs=list(k=3)),
	   isCount=FALSE))
	expect_equal(primaryCluster(cc3),primaryCluster(cc))


	#CE
	expect_silent(cc5<-clusterSingle(cc,
	     subsample=FALSE, sequential=FALSE, reduceMethod="none",
	     nDims=NA, mainClusterArgs=list(clusterFunction="pam",clusterArgs=list(k=3)),clusterLabel="redoCS"))
	expect_equal(primaryCluster(cc5),primaryCluster(cc))

})


test_that("`clusterSingle` consistent results (with transformation)", {

	#----
	#check get the same result from previous times when transform the data
    #----
	#make it big enough can do pca and filter...
	countData<-simCount[,1:20]
    testSE<-SummarizedExperiment(countData)
    testSCE<-as(testSE,"SingleCellExperiment")
	expectTrans1<-round(log2(countData[1,]+1),2)
	###
	#var filter
	###

	#matrix
	expect_silent(cc<-clusterSingle(countData,
	        subsample=FALSE, sequential=FALSE, reduceMethod="var",
	        nDims=3, mainClusterArgs=list(clusterFunction="pam",clusterArgs=list(k=3)),
	 	   isCount=TRUE))
   expect_equal(primaryCluster(cc),c(1,1,2,1,2,1,2,2,3,2,1,3,1,3,1,1,2,3,2,2))
	expect_equal(round(transformData(cc)[1,],2), expectTrans1)

   #SE
   expect_silent(cc2<-clusterSingle(testSE,
        subsample=FALSE, sequential=FALSE, reduceMethod="var",
        nDims=3, mainClusterArgs=list(clusterFunction="pam",clusterArgs=list(k=3)),
 	   isCount=TRUE))
   expect_equal(primaryCluster(cc2),primaryCluster(cc))


   #SCE
   expect_silent(cc3<-clusterSingle(testSCE,
        subsample=FALSE, sequential=FALSE, reduceMethod="var",
        nDims=3, mainClusterArgs=list(clusterFunction="pam",clusterArgs=list(k=3)),
 	   isCount=TRUE))
   expect_equal(primaryCluster(cc3),primaryCluster(cc))

   #CE
   expect_silent(cc5<-clusterSingle(cc,
        subsample=FALSE, sequential=FALSE, reduceMethod="var",
        nDims=3, mainClusterArgs=list(clusterFunction="pam",clusterArgs=list(k=3)),clusterLabel="redoCS"))
   expect_equal(primaryCluster(cc5),primaryCluster(cc))


	###
	#PCA
	###

  #matrix
  expect_silent(cc<-clusterSingle(countData,
        subsample=FALSE, sequential=FALSE, reduceMethod="PCA",
        nDims=3, mainClusterArgs=list(clusterFunction="pam",clusterArgs=list(k=3)),
 	   isCount=TRUE))
  expect_equal(primaryCluster(cc),c(3,2,1,1,3,1,3,1,1,1,1,2,1,2,1,1,1,2,2,1))
expect_equal(round(transformData(cc)[1,],2), expectTrans1)

  #SE
  expect_silent(cc2<-clusterSingle(testSE,
       subsample=FALSE, sequential=FALSE, reduceMethod="PCA",
       nDims=3, mainClusterArgs=list(clusterFunction="pam",clusterArgs=list(k=3)),
	   isCount=TRUE))
  expect_equal(primaryCluster(cc2),primaryCluster(cc))


  #SCE
  expect_silent(cc3<-clusterSingle(testSCE,
       subsample=FALSE, sequential=FALSE, reduceMethod="PCA",
       nDims=3, mainClusterArgs=list(clusterFunction="pam",clusterArgs=list(k=3)),
	   isCount=TRUE))
  expect_equal(primaryCluster(cc3),primaryCluster(cc))

  #CE
  expect_silent(cc5<-clusterSingle(cc,
       subsample=FALSE, sequential=FALSE, reduceMethod="PCA",
       nDims=3, mainClusterArgs=list(clusterFunction="pam",clusterArgs=list(k=3)),clusterLabel="redoCS"))
  expect_equal(primaryCluster(cc5),primaryCluster(cc))


	###
	#Nothing
	###

	#matrix
	expect_silent(cc<-clusterSingle(countData,
	      subsample=FALSE, sequential=FALSE, reduceMethod="none",
	      nDims=NA, mainClusterArgs=list(clusterFunction="pam",clusterArgs=list(k=3)),
	   isCount=TRUE))
	expect_equal(primaryCluster(cc),c(2,1,2,1,2,1,2,1,3,2,1,3,1,3,1,1,1,3,3,2))

	#SE
	expect_silent(cc2<-clusterSingle(testSE,
	     subsample=FALSE, sequential=FALSE, reduceMethod="none",
	     nDims=NA, mainClusterArgs=list(clusterFunction="pam",clusterArgs=list(k=3)),
	   isCount=TRUE))
	expect_equal(primaryCluster(cc2),primaryCluster(cc))


	#SCE
	expect_silent(cc3<-clusterSingle(testSCE,
	     subsample=FALSE, sequential=FALSE, reduceMethod="none",
	     nDims=NA, mainClusterArgs=list(clusterFunction="pam",clusterArgs=list(k=3)),
	   isCount=TRUE))
	expect_equal(primaryCluster(cc3),primaryCluster(cc))


	#CE
	expect_silent(cc5<-clusterSingle(cc,
	     subsample=FALSE, sequential=FALSE, reduceMethod="none",
	     nDims=NA, mainClusterArgs=list(clusterFunction="pam",clusterArgs=list(k=3)),clusterLabel="redoCS"))
	expect_equal(primaryCluster(cc5),primaryCluster(cc))

})
		  # > clustSeqHier_v2 <- clusterSingle(simData,
		  # + sequential=FALSE, subsample=TRUE, subsampleArgs=list(resamp.n=100, samp.p=0.7,
		  # + clusterFunction="kmeans", clusterArgs=list(nstart=10)),
		  # + seqArgs=list(beta=0.8, k0=5), mainClusterArgs=list(minSize=5,clusterFunction="hierarchical01"))
		  # Error in .local(x, diss, ...) :
		  #   For the clusterFunction algorithm type (' 01 ') given in 'mainClusterArgs', must supply arguments: alpha These must be supplied as elements of the list of 'clusterArgs' given in 'mainClusterArgs'
		  # > set.seed(44261)
		  # > clustSeqHier_v2 <- clusterSingle(simData,
		  # + sequential=FALSE, subsample=TRUE, subsampleArgs=list(resamp.n=100, samp.p=0.7,
		  # + clusterFunction="kmeans", clusterArgs=list(nstart=10)),
		  # + seqArgs=list(beta=0.8, k0=5), mainClusterArgs=list(minSize=5,clusterFunction="hierarchical01",clusterArgs=list(alpha=0.1)))


test_that("Different options algorithms of `mainClustering` ", {
  #check builtIn algorithms
  #bigger matrix so not kill spectral
  set.seed(3325)
  biggerMat<-matrix(data=rnorm(20*50), ncol=50)

  kMethods<-listBuiltInTypeK()
	for(cf in kMethods){
	    expect_silent(clusterSingle(mat, mainClusterArgs= list(clusterArgs=list(k=3), clusterFunction=cf),
	  			subsample=FALSE, sequential=FALSE,isCount=FALSE)
				)
		#post-processing arguments for type 'K'
		#Upped
		expect_silent(clusterSingle(biggerMat, mainClusterArgs= list(clusterArgs=list(k=3), clusterFunction=cf,findBestK=TRUE,removeSil=TRUE), subsample=FALSE, sequential=FALSE,isCount=FALSE))

	  }
      aMethods<-listBuiltInType01()
  	for(cf in aMethods){
  	  expect_silent(clusterSingle(mat, mainClusterArgs= list(clusterArgs=list(alpha=0.1),clusterFunction=cf),
                     subsample=FALSE, sequential=FALSE,isCount=FALSE))
	 }

  ########
  #Check mainClustering
  ########
  ###Check pam exactly same:
  expect_silent(x<-mainClustering(mat, clusterFunction="pam",clusterArgs=list(k=3),
           minSize=1, removeSil=FALSE))
  expect_equal(length(x),ncol(mat))
  x2<-cluster::pam(t(mat),k=3,cluster.only=TRUE)
  expect_equal(x,x2)
  ###Check hierarchicalK exactly same:
  expect_silent(x<-mainClustering(mat, clusterFunction="hierarchicalK",clusterArgs=list(k=3),
              minSize=1, removeSil=FALSE))
  expect_equal(length(x),ncol(mat))
  x2<-stats::cutree(stats::hclust(dist(t(mat))),k=3)
  expect_equal(x,x2)


  #check giving wrong parameters gives warning:
  expect_warning(mainClustering(mat, clusterFunction="tight", clusterArgs=list(alpha=0.1),
      minSize=5, removeSil=TRUE),"do not match the algorithmType")
  expect_warning(mainClustering(mat, clusterFunction="tight", clusterArgs=list(alpha=0.1,k=3),
      minSize=5, removeSil=TRUE),"do not match the algorithmType")
  expect_error(mainClustering(mat, clusterFunction="tight",
	      minSize=5),"must supply arguments alpha")
  expect_error(mainClustering(mat, clusterFunction="pam", clusterArgs=list(alpha=0.1),
			      minSize=5, removeSil=TRUE),"must supply arguments k")
  expect_warning(mainClustering(mat, clusterFunction="tight", clusterArgs=list(k=3,alpha=0.1),
						      minSize=5),"arguments passed via clusterArgs to the clustering function tight are not all applicable")
  expect_warning(mainClustering(mat, clusterFunction="pam", clusterArgs=list(k=3,alpha=0.1),
				      minSize=5, removeSil=TRUE),"arguments passed via clusterArgs to the clustering function pam are not all applicable")


  expect_warning(mainClustering(mat, clusterFunction="tight", clusterArgs=list(alpha=0.1, evalClusterMethod="average")),"arguments passed via clusterArgs to the clustering function tight are not all applicable")
  expect_warning(mainClustering(mat, clusterFunction="hierarchical01", clusterArgs=list(alpha=0.1, minSize.core=4)),"arguments passed via clusterArgs to the clustering function hclust are not all applicable")

  #test default 01 distance
  expect_silent(mainClustering(mat, clusterFunction="tight", clusterArgs=list(alpha=0.1)))
  #test default K distance
  expect_silent(mainClustering(mat, clusterFunction="hierarchicalK", clusterArgs=list(k=3)))


  #check turn off if checkArgs=TRUE
  expect_silent(mainClustering(mat, clusterFunction="tight", clusterArgs=list(alpha=0.1),checkArgs=FALSE,
                          minSize=5, removeSil=TRUE))
  expect_silent(mainClustering(mat, clusterFunction="pam", clusterArgs=list(alpha=0.1),checkArgs=FALSE,
                          minSize=5, removeSil=TRUE, findBestK=TRUE))
  expect_silent(mainClustering(mat, clusterFunction="tight", clusterArgs=list(alpha=0.1,evalClusterMethod="average"),checkArgs=FALSE))
  expect_silent(mainClustering(mat, clusterFunction="hierarchical01", checkArgs=FALSE,
                          clusterArgs=list(alpha=0.1,minSize.core=4)))

})

test_that("Different options of mainClustering",{
    #check errors and warnings
    expect_error(clusterSingle(mat,  subsample=FALSE, sequential=TRUE, seqArgs=list(verbose=FALSE), isCount=FALSE,mainClusterArgs=list(clusterFunction="pam")),
                 "seqArgs must contain element 'k0'")
    expect_error(clusterSingle(mat,  subsample=FALSE, sequential=TRUE, seqArgs=list(verbose=FALSE), isCount=FALSE, mainClusterArgs=list(clusterFunction="pam","findBestK"==TRUE)),
                 "seqArgs must contain element 'k0'")
    expect_error(clusterSingle(mat,
                                 subsample=FALSE, sequential=FALSE,
                                 mainClusterArgs=list(clusterFunction="tight",clusterArgs=list(k=3)), isCount=FALSE),
                   "must supply arguments: alpha")
    expect_warning(clusterSingle(mat,  subsample=FALSE, sequential=FALSE, mainClusterArgs=list(clusterFunction="tight",clusterArgs=list(alpha=0.1),findBestK=TRUE),isCount=FALSE),
                   "Some arguments passed via '...' in mainClustering do not match the algorithmType")
    expect_error(clusterSingle(mat,
                                 subsample=FALSE, sequential=FALSE,
                                 mainClusterArgs=list(clusterFunction="tight",clusterArgs=list(alpha=0.1),distFunction=function(x){abs(cor(t(x)))}),isCount=FALSE),
                   "Dissimilarity matrix must have zero values on the diagonal")


})

test_that("Different options of subsampling",{
	expect_warning(clustSubsample <- clusterSingle(mat,  subsample=TRUE, sequential=FALSE, subsampleArgs=list(resamp.num=3, clusterArgs=list(k=3)), mainClusterArgs=list(clusterFunction="pam", clusterArgs=list(k=3)), isCount=FALSE),"a clusterFunction was not set for subsampleClustering")
    expect_equal(NCOL(coClustering(clustSubsample)),NCOL(mat))

    #check subsample works with all of the builtin functions and opposite type in mainClusterArgs
    set.seed(3325)
    biggerMat<-matrix(data=rnorm(20*100), ncol=100)
    kMethods<-listBuiltInTypeK()
	for(cf in kMethods){
		set.seed(1045)
	    expect_silent(clusterSingle(biggerMat,  subsample=TRUE, sequential=FALSE, subsampleArgs=list(resamp.num=20, clusterArgs=list(k=3),clusterFunction=cf,classifyMethod="InSample"), mainClusterArgs=list(clusterFunction="hierarchical01", clusterArgs=list(alpha=0.3)),isCount=FALSE))
       if(!is.null(getBuiltInFunction(cf)@classifyFUN)){
   		set.seed(1045)
	    expect_silent(clusterSingle(mat,  subsample=TRUE, sequential=FALSE, subsampleArgs=list(resamp.num=20, clusterArgs=list(k=3),clusterFunction=cf,classifyMethod="All"), mainClusterArgs=list(clusterFunction="hierarchical01", clusterArgs=list(alpha=0.1)),isCount=FALSE))
		set.seed(1045)
	    expect_silent(clusterSingle(mat,  subsample=TRUE, sequential=FALSE, subsampleArgs=list(resamp.num=40, clusterArgs=list(k=3),clusterFunction=cf,classifyMethod="OutOfSample"), mainClusterArgs=list(clusterFunction="hierarchical01", clusterArgs=list(alpha=0.1)),isCount=FALSE))

       }
	}
    aMethods<-listBuiltInType01()
	for(cf in aMethods){

		set.seed(1045)
	    expect_silent(clusterSingle(mat,  subsample=TRUE, sequential=FALSE, subsampleArgs=list(resamp.num=20, clusterArgs=list(alpha=0.1),clusterFunction=cf,classifyMethod="InSample"), mainClusterArgs=list(clusterFunction="pam", clusterArgs=list(k=3)),isCount=FALSE))
        if(!is.null(getBuiltInFunction(cf)@classifyFUN)){
			##Check outofsample/all
			set.seed(1045)
	    	expect_silent(clusterSingle(mat,  subsample=TRUE, sequential=FALSE, subsampleArgs=list(resamp.num=20, clusterArgs=list(alpha=0.1),clusterFunction=cf,classifyMethod="All"), mainClusterArgs=list(clusterFunction="hierarchical01", clusterArgs=list(k=3)),isCount=FALSE))
			set.seed(1045)
	    	expect_silent(clusterSingle(mat,  subsample=TRUE, sequential=FALSE, subsampleArgs=list(resamp.num=40, clusterArgs=list(alpha=0.1),clusterFunction=cf,classifyMethod="OutOfSample"), mainClusterArgs=list(clusterFunction="hierarchical01", clusterArgs=list(k=3)),isCount=FALSE))

        }
	}

    ## get NA values
	set.seed(1045)
	# with the new version, we fix NA's in subsampleClustering
#     expect_error(clusterSingle(mat,
#        subsample=TRUE, sequential=FALSE,
#        subsampleArgs=list(resamp.num=20,clusterArgs=list(k=3),clusterFunction="pam",
# 	   classifyMethod="OutOfSample"),
#        mainClusterArgs=list(clusterFunction="pam",clusterArgs=list(k=3)),isCount=FALSE),"NA values found in dissimilarity matrix")

    #warnings in missing args in subsample -- should borrow from mainClusterArgs .
    expect_warning(clusterSingle(mat,  subsample=TRUE, sequential=FALSE, subsampleArgs=list(clusterFunction="pam",resamp.num=3),  mainClusterArgs=list(clusterFunction="pam",clusterArgs=list(k=3)), isCount=FALSE),
                   "missing arguments k provided from those in 'mainClusterArgs'")
	#warnings in missing clusterFunction in subsample -- should borrow from mainClusterArgs .
	expect_warning(clusterSingle(mat,  subsample=TRUE, sequential=FALSE, subsampleArgs=list(resamp.num=3,clusterArgs=list(k=3)),  mainClusterArgs=list(clusterFunction="pam",clusterArgs=list(k=3)), isCount=FALSE),
			                      "a clusterFunction was not set for subsampleClustering")
	#different function types -- should error out.
    expect_error(clusterSingle(mat,  subsample=TRUE, sequential=FALSE, subsampleArgs=list(clusterFunction="pam",resamp.num=3),  mainClusterArgs=list(clusterFunction="tight",clusterArgs=list(alpha=0.1)), isCount=FALSE),
	"must supply arguments: k")


})


test_that("Different passed options of seqCluster",{
    #check sequential
    expect_silent(clustSeq <- clusterSingle(mat,subsample=FALSE, sequential=TRUE,mainClusterArgs=list(clusterFunction="pam"),isCount=FALSE,seqArgs=list(k0=5,beta=0.9,verbose=FALSE)))
    expect_error(clusterSingle(mat,subsample=FALSE, sequential=TRUE,mainClusterArgs=list(clusterFunction="pam"),isCount=FALSE), "if sequential=TRUE, must give seqArgs so as to identify k0 and beta")
    expect_error(clusterSingle(mat,subsample=FALSE, sequential=TRUE,mainClusterArgs=list(clusterFunction="pam"),isCount=FALSE,seqArgs=list(k0=5,verbose=FALSE)), "seqArgs must contain element 'beta'")
	expect_error(clusterSingle(mat,subsample=FALSE, sequential=TRUE,mainClusterArgs=list(clusterFunction="pam"),isCount=FALSE,seqArgs=list(beta=0.9,verbose=FALSE)), "seqArgs must contain element 'k0'")

	#right clusterFunctions
	expect_error(clusterSingle(mat, mainClusterArgs=list(clusterFunction="kmeans"), subsample=TRUE, sequential=TRUE, subsampleArgs=list(clusterFunction="pam",n.sample=40), isCount=FALSE,seqArgs=list(k0=5,beta=0.9,verbose=FALSE)),
							  "If choosing subsample=TRUE, the clusterFunction used in the mainClustering step must take input that is dissimilarity")
	expect_error(clusterSingle(mat, mainClusterArgs=list(clusterFunction="tight"),  subsample=FALSE, sequential=TRUE, isCount=FALSE,seqArgs=list(k0=5,beta=0.9,verbose=FALSE)),
		"if subsample=FALSE, sequentical clustering can only be implemented with a clusterFunction with algorithmType 'K'")
	#warning if try to set k
	expect_warning(clusterSingle(mat, mainClusterArgs=list(clusterFunction="pam"), subsample=TRUE, sequential=TRUE, subsampleArgs=list(clusterFunction="pam",n.sample=40,clusterArgs=list(k=3)), isCount=FALSE,seqArgs=list(k0=5,beta=0.9,verbose=FALSE)),
								  "Setting 'k' in subsampleArgs when sequential=TRUE is called will have no effect.")
	expect_warning(clusterSingle(mat, mainClusterArgs=list(clusterFunction="pam",clusterArgs=list(k=3)), subsample=FALSE, sequential=TRUE, subsampleArgs=list(clusterFunction="pam",n.sample=40), isCount=FALSE,seqArgs=list(k0=5,beta=0.9,verbose=FALSE)),
							  								  "Setting 'k' in mainClusterArgs when sequential clustering is requested will have no effect.")

	#check all algorithms
    kMethods<-listBuiltInTypeK()
	for(cf in kMethods){
		#check if no subsampling
		expect_silent(clusterSingle(mat, mainClusterArgs=list(clusterFunction=cf),
	                              subsample=FALSE, sequential=TRUE,
	                              isCount=FALSE,seqArgs=list(k0=5,beta=0.9,verbose=FALSE)))
	}
	kMethods<-listBuiltInType01()
	for(cf in kMethods){
		#check if no subsampling
		expect_silent(clusterSingle(mat, mainClusterArgs=list(clusterFunction=cf),
	                              subsample=TRUE, sequential=TRUE,
								  subsampleArgs=list(clusterFunction="pam",n.sample=40),
	                              isCount=FALSE,seqArgs=list(k0=5,beta=0.9,verbose=FALSE)))
	}


})

test_that("Different direct options of `clusterSingle` ", {
  #check isCount
  expect_silent(clusterSingle(smSimCount,
                           subsample=FALSE, sequential=FALSE,
                           mainClusterArgs=list(clusterArgs=list(k=3), clusterFunction="pam"),isCount=TRUE) )
  #suppressWarnings because in addition to error, R prints warning about NAs
  expect_error(suppressWarnings(clusterSingle(smSimData,
                          subsample=FALSE, sequential=FALSE,
                          mainClusterArgs=list(clusterArgs=list(k=3), clusterFunction="pam"),isCount=TRUE)),"User-supplied `transFun` produces NA values",info="test error handling for isCount=TRUE when can't take log")


})

test_that("`clusterSingle` preserves the colData and rowData of SE", {
  expect_silent(cl<-clusterSingle(se,
                      subsample=FALSE, sequential=FALSE,
                      mainClusterArgs=list(clusterFunction="pam",clusterArgs=list(k=3)),isCount=FALSE))

  expect_equal(colData(cl),colData(se))
  expect_equal(rownames(cl),rownames(se))
  expect_equal(colnames(cl),colnames(se))
  expect_equal(metadata(cl),metadata(se))
  expect_equal(rowData(cl),rowData(se))

})

## Windows does not support mclapply
if(.Platform$OS.type == "unix"){
  test_that("`clusterSingle` works with parallel subsampling", {
    expect_silent(clustSubsample2 <- clusterSingle(mat,  subsample=TRUE,
                                                   sequential=FALSE,
                                                   subsampleArgs=list(clusterFunction="kmeans",
                                                                      resamp.num=3,
                                                                      clusterArgs=list(k=3),
                                                                      ncores=2),
                                                   mainClusterArgs=list(clusterFunction="pam",
                                                                        clusterArgs=list(k=3)),
                                                   isCount=FALSE))

    expect_silent(clustSubsample1 <- clusterSingle(mat,  subsample=TRUE,
                                                   sequential=FALSE,
                                                   subsampleArgs=list(clusterFunction="kmeans",
                                                                      resamp.num=3,
                                                                      clusterArgs=list(k=3),
                                                                      ncores=1),
                                                   mainClusterArgs=list(clusterFunction="pam",
                                                                        clusterArgs=list(k=3)),
                                                   isCount=FALSE))
  })
}
