# Supplementary material for: clusterExperiment and RSEC: A Bioconductor package and framework for clustering of single-cell and other large gene expression datasets
Source: PLoS Comput Biol. 2018 Sep 4;14(9):e1006378. doi: 10.1371/journal.pcbi.1006378 (PMC6138422; doi:10.1371/journal.pcbi.1006378)
Supplement: S1 Code — We provide the source code for the clusterExperiment package, version 2.1.5, used to do the analyses provided in the paper for reproducibility. However, users should not use this source code, but rather follow the Bioconductor installation instructions at https://www.bioconductor.org/install/ for installation of the package. (GZ) [file pcbi.1006378.s009.gz › clusterExperiment/tests/testthat/test-constructor.R]

context("Constructor")


test_that("saved rsecFluidigm is still valid object", {
	data(rsecFluidigm)
	expect_true(validObject(rsecFluidigm))
		  })

		  
test_that("`ClusterExperiment` constructor works with matrix and SummarizedExperiments and SingleCellExperiment", {
            expect_error(ClusterExperiment(mat), "is missing, with no default")
			#Also creates warnings, which show up in summary, sort of annoying.
			expect_error(suppressWarnings(ClusterExperiment(mat,as.numeric(numLabels), transformation=log)), info="Error checking transFun")
            expect_error(ClusterExperiment(mat, numLabels[1:2]),
                         "must be a matrix of rows equal")
            expect_error(ClusterExperiment(as.data.frame(mat), numLabels),
                         "unable to find an inherited method for function")
            #test character input
            expect_silent(ccChar<-ClusterExperiment(mat, chLabels))
            expect_is(primaryCluster(ccChar),"numeric")
            expect_is(primaryClusterNamed(ccChar),"character")
            expect_equal(sort(unique(primaryClusterNamed(ccChar))),sort(unique(chLabels)))

            #test factor input
            expect_silent(ClusterExperiment(mat, numLabels))

            expect_is(cc, "ClusterExperiment")
            expect_is(cc, "SummarizedExperiment")

            expect_equal(nSamples(cc),ncol(mat))
            expect_equal(nFeatures(cc),nrow(mat))
            expect_equal(nClusterings(cc),2)
            expect_equal(NCOL(clusterMatrix(ccSE)), NCOL(labMat))
            
            expect_equal(colData(ccSE),colData(se)) 
            expect_equal(rownames(ccSE),rownames(se)) 
            expect_equal(colnames(ccSE),colnames(se)) 
            expect_equal(metadata(ccSE),metadata(se)) 
            expect_equal(rowData(ccSE),rowData(se)) 
            
            expect_output(show(ccSE))
			
			expect_silent(ccSCE<-ClusterExperiment(sce,as.numeric(numLabels)))
			###Need to add things specific to sce, but first need to build a sce object with new things.
			
})

test_that("`ClusterExperiment` constructor works with hdf5",{
    #test creation
    expect_silent(ClusterExperiment(assay(hdfSCE), sample(1:3,size=ncol(hdfSCE),replace=TRUE)))
	
	
})

test_that("whichClusters works with clusterMatrix",{
	 expect_silent(x<-dim(clusterMatrix(ceSim)))
	 expect_equal(dim(clusterMatrix(ceSim,whichClusters="all")),x)
	 expect_equal(ncol(clusterMatrix(ceSim,whichClusters="workflow")),12)
	 expect_equal(ncol(clusterMatrix(ceSim,whichClusters=1:3)),3)
	 expect_equal(ncol(clusterMatrix(ceSim,whichClusters="dendro")),0)
})
 
test_that("adding clusters work as promised",{
  ##########
  #addClusterings
	vec<-rep(c(-1, 1, 2), each=5)
  expect_silent(c1 <- addClusterings(ccSE, vec,clusterTypes="newUser"))
	expect_silent(c2 <- addClusterings(ccSE, as.character(vec),clusterTypes="newUser"))
	expect_silent(c3 <- addClusterings(ccSE, factor(vec),clusterTypes="newUser"))
	expect_equal(c1,c2)
	expect_equal(c1,c3)
  ###Check retain SE info
  expect_equal(colData(c1),colData(se)) 
  expect_equal(rownames(c1),rownames(se)) 
  expect_equal(colnames(c1),colnames(se)) 
  expect_equal(metadata(c1),metadata(se)) 
  expect_equal(rowData(c1),rowData(se)) 
  #Other checks
  expect_equal(NCOL(clusterMatrix(c1)), nClusterings(ccSE)+1)
  expect_equal(unname(clusterTypes(c1)), unname(c(clusterTypes(ccSE),"newUser")))
  expect_equal(length(clusteringInfo(c1)), nClusterings(ccSE)+1)
  expect_equal(primaryCluster(c1), primaryCluster(ccSE))
  primaryClusterIndex(c1) <- 3
  expect_false(all(primaryCluster(c1)==primaryCluster(ccSE)))
  
  #make sure converts characters and assigns names correctly.
  set.seed(151789)
  charValue<-sample(rep(c("-1","A","B","C","D"),times=c(2,3,2,1,7)))
  newCC<-addClusterings(ccSE,charValue,clusterLabel="characterCluster")
  #have to do this because have all kinds of attributes different
  expect_equal(t(as.matrix(tableClusters(newCC,"characterCluster",useNames=TRUE))),t(as.matrix(table(charValue))))
  
  ####check adding a ClusterExperiment to existing CE
  expect_error(addClusterings(ccSE,smSimCE),"Cannot merge clusters from different data") #assays don't match
  expect_silent(c3<-addClusterings(ccSE,ccSE))
  expect_equal(NCOL(clusterMatrix(c3)), nClusterings(ccSE)*2)
  expect_equal(length(clusterTypes(c3)), nClusterings(ccSE)*2)
  expect_equal(length(clusteringInfo(c3)), nClusterings(ccSE)*2)
  expect_equal(primaryCluster(c3), primaryCluster(ccSE))
  ###Check retain SE info
  expect_equal(colData(c3),colData(se)) 
  expect_equal(rownames(c3),rownames(se)) 
  expect_equal(colnames(c3),colnames(se)) 
  expect_equal(metadata(c3),metadata(se)) 
  expect_equal(rowData(c3),rowData(se)) 
  #Other checks after adding CE object  
  expect_error(clusterLabels(c3)[1:2]<-c("User","User"),"cannot have duplicated clusterLabels")
  clusterLabels(c3)[1:2]<-c("User1","User2")
  clusterLabels(c3)[1]<-"User4"
  expect_error(clusterLabels(c3)[1]<-"User2","cannot have duplicated clusterLabels")
  expect_equal(length(clusterLabels(c3)),nClusterings(ccSE)*2)
  
  ###check adding matrix of clusters
  expect_silent(c4<-addClusterings(ccSE,clusterMatrix(ccSE),clusterTypes="New"))
  expect_silent(newLeng<-2*nClusterings(ccSE))
  expect_equal(NCOL(clusterMatrix(c4)), newLeng)
  expect_equal(length(clusterTypes(c4)), newLeng)
  expect_equal(length(clusteringInfo(c4)), newLeng)
  expect_equal(primaryCluster(c4), primaryCluster(ccSE))
  ###Check retain SE info
  expect_equal(colData(c4),colData(se)) 
  expect_equal(rownames(c4),rownames(se)) 
  expect_equal(colnames(c4),colnames(se)) 
  expect_equal(metadata(c4),metadata(se)) 
  expect_equal(rowData(c4),rowData(se)) 
})  

test_that("removeClusterings work as promised",{
  ##########
  #check removeClusterings
  #single cluster
  expect_silent(c4<-addClusterings(ccSE,clusterMatrix(ccSE),clusterTypes="New"))
  expect_silent(c5<-removeClusterings(c4,1))
  expect_equal(NCOL(clusterMatrix(c5)), nClusterings(c4)-1)
  expect_equal(length(clusterTypes(c5)), nClusterings(c4)-1)
  expect_equal(length(clusteringInfo(c5)), nClusterings(c4)-1)
  expect_equal(primaryCluster(c4), primaryCluster(removeClusterings(c4,2)))
  ###Check retain SE info 
  expect_equal(colData(c5),colData(se)) 
  expect_equal(rownames(c5),rownames(se)) 
  expect_equal(colnames(c5),colnames(se)) 
  expect_equal(metadata(c5),metadata(se)) 
  expect_equal(rowData(c5),rowData(se)) 
  
  #vector clusters
  expect_silent(c6<-removeClusterings(c4,c(1,3)))
  expect_equal(NCOL(clusterMatrix(c6)), nClusterings(c4)-2)
  expect_equal(length(clusterTypes(c6)), nClusterings(c4)-2)
  expect_equal(length(clusteringInfo(c6)), nClusterings(c4)-2)
  ###Check retain SE info 
  expect_equal(colData(c6),colData(se)) 
  expect_equal(rownames(c6),rownames(se)) 
  expect_equal(colnames(c6),colnames(se)) 
  expect_equal(metadata(c6),metadata(se)) 
  expect_equal(rowData(c6),rowData(se)) 
  
  expect_error(removeClusterings(c4,c(1,nClusterings(c4)+1)),"invalid indices")
  
  expect_silent(c7<-removeClusterings(c4,"User")) #two have "user" label
  expect_equal(NCOL(clusterMatrix(c7)), nClusterings(c4)-2)
  expect_equal(length(clusterTypes(c7)), nClusterings(c4)-2)
  expect_equal(length(clusteringInfo(c7)), nClusterings(c4)-2)
  
})

test_that("removeClusters work as promised",{
  ##########
  ###Check removing a cluster assignment
  ########## 
  c1<-ccSE
	ind<-primaryClusterIndex(c1)
	expect_silent(c1<-renameClusters(c1,whichCluster="primary",letters[1:nClusters(c1)[ind]]))
  cL<-clusterLegend(c1)
	clmat<-cL[[ind]]
  rmCl<-c(2,3)
  rmNms<-clmat[clmat[,"clusterIds"] %in% as.character(rmCl),"name"]
	#note removeClusters creates new clustering with those clusters removed
  expect_silent(x<-removeClusters(c1,whichCluster="primary",clustersToRemove=rmCl,makePrimary=TRUE))
  expect_equal(sum(primaryCluster(x)==-1), sum(primaryCluster(c1) %in% c(-1,2,3)))
  newnms<-clusterLegend(x)[[primaryClusterIndex(x)]][,"name"]
	#what expect clusterLegend to be after removal
  oldnms<-clmat[!clmat[,"name"] %in% rmNms,"name"]
  expect_equal(oldnms,newnms)
  
   expect_silent(x<-removeClusters(c1,whichCluster="primary",clustersToRemove=rmNms,makePrimary=TRUE))
   expect_equal(sum(primaryCluster(x)==-1), sum(primaryCluster(c1) %in% c(-1,2,3)))
   newnms<-clusterLegend(x)[[primaryClusterIndex(x)]][,"name"]
   oldnms<-clmat[!clmat[,"name"] %in% rmNms,"name"]
   expect_equal(oldnms,newnms)
 
  
})

test_that("removeUnassigned work as promised",{
  
  ##########
  #check removing unclustered samples
  ##########
  #no -1 in primary cluster
  matTemp<-abs(labMat)
  expect_silent(ccTemp<-ClusterExperiment(mat,matTemp,transformation=function(x){x}))
  expect_equal(ccTemp, removeUnassigned(ccTemp)) 
  
### The remainder code sometimes causes problems if tested interactively more than once
### Some problem in the environment???
### Also triggers problems in subsetting (next)
	whUn<-which(primaryCluster(ccSE) <0)
  expect_silent(ccR<-removeUnassigned(ccSE))
  expect_equal(NCOL(ccR), NCOL(ccSE)-length(whUn))

  ###Check retain SE info
  expect_equal(colData(ccR),colData(se[,-whUn]) )
  expect_equal(rownames(ccR),rownames(se))
  expect_equal(colnames(ccR),colnames(se[,-whUn]))
  expect_equal(metadata(ccR),metadata(se))
  expect_equal(rowData(ccR),rowData(se))
  
})

test_that("rename/color works as promised",{
	#need better tests here that actually do what wanted. Currently just test no error.
	newName<-letters[1:nClusters(cc)["Cluster1"]]
	names(newName)<-as.character(1:nClusters(cc)["Cluster1"])
	expect_silent(ccNamed<-renameClusters(cc,whichCluster="Cluster1",value=newName))

	newColors<-palette()[1:nClusters(cc)["Cluster1"]]
	names(newColors)<-as.character(1:nClusters(cc)["Cluster1"])
	expect_silent(ccColored<-recolorClusters(cc,whichCluster="Cluster1",value=newColors))
})

test_that("subsetting works as promised",{
	#test zero-length subsetting
	expect_output(show(cc[,logical(length=0L)]))
	
  ###Note, this test only works because grabbing samples with clustering Index 1. Otherwise will renumber.
	newName<-letters[1:nClusters(cc)["Cluster1"]]
	names(newName)<-as.character(1:nClusters(cc)["Cluster1"])
	expect_silent(ccNamed<-renameClusters(cc,whichCluster="Cluster1",value=newName,matchTo="clusterIds"))
	expect_equal(tableClusters(cc,whichCluster="Cluster1",useNames =FALSE),tableClusters(ccNamed,whichCluster="Cluster1",useNames =FALSE))
	
	cc<-ccNamed
	expect_silent(test1<-clusterMatrix(cc[1:2,2]))
	expect_silent(test2<-clusterMatrix(cc)[2,,drop=FALSE])
  expect_equal(test1,test2) 
  
	#test if have duplicated names
	# changed ccNamed so not unique names in Cluster1 
	ccNamed<-renameClusters(ccNamed,whichCluster="Cluster1",c("1"="b"),matchTo="clusterIds")
	newName<-LETTERS[1:nClusters(cc)["Cluster2"]]
	names(newName)<-as.character(1:nClusters(cc)["Cluster2"])
	ccNamed<-renameClusters(ccNamed,whichCluster="Cluster2",newName,matchTo="clusterIds")	
	expect_warning(sub<-ccNamed[,1:5],"Some clusterings do not have unique names")
	
	#####
	#test pulls colors and names correctly. 
	#####
	# get clusterLegend info without subsetting
	expect_silent(ids<-clusterMatrix(cc)[c(13,10,4),"Cluster1"]) 
	expect_silent(cl<-clusterLegend(cc)[["Cluster1"]])
	oldNames<-cl[cl[,"clusterIds"] %in% as.character(ids),"name"]

	# get it via subsetting
	expect_silent(cl2<-clusterLegend(cc[,c(13,10,4)])[["Cluster1"]]) #do it via subsetting
	#check that all of new in old and vice versa(i.e. didn't give them new names)
	expect_equal(sort(cl2[,"name"]),oldNames)
	#check right color with name
	m<-match(cl2[,"name"],cl[,"name"])
	expect_equal(cl2[,c("color","name")],cl[m,c("color","name")])
	
	###Subset entire clusters and check get them all, etc.
	wh<-which(clusterMatrixNamed(cc) %in% oldNames)
	#check same tabulations
	expect_equal(tableClusters(cc[,wh],whichCluster="Cluster1"),tableClusters(cc,whichCluster="Cluster1")[oldNames])
	
  ###But this tests names stay the same regardless, even when renumber.
  expect_equal(clusterMatrixNamed(cc[1:2,1:5]),clusterMatrixNamed(cc)[1:5,,drop=FALSE]) 
  
  expect_equal(clusterMatrix(cc[1:2,-c(1, 2)]),clusterMatrix(cc)[-c(1, 2),,drop=FALSE]) 
  
  #test subsetting of genes
  expect_equal(clusterMatrix(cc[1:2,c(1, 2)]),clusterMatrix(cc)[c(1, 2),,drop=FALSE]) 
  expect_equal(dim(cc[1:2,c(1, 2)]),c(2,2))
  
  #test subsetting of samples
  expect_equal(clusterMatrix(cc[,c(1, 2)]),clusterMatrix(cc)[c(1, 2), ,drop=FALSE])
  logVec<-rep(FALSE,length=nSamples(cc))
  logVec[1:2]<-TRUE
  expect_equal(clusterMatrix(cc[,logVec]),clusterMatrix(cc)[logVec, ,drop=FALSE]) 
  expect_equal(clusterMatrix(cc[,c("Sample 1" , "Sample 2")]),clusterMatrix(cc)[c(1, 2),,drop=FALSE]) 

  
  
  ##########
  #checks SE info (which isn't biggest place needs unit tests since uses callNextMethod() so should work)
  #therefore currently just really checks no errors. 
  expect_silent(x1<-ccSE[,5:8])
  ###Check retain SE info
  expect_equal(colData(x1),colData(se[,5:8]) )
  expect_equal(rownames(x1),rownames(se[,5:8])) 
  expect_equal(colnames(x1),colnames(se[,5:8])) 
  expect_equal(metadata(x1),metadata(se[,5:8])) 
  expect_equal(rowData(x1),rowData(se[,5:8])) 
  
  expect_silent(x2<-ccSE[1:2,])
  ###Check retain SE info
  expect_equal(colData(x2),colData(se[1:2,]) )
  expect_equal(rownames(x2),rownames(se[1:2,])) 
  expect_equal(colnames(x2),colnames(se[1:2,])) 
  expect_equal(metadata(x2),metadata(se[1:2,])) 
  expect_equal(rowData(x2),rowData(se[1:2,])) 
  
  expect_silent(x3<-ccSE[,3])
  ###Check retain SE info
  expect_equal(colData(x3),colData(se[,3]) )
  expect_equal(rownames(x3),rownames(se[,3])) 
  expect_equal(colnames(x3),colnames(se[,3])) 
  expect_equal(metadata(x3),metadata(se[,3])) 
  expect_equal(rowData(x3),rowData(se[,3])) 
  
  expect_silent(x4<-ccSE[3,])
  ###Check retain SE info
  expect_equal(colData(x4),colData(se[3,]) )
  expect_equal(rownames(x4),rownames(se[3,])) 
  expect_equal(colnames(x4),colnames(se[3,])) 
  expect_equal(metadata(x4),metadata(se[3,])) 
  expect_equal(rowData(x4),rowData(se[3,])) 
  
  
  expect_equal(clusterExperiment:::filterStats(sceSimData[1:10,]),head(clusterExperiment:::filterStats(sceSimData),10))
})
test_that("subsetting by clusterworks as promised",{
	newName<-letters[1:nClusters(cc)["Cluster1"]]
	names(newName)<-as.character(1:nClusters(cc)["Cluster1"])
	expect_silent(ccNamed<-renameClusters(cc,whichCluster="Cluster1",value=newName))
	expect_silent(x<-subsetByCluster(ccNamed,clusterValue=c("a","b")))
	expect_silent(y<-subsetByCluster(ccNamed,clusterValue=c("1","2"),matchTo="clusterIds"))
	expect_equal(x,y)
})

test_that("check clusterLegend manipulations work as promised", {
    x<-clusterLegend(cc)
    expect_silent(clusterLegend(cc)<-x)
    expect_silent(c4<-addClusterings(ccSE,clusterMatrix(ccSE),clusterTypes="New",clusterLabels=c("new1","new2"),clusterLegend=clusterLegend(ccSE)))
    expect_silent(clusterLegend(c4)[1:2]<-x[1:2])
    expect_silent(clusterLegend(c4)[[1]]<-x[[1]])
#add wrong dimensions:
    expect_error(clusterLegend(c4)[3]<-list(x[[1]][1:2,]),"each element of `clusterLegend` must be matrix with")
    expect_error(clusterLegend(c4)[[3]]<-x[[1]][1:2,],"must be matrix with")
	
    ##########
	#check adding clusterLegend directly to constructor
    ##########
	newcc<-ClusterExperiment(as(cc,"SingleCellExperiment"),clusters=clusterMatrix(cc),clusterLegend=clusterLegend(cc))
	expect_equal(cc,newcc)

	newCL<-clusterLegend(cc)
	newCL[[1]][,"name"]<-letters[1:nrow(newCL[[1]])]
	cc1<-cc
	clusterLegend(cc1)<-newCL
	newClusters<-convertClusterLegend(cc1,output="matrixNames")
	newCL[[1]][,"clusterIds"]<-newCL[[1]][,"name"]
	newCL[[1]][,"name"]<-LETTERS[1:nrow(newCL[[1]])]
  newcc<-ClusterExperiment(as(cc,"SingleCellExperiment"),clusters=newClusters,clusterLegend=newCL) 
  expect_equal(clusterLegend(newcc)[[1]][,c("name","color")], newCL[[1]][,c("name","color")])
	     
})

test_that("accessing transformed data works as promised",{
  expect_is(transformation(ccSE),"function")
  expect_equal(transformData(cc), transformation(cc)(assay(cc)))
})

test_that("assigning unassigned samples works as promised",{
  #also indirectly tests getReducedData!
	expect_silent(assignUnassigned(cc))
	expect_silent(ccUn<-assignUnassigned(cc,whichCluster="Cluster2"))
	expect_true("Cluster2_AllAssigned" %in% clusterLabels(ccUn))
	expect_silent(assignUnassigned(ceSim,reduceMethod="b"))
	expect_silent(assignUnassigned(ceSim,reduceMethod="mad"))
	expect_silent(ceUn<-assignUnassigned(ceSim,reduceMethod="PCA"))
	expect_equal(reducedDimNames(ceUn),"PCA")
	expect_silent(ceUn2<-assignUnassigned(ceSim,reduceMethod="PCA",makePrimary=FALSE))
	expect_true(all.equal(primaryCluster(ceSim),primaryCluster(ceUn2)))


	#check basic error catching
	cc2<-addClusterings(cc,rep(-1,ncol(cc)),clusterLabel="allUn")
	expect_error(assignUnassigned(cc2,whichCluster="allUn"),"All cells are unassigned, cannot assign them")
	cc2<-addClusterings(cc2,rep(2,ncol(cc2)),clusterLabel="allAss")
	expect_error(assignUnassigned(cc2,whichCluster="allAss"),"No cells are unassigned in the designated cluster")

	#should check whichAssay....
	
})

test_that("workflow functions work",{
  ##########
  #check workflow stuff
  expect_silent(ppC<-addClusterings(cc,cbind(rep(c(-1, 1,2), each=5),rep(c(2, 1,3), each=5)),clusterTypes=c("clusterMany","mergeClusters")))
  expect_equal(dim(workflowClusters(ppC)),c(nSamples(cc),2))
  
  expect_silent(ppC<-addClusterings(cc,cbind(rep(c(-1, 1,2), each=5)),clusterTypes=c("clusterMany")))
  expect_equal(dim(workflowClusters(ppC)),c(nSamples(cc),1))
  
  expect_silent(ppC<-addClusterings(cc,cbind(rep(c(-1, 1,2), each=5),rep(c(2, 3,1), each=5)),clusterTypes=c("clusterMany","mergeClusters.1")))
  expect_equal(dim(workflowClusters(ppC)),c(nSamples(cc),1))
  expect_equal(dim(workflowClusters(ppC,iteration=NA)),c(nSamples(cc),2))
  expect_null(workflowClusters(cc,iteration=NA))
          
  expect_message(ceNew<-makeConsensus(ceSim,proportion=0.7))
  expect_message(ceNew<-makeConsensus(ceNew,proportion=0.3,clusterLabel="makeConsensus,v2"))
  expect_equal(clusterLabels(ceNew)[1:2],c("makeConsensus,v2","makeConsensus.1"))
  expect_equal(clusterTypes(ceNew)[1:2],c("makeConsensus","makeConsensus.1"))
  expect_silent(ceNew2<-setToCurrent(ceNew,whichCluster="makeConsensus.1"))
  expect_equal(clusterLabels(ceNew2)[1:2],c("makeConsensus,v2","makeConsensus"))
  expect_equal(clusterTypes(ceNew2)[1:2],c("makeConsensus.2","makeConsensus"))
  expect_silent(ceNew3<-setToCurrent(ceNew2,whichCluster="makeConsensus.2"))
  expect_equal(clusterLabels(ceNew3)[1:2],c("makeConsensus,v2","makeConsensus.3"))
  expect_equal(clusterTypes(ceNew3)[1:2],c("makeConsensus","makeConsensus.3"))

  expect_silent(ceNew4<-setToFinal(ceNew,whichCluster="makeConsensus,v2",clusterLabel="Final Version"))
  expect_equal(primaryClusterIndex(ceNew4),1)
  expect_equal(clusterLabels(ceNew4)[primaryClusterIndex(ceNew4)],"Final Version")
  expect_equal(clusterTypes(ceNew4)[primaryClusterIndex(ceNew4)],"final")
  
  expect_silent(ceNew5<-setToFinal(ceNew,whichCluster="makeConsensus.1",clusterLabel="Final Version"))
  expect_equal(primaryClusterIndex(ceNew5),2)
  expect_equal(clusterLabels(ceNew5)[primaryClusterIndex(ceNew5)],"Final Version")
  expect_equal(clusterTypes(ceNew5)[primaryClusterIndex(ceNew5)],"final")
})
test_that("tableClusters works",{
	expect_silent(ccNamed<-renameClusters(cc,whichCluster="primary",value=letters[1:5]))
	expect_silent(tableClusters(cc,tableMethod="union"))
	expect_silent(tableClusters(ccNamed,whichClusters=c(1,2),tableMethod="union",useNames=FALSE))
	expect_silent(tableClusters(ccNamed,whichClusters=c(1,2),tableMethod="union",useNames=TRUE))
	expect_silent(tableClusters(ccNamed,whichClusters=c(1,2),tableMethod="intersect",useNames=FALSE))
	expect_silent(tableClusters(ccNamed,whichClusters=c(1,2),tableMethod="intersect",useNames=TRUE))
})
test_that("adding to colData works",{
	expect_silent(df1<-colDataClusters(ccSE,"Cluster1",useNames=FALSE,makeFactor=FALSE))
	expect_true(is.numeric(df1$Cluster1))
	expect_silent(df1<-colDataClusters(ccSE,"Cluster1",useNames=FALSE,makeFactor=TRUE))
	expect_true(is.factor(df1$Cluster1))
	expect_silent(df1<-colDataClusters(ccSE,"Cluster1",useNames=TRUE,makeFactor=FALSE))
	expect_true(is.character(df1$Cluster1))
	expect_silent(df1<-colDataClusters(ccSE,"Cluster1",useNames=TRUE,makeFactor=TRUE))
	expect_true(is.factor(df1$Cluster1))

	expect_silent(x1<-addToColData(ccSE,"Cluster1"))
	expect_equal(colData(x1),colDataClusters(ccSE,"Cluster1"))
})
