# Supplementary material for: clusterExperiment and RSEC: A Bioconductor package and framework for clustering of single-cell and other large gene expression datasets
Source: PLoS Comput Biol. 2018 Sep 4;14(9):e1006378. doi: 10.1371/journal.pcbi.1006378 (PMC6138422; doi:10.1371/journal.pcbi.1006378)
Supplement: S1 Code — We provide the source code for the clusterExperiment package, version 2.1.5, used to do the analyses provided in the paper for reproducibility. However, users should not use this source code, but rather follow the Bioconductor installation instructions at https://www.bioconductor.org/install/ for installation of the package. (GZ) [file pcbi.1006378.s009.gz › clusterExperiment/tests/testthat/test-dendrogram.R]

context("Dendrogram")
# library(devtools)
# load_all()


test_that("`makeDendrogram` works with matrix, ClusterExperiment objects", {
    #test matrix version
    expect_silent(makeDendrogram(mat, primaryCluster(cc)))
    expect_silent(makeDendrogram(mat, primaryCluster(cc), unassigned="cluster"))
    expect_silent(makeDendrogram(mat, primaryCluster(cc), unassigned="remove"))

    #test CE version
    expect_silent(makeDendrogram(cc))
    expect_silent(makeDendrogram(cc, unassigned="cluster"))
    expect_error(makeDendrogram(cc, unassigned="remove"))

    #test matrix version
    expect_equal(nobs(makeDendrogram(mat, primaryCluster(cc), unassigned="remove")$samples),
                 length(primaryCluster(cc))-2)

    #test proper error if only single cluster:
    fakeCluster<-rep(1,nSamples(cc))
    expect_silent(cc1<-addClusterings(cc,fakeCluster))
    expect_silent(primaryClusterIndex(cc1)<-3)
    expect_error(makeDendrogram(cc1),"Only 1 cluster given")
    fakeCluster[c(1:2)]<- -1
    expect_silent(cc1<-addClusterings(cc,fakeCluster))
    expect_silent(primaryClusterIndex(cc1)<-3)
    expect_error(makeDendrogram(cc1),"Only 1 cluster given")
	
	#check whichClusters for clusterMatrix
 	expect_silent(dend<-makeDendrogram(ceSim))
	expect_equal(ncol(clusterMatrix(dend,whichClusters="dendro")),1)
	
	#--------
    #Check filters created when ignoriing cluster for variance
	#--------
    expect_silent(cl1 <- clusterSingle(smSimData, subsample=FALSE, sequential=FALSE, mainClusterArgs=list(clusterFunction="pam",clusterArgs=list(k=6)),isCount=FALSE))
    leg<-clusterLegend(cl1)[[primaryClusterIndex(cl1)]]
    leg[,"name"]<-letters[1:6]
    expect_silent(clusterLegend(cl1)[[primaryClusterIndex(cl1)]]<-leg)
    expect_silent(clustWithDendro <- makeDendrogram(cl1))
	expect_equal(filterNames(clustWithDendro),"mad_clusterSingle")
    #redo
	expect_silent(clustWithDendro <- makeDendrogram(clustWithDendro))
	expect_equal(filterNames(clustWithDendro),"mad_clusterSingle")
    
	
	#--------
    #Check remove clusters when have dendrogram
	#--------
	expect_message(clustMerged <- mergeClusters(clustWithDendro, mergeMethod="adj", plotInfo="none",DEMethod="limma"),"Merging will be done on ' clusterSingle ', with clustering index 1")
    expect_silent(removeClusterings(clustMerged,whichClusters="mergeClusters")) #remove merged, keep one with dendrogram
    expect_silent(removeClusterings(clustMerged,whichClusters=2)) #remove one with dendrogram
  
    #--------
	#test subsetting works if have dendrogram attached:
    #--------
	expect_silent(x<-makeDendrogram(ccSE,reduceMethod="PCA",nDims=3))
    expect_silent(x[1:3,1:2])
  
})

test_that("`makeDendrogram` works with hdf5",{
    expect_silent(clustNothing <- clusterMany(hdfSCE,
		 ks=c(3,4),clusterFunction="pam",
		 subsample=FALSE, sequential=FALSE,
		 isCount=FALSE,verbose=FALSE))
    expect_silent(clustNothing<-makeConsensus(clustNothing, proportion=1,whichClusters = "clusterMany"))
	expect_silent(makeDendrogram(clustNothing))
	
})

test_that("`makeDendrogram` preserves the colData and rowData of SE", {

  expect_silent(whCl<-primaryClusterIndex(ccSE))
  expect_silent(dend <- makeDendrogram(ccSE,reduceMethod="mad", whichCluster=whCl))

  expect_equal(colData(dend),colData(se))
  expect_equal(rownames(dend),rownames(se))
  expect_equal(colnames(dend),colnames(se))
  expect_equal(metadata(dend),metadata(se))
  x<-rowData(dend)
  expect_silent(newFilter<-clusterExperiment:::.makeClusterFilterStats("mad",clusterLabels(ccSE)[whCl]))
  expect_equal(x[,-grep(newFilter,colnames(x))],rowData(se))

})

test_that("`makeDendrogram` with reduceMethod options", {
    expect_silent(x<-makeDendrogram(ccSE,reduceMethod="PCA",nDims=3))
	expect_error(makeDendrogram(ccSE,reduceMethod=c("PCA","var"),nDims=3))
    expect_silent(x2<-makeDendrogram(ccSE,reduceMethod=c("PCA"),nDims=3,filterIgnoresUnassigned=TRUE))
    expect_equal(x,x2)
    expect_silent(makeDendrogram(ccSE,reduceMethod=c("var"),nDims=3,filterIgnoresUnassigned=FALSE))
    expect_silent(makeDendrogram(ccSE,reduceMethod=c("var"),nDims=3,filterIgnoresUnassigned=TRUE))
    expect_silent(makeDendrogram(ccSE,reduceMethod=c("abscv"),nDims=3,filterIgnoresUnassigned=FALSE))
    expect_silent(makeDendrogram(ccSE,reduceMethod=c("abscv"),nDims=3,filterIgnoresUnassigned=TRUE))
    expect_silent(makeDendrogram(ccSE,reduceMethod=c("mad"),nDims=3,filterIgnoresUnassigned=FALSE))
    expect_silent(makeDendrogram(ccSE,reduceMethod=c("mad"),nDims=3,filterIgnoresUnassigned=TRUE))
    
})
test_that("`makeDendrogram` works with whichCluster", {
    expect_silent(x1<-makeDendrogram(ccSE,whichCluster="Cluster2"))
    expect_silent(x2<-makeDendrogram(ccSE,whichCluster=2))
    expect_equal(x1,x2)
    
    bigCE<-ceSim
    expect_silent(bigCE<-makeDendrogram(bigCE,whichCluster="cluster1"))
    x1<-bigCE
    #--- check clusterMany updates dendrogram correctly
    expect_silent(bigCE<-clusterMany(bigCE,k=2:8,clusterFunction="hierarchicalK"))
    expect_equal(clusterLabels(bigCE)[bigCE@dendro_index],clusterLabels(x1)[x1@dendro_index])
    expect_equal(bigCE@dendro_clusters,x1@dendro_clusters) 
    #takes a long time!
    #expect_equal(bigCE@dendro_samples,x1@dendro_samples) 
    expect_error(makeDendrogram(bigCE,whichCluster="workflow"),"'whichCluster' must identify only a single clustering")
 
    #--- check makeConsensus updates dendrogram correctly
    expect_message(bigCE<-makeConsensus(bigCE,proportion=0.3),"no clusters specified to combine, using results from clusterMany")
    expect_equal(clusterLabels(bigCE)[bigCE@dendro_index],clusterLabels(x1)[x1@dendro_index])
    expect_equal(bigCE@dendro_clusters,x1@dendro_clusters) 
    #expect_equal(bigCE@dendro_samples,x1@dendro_samples) 
    expect_silent(makeDendrogram(bigCE,whichCluster="makeConsensus") )
    
    
    #--- check mergeClusters updates dendrogram correctly
    expect_message(bigCE<-mergeClusters(bigCE,mergeMethod="adjP",cutoff=0.2, DEMethod="limma"),"Merging will be done on ")
    expect_equal(clusterLabels(bigCE)[bigCE@dendro_index],clusterLabels(x1)[x1@dendro_index])
    expect_equal(bigCE@dendro_clusters,x1@dendro_clusters) 
    #expect_equal(bigCE@dendro_samples,x1@dendro_samples) 
    
    expect_error(getBestFeatures(bigCE,contrastType="Dendro"),"only single cluster in clustering -- cannot run getBestFeatures")
	expect_silent(primaryClusterIndex(bigCE)<-3)
	expect_error( getBestFeatures(bigCE,contrastType="Dendro"),"Primary cluster does not match the cluster on which the dendrogram was made")
})

test_that("plotDendrogram works with colData", {
  leg<-clusterLegend(ccSE)[[primaryClusterIndex(ccSE)]]
  leg[,"name"]<-letters[1:nrow(leg)]
  clusterLegend(ccSE)[[primaryClusterIndex(ccSE)]]<-leg
	dend <- makeDendrogram(ccSE)
	expect_silent(plotDendrogram(dend,colData="A"))
	expect_warning(plotDendrogram(dend,colData=c("A","B","C")),"implies using columns of colData that are continuous")
	
	#note that legA doesn't give colors for everything -- only some. 
	legA<-leg[4:7,]
	legA[,"color"]<-tail(massivePalette,4)
	expect_silent(plotDendrogram(dend,colData="A",clusterLegend=list("A"=legA)))

	expect_silent(plotDendrogram(dend,colData=c("A","C"),clusterLegend=list("A"=legA)))
	
})

test_that("plotDendrogram works with outgroup", {
    leg<-clusterLegend(ccSE)[[primaryClusterIndex(ccSE)]]
    leg[,"name"]<-letters[1:nrow(leg)]
    clusterLegend(ccSE)[[primaryClusterIndex(ccSE)]]<-leg
  dend <- makeDendrogram(ccSE)
  expect_silent(plotDendrogram(dend))
  expect_silent(plotDendrogram(dend,show.node.label=TRUE))
  expect_silent(plotDendrogram(dend,leafType="samples",plotType="name"))
  expect_silent(plotDendrogram(dend, leafType="samples",plotType="name",removeOutbranch=FALSE))
  expect_silent(plotDendrogram(dend,leafType="samples",plotType="colorblock"))
  expect_silent(plotDendrogram(dend,leafType="clusters",plotType="colorblock"))
  expect_silent(plotDendrogram(dend,leafType="clusters",plotType="name"))
  
  ## make all -2
  cl<-clusterMatrix(ccSE)[,1]
  cl[1]<- -2
  dend2<-addClusterings(ccSE,cl,clusterLabel="newCluster")
  primaryClusterIndex(dend2)<-3
  dend2 <- makeDendrogram(dend2)
  expect_silent(plotDendrogram(dend2,leafType="clusters",plotType="colorblock"))
  expect_silent(plotDendrogram(dend2,leafType="samples",plotType="colorblock"))
  expect_silent(plotDendrogram(dend2,leafType="samples",plotType="colorblock",removeOutbranch=FALSE))

  ## make only single sample -2
  cl<-clusterMatrix(ccSE)[,1]
  cl[1]<-1
  dend3<-addClusterings(ccSE,cl,clusterLabel="newCluster")
  primaryClusterIndex(dend3)<-3
  dend3 <- makeDendrogram(dend3)
  expect_silent(plotDendrogram(dend3,leafType="clusters",plotType="colorblock"))
  expect_silent(plotDendrogram(dend3,leafType="samples",plotType="colorblock"))
  expect_silent(plotDendrogram(dend3,leafType="samples",plotType="colorblock",removeOutbranch=FALSE))

  # This test breaks something. Needs to be figured out. 
  # ## make all -1 but two samples
  # ## can't be only 1 sample because then only 1 cluster so can't make a dendrogram...
  # cl<-rep(-1,length=nSamples(ccSE))
  # cl[1]<-3
  # cl[2]<-1
  # dend4<-addClusterings(ccSE,cl,clusterLabel="missingCluster")
  # primaryClusterIndex(dend4)<-3
  # dend4 <- makeDendrogram(dend4)
  # plotDendrogram(dend4,leafType="clusters",plotType="colorblock")
  # plotDendrogram(dend4,leafType="samples",plotType="colorblock")
  # plotDendrogram(dend4,leafType="samples",plotType="colorblock",removeOutbranch=FALSE)

  ## make all -1 but one sample -- should get error bc only 1 cluster, can't make dendrogram; 
  ## in case this changes, this test will catch that need to fix plotDendrogram, which makes assumption that not possible.
  cl<-rep(-1,length=nSamples(ccSE))
  cl[1]<-3
  dend5<-addClusterings(ccSE,cl,clusterLabel="missingCluster")
  primaryClusterIndex(dend5)<-3
  expect_error(makeDendrogram(dend5,reduceMethod="none"),"Only 1 cluster given. Can not make a dendrogram.")
  expect_error(plotDendrogram(dend5,leafType="clusters",plotType="colorblock"),"No dendrogram is found for this ClusterExperiment Object. Run makeDendrogram first.")


    
})

test_that("plotDendrogram works with whichClusters", {
    leg<-clusterLegend(ccSE)[[primaryClusterIndex(ccSE)]]
    leg[,"name"]<-letters[1:nrow(leg)]
    clusterLegend(ccSE)[[primaryClusterIndex(ccSE)]]<-leg
  expect_silent(dend <- makeDendrogram(ccSE))
  expect_message(dend<-mergeClusters(dend,DEMethod="limma"))
  expect_silent(plotDendrogram(dend,whichClusters="all",leafType="samples",plotType="colorblock"))
  
  
})


test_that("plotDendrogram works with cluster missing", {
    expect_silent(leg<-clusterLegend(ccSE)[[primaryClusterIndex(ccSE)]])
    leg[,"name"]<-letters[1:nrow(leg)]
    expect_silent(clusterLegend(ccSE)[[primaryClusterIndex(ccSE)]]<-leg)
  expect_silent(dend <- makeDendrogram(ccSE,unassignedSamples = c("cluster")))
  expect_silent(plotDendrogram(dend))
  expect_silent(plotDendrogram(dend,show.node.label=TRUE))
  expect_silent(plotDendrogram(dend,leafType="samples",plotType="name"))
  expect_silent(plotDendrogram(dend,leafType="samples",plotType="colorblock"))
  expect_silent(plotDendrogram(dend,leafType="clusters",plotType="colorblock"))
  expect_silent(plotDendrogram(dend,leafType="clusters",plotType="name"))
  
  ## make all -2
  dend2<-dend
  dmat<-clusterMatrix(dend2)
  dmat[1,1]<- -2
  dend2@clusterMatrix<-dmat
  leg<-dend2@clusterLegend[[1]]
  leg<-leg[-which(leg[,"clusterIds"]== -1),]
  dend2@clusterLegend[[1]]<-leg
  expect_silent(dend2 <- makeDendrogram(dend2,unassignedSamples = c("cluster")))
  expect_silent(plotDendrogram(dend2,leafType="clusters",plotType="colorblock"))
  expect_silent(plotDendrogram(dend2,leafType="samples",plotType="colorblock"))
  
})
