# Supplementary material for: clusterExperiment and RSEC: A Bioconductor package and framework for clustering of single-cell and other large gene expression datasets
Source: PLoS Comput Biol. 2018 Sep 4;14(9):e1006378. doi: 10.1371/journal.pcbi.1006378 (PMC6138422; doi:10.1371/journal.pcbi.1006378)
Supplement: S1 Code — We provide the source code for the clusterExperiment package, version 2.1.5, used to do the analyses provided in the paper for reproducibility. However, users should not use this source code, but rather follow the Bioconductor installation instructions at https://www.bioconductor.org/install/ for installation of the package. (GZ) [file pcbi.1006378.s009.gz › clusterExperiment/tests/testthat/test-dimReduce.R]

context("Dimensionality Reduction")


test_that("makeReducedDims works as promised",{
  # check for all objects that get expected
  nDim<-3
  true3<-abs(reducedDim(sceSimDataDimRed,"PCA")[,1:nDim])

  #note: cc gives rownames to everything, so need to unname it
  expect_silent(dr3<-makeReducedDims(ceSimData,reducedDims="PCA",maxDims=nDim))
  expect_equal(unname(true3),unname(abs(reducedDim(dr3,"PCA"))))

  expect_silent(dr3<-makeReducedDims(simData,reducedDims="PCA",maxDims=nDim))
  expect_equal(true3,abs(reducedDim(dr3,"PCA")))

  expect_silent(dr3<-makeReducedDims(seSimData,reducedDims="PCA",maxDims=nDim))
  expect_equal(true3,abs(reducedDim(dr3,"PCA")))

  expect_silent(dr3<-makeReducedDims(sceSimData,reducedDims="PCA",maxDims=nDim))
  expect_equal(true3,abs(reducedDim(dr3,"PCA")))

  #check don't lose them if call on existing object
  expect_silent(dr<-makeReducedDims(sceSimDataDimRed,reducedDims="PCA",maxDims=nDim))
  expect_equal(reducedDims(sceSimDataDimRed),reducedDims(dr))

  #check with maxDims<1 (picks 4 of dimensions apparently -- never checked was correct)
  expect_silent(dr2<-makeReducedDims(cc,reducedDims="PCA",maxDims=0.5))
  expect_equal(abs(reducedDim(dr2,"PCA")[,1:4]), abs(reducedDim(dr2,"PCA")))

})

test_that("Filter functions work as expected",{

	#when there are no filters
	expect_silent(filterNames(sceSimData))
	expect_equal(clusterExperiment:::filterStats(sceSimData),rowData(sceSimData)[,"b",drop=FALSE])
	expect_error(clusterExperiment:::filterStats(sceSimData,type="Filter1"),"None of the values of 'type' argument are valid filter names")

	##Redo when no rowData.
	testSe<-SummarizedExperiment(mat)
	expect_equal(length(filterNames(testSe)),0)
	expect_equal(ncol(clusterExperiment:::filterStats(testSe)),0)
	expect_error(clusterExperiment:::filterStats(testSe,type="Filter1"),"There are no filter statistics saved for this object")

	##Redo when no valid filters.
	testSe<-SummarizedExperiment(mat,rowData=gData[,c("a","c")])
	expect_equal(length(filterNames(testSe)),0)
	expect_equal(ncol(clusterExperiment:::filterStats(testSe)),0)
	expect_error(clusterExperiment:::filterStats(testSe,type="Filter1"),"None of the values of 'type' argument are valid filter names")

	set.seed(352)
	filter<-rnorm(nrow(sce))
	filter2<-matrix(rnorm(2*nrow(sce)),ncol=2)

	#tests on adding unnamed filters
	#value type of replace:
	sceTest<-sce
	expect_silent(clusterExperiment:::filterStats(sceTest,type="Filter1")<-filter)
	expect_equal(colnames(clusterExperiment:::filterStats(sceTest)),c("b","Filter1"))

	sceTest<-sce
	expect_silent(clusterExperiment:::filterStats(sceTest,type=c("Filter1","Filter2"))<-filter2)
	expect_equal(colnames(clusterExperiment:::filterStats(sceTest)),c("b","Filter1","Filter2"))

	#matrix type of replace:
	sceTest<-sce
	expect_error(clusterExperiment:::filterStats(sceTest)<-filter,"must give matrix of values with column names")
	sceTest<-sce
	expect_error(clusterExperiment:::filterStats(sceTest)<-filter2,"must give matrix of values with column names")

	####Now work with existing filters
	colnames(filter2)<-c("Filter1","Filter2")
	sceTest<-sce
	expect_silent(clusterExperiment:::filterStats(sceTest)<-filter2)
	expect_silent(filterNames(sceTest))
	expect_equivalent(clusterExperiment:::filterStats(sceTest),DataFrame(b=rowData(sce)[,"b"],filter2))
	expect_equivalent(clusterExperiment:::filterStats(sceTest,type="Filter1"),DataFrame(filter2)[,"Filter1",drop=FALSE])
	expect_error(clusterExperiment:::filterStats(sceTest,type="Myfilter"),"None of the values of 'type' argument are valid filter names")
	expect_error(clusterExperiment:::filterStats(sceTest,type=1),"unable to find an inherited method")

	##Check Replace with existing filters in place and check actually change them, etc.
	sceTest<-SummarizedExperiment(assay(sce))
	expect_silent(clusterExperiment:::filterStats(sceTest)<-filter2)
	filter3<-filter2+1
	expect_silent(clusterExperiment:::filterStats(sceTest) <- filter3)
	expect_equivalent(clusterExperiment:::filterStats(sceTest),DataFrame(filter3))

	sceTest<-SummarizedExperiment(assay(sce))
	expect_silent(clusterExperiment:::filterStats(sceTest)<-filter2)
	filter4<-filter2+5
	colnames(filter4)[2]<-"Myfilter"
	expect_silent(clusterExperiment:::filterStats(sceTest) <- filter4)
	expect_equivalent(clusterExperiment:::filterStats(sceTest),DataFrame(filter4[,"Filter1",drop=FALSE],filter2[,"Filter2",drop=FALSE],filter4[,"Myfilter",drop=FALSE]))

	#Need more checks about replacement, etc.

})

test_that("reduce and filter work with hdf5",{
	expect_silent(filterNames(hdfSCE))

	expect_silent(f1<-filterData(hdfSCE,filterStats="Filter1",cutoff=1))
	expect_silent(f1<-filterData(hdfSCE,filterStats="Filter1",cutoff=1))

	expect_silent(fs<-makeFilterStats(hdfSCE,filterStats="var"))
	expect_silent(fs<-makeFilterStats(hdfSCE,filterStats=c("mean","var")))
	expect_silent(out<-filterData(fs,filterStats=c("mean"),cutoff=1))
	expect_silent(fs<-makeFilterStats(assay(hdfSCE),filterStats="var"))


	expect_silent(defaultNDims(hdfObj,"PCA"))

	#add pca to it
	nDim<-3
	expect_silent(dr3<-makeReducedDims(hdfObj,reducedDims="PCA",maxDims=nDim))
	expect_equal(defaultNDims(dr3,"PCA"),3)

	#test directly on hdf5
	expect_silent(dr3<-makeReducedDims(assay(hdfObj),reducedDims="PCA",maxDims=nDim))


	#test transformation -- need make CE object
    expect_silent(clustNothing1 <- clusterSingle(hdfObj,
		  reduceMethod = "none",
  		  mainClusterArgs=list( clusterArgs=list(k=3),clusterFunction=listBuiltInFunctions()[[1]]),
  	       subsample=FALSE, sequential=FALSE, isCount=FALSE))

	expect_silent(transformation(clustNothing1)<-function(x){exp(x)})
	expect_equal(exp(assay(clustNothing1)),unname(transformData(clustNothing1)))


})


test_that("filterData works as expected",{

	###Cutoff filter
	set.seed(352)
	filter2<-matrix(rnorm(2*nrow(sceSimData)),ncol=2)
	colnames(filter2)<-c("Filter1","Filter2")
	expect_silent(clusterExperiment:::filterStats(sceSimData)<-filter2)


	tf<-filter2[,"Filter1"]>1
	expect_silent(f1<-filterData(sceSimData,filterStats="Filter1",cutoff=1))
	expect_equal(NROW(f1),sum(tf))
	expect_equal(assay(f1),assay(sceSimData)[tf,])

	tf<-abs(filter2[,"Filter1"])>1
	expect_silent(f1<-filterData(sceSimData,filterStats="Filter1",cutoff=1,absolute=TRUE))
	expect_equal(NROW(f1),sum(tf))
	expect_equal(assay(f1),assay(sceSimData)[tf,])

	tf<-abs(filter2[,"Filter1"])<1
	expect_silent(f1<-filterData(sceSimData,filterStats="Filter1",cutoff=1,keepLarge=FALSE,absolute=TRUE))
	expect_equal(NROW(f1),sum(tf))
	expect_equal(assay(f1),assay(sceSimData)[tf,])
	tf<-filter2[,"Filter1"]<1
	expect_silent(f1<-filterData(sceSimData,filterStats="Filter1",cutoff=1,keepLarge=FALSE,absolute=FALSE))
	expect_equal(NROW(f1),sum(tf))
	expect_equal(assay(f1),assay(sceSimData)[tf,])

	#percentile number filter
	tf<-order(filter2[,"Filter1"],decreasing=TRUE)[1:10]
	expect_silent(f1<-filterData(sceSimData,filterStats="Filter1",percentile=10))
	expect_equal(NROW(f1),length(tf))
	expect_equal(assay(f1),assay(sceSimData)[tf,])

	tf<-order(abs(filter2[,"Filter1"]),decreasing=TRUE)[1:10]
	expect_silent(f1<-filterData(sceSimData,filterStats="Filter1",percentile=10,absolute=TRUE))
	expect_equal(NROW(f1),length(tf))
	expect_equal(assay(f1),assay(sceSimData)[tf,])

	tf<-order(abs(filter2[,"Filter1"]),decreasing=FALSE)[1:10]
	expect_silent(f1<-filterData(sceSimData,filterStats="Filter1",percentile=10,keepLarge=FALSE,absolute=TRUE))
	expect_equal(NROW(f1),length(tf))
	expect_equal(assay(f1),assay(sceSimData)[tf,])
	tf<-order((filter2[,"Filter1"]),decreasing=FALSE)[1:10]
	expect_silent(f1<-filterData(sceSimData,filterStats="Filter1",percentile=10,keepLarge=FALSE,absolute=FALSE))
	expect_equal(NROW(f1),length(tf))
	expect_equal(assay(f1),assay(sceSimData)[tf,])

	###Need to add test for percentile in (0,1)


})

test_that("getReducedData works as promised",{
  expect_silent(clustNothingDimRed <- clusterSingle(sceSimDataDimRed,
                                               reduceMethod = "none",
                                               mainClusterArgs=list( clusterArgs=list(k=3),clusterFunction=listBuiltInFunctions()[[1]]),
                                               subsample=FALSE, sequential=FALSE, isCount=FALSE))  	
  expect_silent(clustNothing <- clusterSingle(sceSimData,
                                               reduceMethod = "none",
                                               mainClusterArgs=list( clusterArgs=list(k=3),clusterFunction=listBuiltInFunctions()[[1]]),
                                               subsample=FALSE, sequential=FALSE, isCount=FALSE))  	
  

  #dimReduce
  expect_silent(out1<-getReducedData(clustNothing,reduceMethod="PCA"))
  expect_true("PCA" %in% reducedDimNames(out1))
  expect_equal(colData(out1),colData(clustNothing))
  expect_equal(rownames(out1),rownames(clustNothing))
  expect_equal(colnames(out1),colnames(clustNothing))
  expect_equal(metadata(out1),metadata(clustNothing))
  
  
  expect_warning(getReducedData(clustNothingDimRed,reduceMethod="PCA"),"will not add reduced dataset to object because already exists method with that name")
  expect_silent(out1<-getReducedData(clustNothing,reduceMethod="PCA",reducedDimName="MyPCA"))
  expect_true("MyPCA" %in% reducedDimNames(out1))
  expect_false("PCA" %in% reducedDimNames(out1))
  
  expect_warning(getReducedData(clustNothingDimRed,reduceMethod="PCA",nDim=200,reducedDimName="MyPCA",returnValue="list"),"requesting an existing dimensionality reduction but with greater number of dimensions than available")
  expect_silent(out3<-getReducedData(clustNothingDimRed,reduceMethod="PCA",nDim=50,reducedDimName="MyPCA",returnValue="list"))
  expect_equal(nrow(out3$dataMatrix),50)
  
  #filters
  expect_silent(out2<-getReducedData(clustNothing,reduceMethod="mad",nDim=50))
  expect_true("mad_clusterSingle" %in% filterNames(out2))
  expect_true("filteredBy_mad_clusterSingle" %in% reducedDimNames(out2))
  expect_equal(ncol(reducedDim(out2,"filteredBy_mad_clusterSingle")),50)
  
  expect_silent(out5<-getReducedData(clustNothing,reduceMethod="mad",filterIgnoresUnassigned=FALSE))
  expect_true("mad" %in% filterNames(out5))
  expect_true("filteredBy_mad" %in% reducedDimNames(out5))
  
  })
  

test_that("makeFilterStats works as promised",{
	expect_silent(fs<-makeFilterStats(mat,filterStats="var"))
	expect_silent(fs<-makeFilterStats(mat,filterStats=c("mean","var")))

	#does all:
	expect_silent(fs<-makeFilterStats(mat))
	for(ii in listBuiltInFilterStats()){
		if(ii=="abscv"){
			x<-abs(sqrt(apply(mat,1,var))/apply(mat,1,mean))
			x<-unname(x)
		}
		else x<-(unname(apply(mat,1,ii)))
		x<-DataFrame(x)
		colnames(x)<-ii
		expect_equivalent(clusterExperiment:::filterStats(fs,type=ii),x)
	}


	expect_silent(fs<-makeFilterStats(cc,filterStats="var"))
	expect_silent(fs<-makeFilterStats(cc,filterStats=c("mean","var")))
	expect_silent(fs<-makeFilterStats(cc))
	expect_silent(fs<-makeFilterStats(cc,whichClusterIgnore="Cluster1"))

	expect_silent(fs<-makeFilterStats(se))
	expect_silent(fs<-makeFilterStats(se,filterStats="var"))
	expect_silent(fs<-makeFilterStats(se,filterStats=c("mean","var")))
	expect_equal(sort(filterNames(fs)),sort(c("b","mean","var")))
	expect_silent(fs<-makeFilterStats(fs,filterStats=c("var")))
	expect_equal(sort(filterNames(fs)),sort(c("b","mean","var")))
	expect_silent(fs<-makeFilterStats(fs,filterStats=c("abscv")))
	expect_equal(sort(filterNames(fs)),sort(c("b","mean","var","abscv")))

	expect_silent(fs<-makeFilterStats(sceSimData,filterStats="var"))
	expect_silent(fs<-makeFilterStats(sceSimData,filterStats=c("mean","var")))
	expect_silent(fs<-makeFilterStats(sceSimData))

	###Check getting out correct ones.
	contData<-simData[,1:20]
    expect_silent(temp<-makeFilterStats(contData))
	v<-apply(contData,1,var)
	expect_equal(clusterExperiment:::filterStats(temp,type="var"),DataFrame("var"=v))
	#should keep top 10
	expect_silent(x<-filterData(temp,percentile=10,filterStats="var",keepLarge=TRUE,absolute=FALSE))
	whTop<-order(v,decreasing=TRUE)[1:10]
	expect_equal(DataFrame("var"=v[whTop]),clusterExperiment:::filterStats(x,type="var"))
	expect_equal(contData[whTop,],unname(assay(x)))

	###Check getting out correct ones with transformation (isCount=TRUE)
	countData<-simCount[,1:20]
    expect_silent(temp<-makeFilterStats(countData,isCount=TRUE))
	v<-apply(log2(countData+1),1,var)
	expect_equal(clusterExperiment:::filterStats(temp,type="var"),DataFrame("var"=v))
	#should keep top 10
	expect_silent(x<-filterData(temp,percentile=10,filterStats="var",keepLarge=TRUE,absolute=FALSE))
	whTop<-order(v,decreasing=TRUE)[1:10]
	expect_equal(DataFrame("var"=v[whTop]),clusterExperiment:::filterStats(x,type="var"))
	expect_equal(log2(countData[whTop,]+1),unname(transformData(x,isCount=TRUE)))


})

test_that("defaultNDims works",{
    nDim<-3
    expect_silent(dr3<-makeReducedDims(ceSimData,reducedDims="PCA",maxDims=nDim))
    expect_equal(defaultNDims(dr3,"PCA"),3)

	expect_equal(defaultNDims(SingleCellExperiment(mat),"PCA"),min(dim(mat)))
	expect_equal(defaultNDims(SingleCellExperiment(ceSimData),"PCA"),50)

})
