# Supplementary material for: clusterExperiment and RSEC: A Bioconductor package and framework for clustering of single-cell and other large gene expression datasets
Source: PLoS Comput Biol. 2018 Sep 4;14(9):e1006378. doi: 10.1371/journal.pcbi.1006378 (PMC6138422; doi:10.1371/journal.pcbi.1006378)
Supplement: S1 Code — We provide the source code for the clusterExperiment package, version 2.1.5, used to do the analyses provided in the paper for reproducibility. However, users should not use this source code, but rather follow the Bioconductor installation instructions at https://www.bioconductor.org/install/ for installation of the package. (GZ) [file pcbi.1006378.s009.gz › clusterExperiment/tests/testthat/test-getBestFeatures.R]

context("getBestFeatures")

plotAll<-FALSE #set to true to actually SEE the plots; otherwise for TravisCI, where no visual, runs quicker with FALSE
###Note some are still run with plot=TRUE to check that works with aheatmap. Only a fraction not plotted.
test_that("`clusterContrasts` works with matrix and ClusterExperiment objects", {
   x1<- clusterContrasts(primaryCluster(ccSE),contrastType="Pairs")
  x2<-clusterContrasts(ccSE,contrastType="Pairs")
  expect_equal(x1,x2)
  x1<- clusterContrasts(primaryCluster(ccSE),contrastType="OneAgainstAll")
  x2<-clusterContrasts(ccSE,contrastType="OneAgainstAll")
  expect_equal(x1,x2)
  expect_error(clusterContrasts(primaryCluster(ccSE),contrastType="Dendro"),"must provide dendrogram if contrastType='Dendro'")
  ccSE<-makeDendrogram(ccSE)
  x1<- clusterContrasts(primaryCluster(ccSE),contrastType="Dendro",dendro=ccSE@dendro_clusters)
  x2<-clusterContrasts(ccSE,contrastType="Dendro")
  expect_equal(x1,x2)
})


test_that("`getBestFeatures` works with HDF5 assay slot",{
    expect_silent(cl1 <- clusterSingle(hdfObj, 
            subsample=FALSE, sequential=FALSE,
			mainClusterArgs=list(clusterFunction="pam",clusterArgs=list(k=6)),
			isCount=FALSE))
    expect_silent(getBestFeatures(cl1,DEMethod="limma"))
								
	
})
test_that("`getBestFeatures` works with matrix and ClusterExperiment objects", {

  ## add some unclustered
  expect_silent(top1 <- getBestFeatures(simData, 
	  primaryCluster(ceSimData), contrastType="F", DEMethod="limma")
						)
  idx <- top1$IndexInOriginal
  expect_equal(rowMeans(simData[idx,primaryCluster(ceSimData)>0]), top1$AveExpr)

  ## check defaults
  expect_silent(topC0 <- getBestFeatures(ceSimData, DEMethod="limma"))
  expect_silent(topC1 <- getBestFeatures(ceSimData, contrastType="F",  DEMethod="limma"))

  expect_equal(topC1, topC0)

  expect_equal(topC1, top1)

  expect_silent(top2 <- getBestFeatures(simData, 
	  primaryCluster(ceSimData), contrastType="Pairs",
                        DEMethod="limma"))
  idx <- top2$IndexInOriginal
  expect_equal(rowMeans(simData[idx,primaryCluster(ceSimData)>0]), top2$AveExpr)
  expect_silent(topC2 <- getBestFeatures(ceSimData, contrastType="Pairs",DEMethod="limma"))
  expect_equal(topC2, top2)

  expect_silent(top3 <- getBestFeatures(simData, 
	  primaryCluster(ceSimData), contrastType="OneAgainstAll",
                        DEMethod="limma"))
  idx <- top3$IndexInOriginal
  expect_equal(rowMeans(simData[idx,primaryCluster(ceSimData)>0]), top3$AveExpr)
  expect_silent(topC3 <- getBestFeatures(ceSimData, 
	  contrastType="OneAgainstAll", 
      DEMethod="limma"))
  expect_equal(topC3, top3)

  ### test voom

  logcpm <- t(log2(t(simCount + 0.5)/(colSums(simCount) + 1) * 1e+06))
  expect_silent(voom1 <- getBestFeatures(simCount, 
	  primaryCluster(ceSim), contrastType="F",
                        DEMethod="limma-voom"))
  idx <- voom1$IndexInOriginal
  expect_equal(rowMeans(logcpm[idx,primaryCluster(ceSim)>0]), voom1$AveExpr)

  expect_silent(voom2 <- getBestFeatures(simCount,
	   primaryCluster(ceSim), contrastType="Pairs",
                        DEMethod="limma-voom"))
  idx <- voom2$IndexInOriginal
  expect_equal(rowMeans(logcpm[idx,primaryCluster(ceSim)>0]), voom2$AveExpr)

  expect_silent(voom3 <- getBestFeatures(simCount, primaryCluster(ceSim), contrastType="OneAgainstAll",
                        DEMethod="limma-voom"))
  idx <- voom3$IndexInOriginal
  expect_equal(rowMeans(logcpm[idx,primaryCluster(ceSim)>0]), voom3$AveExpr)

}
)
test_that("'Dendro' contrasts works for ClusterExperiment object in `getBestFeatures`",{
  ## test dendrogram
  expect_error(getBestFeatures(simData, primaryCluster(ceSim), contrastType="Dendro"),
               "must provide dendro")
  
  dendro <- makeDendrogram(simData, primaryCluster(ceSimData))
  expect_error(getBestFeatures(simData, primaryCluster(ceSimData), contrastType="Dendro",
                               dendro=dendro$samples,DEMethod="limma"), "dendro don't match")
  dendro <- makeDendrogram(simData, primaryCluster(ceSimData))
  dend1 <- getBestFeatures(simData, primaryCluster(ceSimData), contrastType="Dendro",
                           dendro = dendro$clusters,DEMethod="limma")
  ceTemp<-ceSimData
  ceTemp <- makeDendrogram(ceTemp)
  dendC1 <- getBestFeatures(ceTemp, contrastType="Dendro",DEMethod="limma")
  expect_equal(dend1, dendC1)
  
  #check whole mergeDendrogram thing at least runs!
  expect_silent(cl1 <- clusterSingle(smSimData, 
                       subsample=FALSE, sequential=FALSE,
                       mainClusterArgs=list(clusterFunction="pam",clusterArgs=list(k=6)), 
											 isCount=FALSE)
											 )
  clustWithDendro <- makeDendrogram(cl1)
  clustMerged <- mergeClusters(clustWithDendro, mergeMethod="adjP",plotInfo="none",plot=FALSE,calculateAll=FALSE, DEMethod="limma")
  resCE<-getBestFeatures(clustMerged, contrastType="Dendro",DEMethod="limma")

})

test_that("`plotContrastHeatmap` works", {
	ceSimData<-renameClusters(ceSimData,whichCluster=1,val=letters[1:nClusters(ceSimData)[1]])
    topC2 <- getBestFeatures(ceSimData, contrastType="Pairs", DEMethod="limma")
	  plotContrastHeatmap(ceSimData,signifTable=topC2)

	  topCOne <- getBestFeatures(ceSimData, contrastType="OneAgainstAll", DEMethod="limma")
	  plotContrastHeatmap(ceSimData,signifTable=topCOne,plot=plotAll)
	  
    dendro <- makeDendrogram(ceSimData, whichCluster=primaryClusterIndex(ceSimData))
    topCD <- getBestFeatures(dendro, contrastType="Dendro", DEMethod="limma")
	plotContrastHeatmap(dendro,signifTable=topCD,plot=plotAll)
	
    top1 <- getBestFeatures(simData, primaryCluster(ceSimData), contrastType="F",
                          DEMethod="limma")
	expect_error(plotContrastHeatmap(dendro,signifTable=top1),"signifTable must have columns 'IndexInOriginal' and 'Contrast'")
						  
	#test name replacement:
	plotContrastHeatmap(ceSimData,signifTable=topC2,whichCluster=primaryClusterIndex(ceSimData),plot=plotAll)
	plotContrastHeatmap(ceSimData,signifTable=topCOne,whichCluster=primaryClusterIndex(ceSimData),plot=plotAll)
	plotContrastHeatmap(ceSimData,signifTable=topCD,whichCluster=primaryClusterIndex(ceSimData),plot=plotAll)
	expect_error(plotContrastHeatmap(ceSimData,signifTable=topC2,whichCluster=c(1,2)),"must identify only a single clustering")
	expect_error(plotContrastHeatmap(ceSimData,signifTable=topC2,whichCluster=50),"Invalid value for 'whichCluster'. Must be integer between")
	
})

test_that("`getBestFeatures` works with weights", {
	set.seed(258179)
	weights<-matrix(runif(nrow(seSimCount)*ncol(seSimCount)),nrow=nrow(seSimCount),ncol=ncol(seSimCount))
	ceSimW<-ceSim
	assay(ceSimW,"weights")<-weights

	expect_silent(outW<-getBestFeatures(ceSim,weights=weights,DEMethod="edgeR",contrastType="F"))
	expect_silent(outNW<-getBestFeatures(ceSim,weights=NULL,DEMethod="edgeR",contrastType="F"))
	expect_silent(outV<-getBestFeatures(ceSim,weights=weights,DEMethod="limma-voom",contrastType="F"))
	expect_silent(outV2<-getBestFeatures(ceSim,DEMethod="limma-voom",contrastType="F"))
	expect_equal(outV,outV2)

	expect_silent(outNW_C<-getBestFeatures(ceSim,weights=NULL,DEMethod="edgeR",contrastType="Pairs"))
	expect_silent(outW_C<-getBestFeatures(ceSim,weights=weights,DEMethod="edgeR",contrastType="Pairs"))
	expect_silent(getBestFeatures(ceSim,weights=weights,DEMethod="edgeR",contrastType="Pairs",contrastAdj="PerContrast"))
	expect_silent(getBestFeatures(ceSim,weights=weights,DEMethod="edgeR",contrastType="Pairs",contrastAdj="AfterF"))
	
	#-------
	##Test get right answers with weights (have to remove unassigned)
	#-------
	cleanSim<-removeUnassigned(ceSimW,whichCluster="primary")
	pairsContrasts<-clusterContrasts(cleanSim,contrastType="Pairs")
  designContr <- model.matrix(~ 0 + factor(primaryCluster(cleanSim)))
  fitContr<- edgeR::DGEList(assay(cleanSim,1))
  fitContr$weights <- assay(cleanSim,"weights")
  fitContr <- edgeR::estimateDisp(fitContr, designContr)
  fitContr <- edgeR::glmFit(fitContr,design = designContr)
  lrt <- zinbwave::glmWeightedF(fitContr, contrast = pairsContrasts$contrastMatrix[,1,drop=FALSE])
  resultsManual<- edgeR::topTags(lrt)
	expect_silent(outWClean<-getBestFeatures(cleanSim,DEMethod="edgeR",contrastAdj="PerContrast",contrastType="Pairs"))
	resultsC1<-outWClean[outWClean$Contrast == colnames(pairsContrasts$contrastMatrix)[1],]
	expect_equal(unname(data.matrix(resultsC1[,c("logFC","logCPM","LR","P.Value","padjFilter","adj.P.Val")])), unname(data.matrix(data.frame(resultsManual))))
	
	### check when weights in assay picks them up automatically (when have right name...)
	expect_silent(outNW_C2<-getBestFeatures(ceSimW,weights=NULL,DEMethod="edgeR",contrastType="Pairs"))
	expect_equal(outNW_C2,outNW_C)

	expect_silent(outW_C2<-getBestFeatures(ceSimW,DEMethod="edgeR",contrastType="Pairs"))
	expect_equal(outW_C2,outW_C)
	
	##Test mergeClusters
	expect_silent(ceSimW<-makeDendrogram(ceSimW))
	expect_message(mergeClusters(ceSimW,DEMethod="edgeR"),"Merging will be done on")
	expect_message(mergeClusters(ceSimW,DEMethod="edgeR",weights=NULL,forceCalculate=TRUE),"Merging will be done on")
	
	##Test RSEC
	expect_message(RSEC(ceSimW,sequential=FALSE,subsample=FALSE,ks=4:15,isCount=TRUE,stopOnError=TRUE),"merging with these parameters did not result in any clusters being merged")
	
	sceCountData<-SingleCellExperiment(simCount)
	reducedDims(sceCountData) <- reducedDims(sceSimDataDimRed)	
	expect_message(RSEC(sceCountData,sequential=TRUE,subsample=FALSE,clusterFunction="pam",k0s=4:15,isCount=TRUE, stopOnError=TRUE),"Merging will be done on")
	
})
