# Supplementary material for: clusterExperiment and RSEC: A Bioconductor package and framework for clustering of single-cell and other large gene expression datasets
Source: PLoS Comput Biol. 2018 Sep 4;14(9):e1006378. doi: 10.1371/journal.pcbi.1006378 (PMC6138422; doi:10.1371/journal.pcbi.1006378)
Supplement: S1 Code — We provide the source code for the clusterExperiment package, version 2.1.5, used to do the analyses provided in the paper for reproducibility. However, users should not use this source code, but rather follow the Bioconductor installation instructions at https://www.bioconductor.org/install/ for installation of the package. (GZ) [file pcbi.1006378.s009.gz › clusterExperiment/tests/testthat/test-heatmaps.R]

##put separate so that not too long without output...
context("Heatmap functions")


plotAll<-FALSE #set to true to actually SEE the plots; otherwise for TravisCI, where no visual, runs quicker with FALSE
###Note some are still run with plot=TRUE to check that works with aheatmap. Only a fraction not plotted.
test_that("`setBreaks`", {
	setBreaks(smSimData)
	setBreaks(smSimData,breaks=0.99)
	x<-setBreaks(smSimData,breaks=0.99,makeSymmetric=TRUE)
	expect_equal(max(x),-min(x))
	expect_equal(x,setBreaks(smSimData,breaks=0.01,makeSymmetric=TRUE))
	expect_warning(y<-setBreaks(smSimData,breaks=10))
	expect_equal(length(y),10)
})
test_that("`plotHeatmap` works with matrix objects", {
    expect_silent(x1<-plotHeatmap(data=smSimData))
    a1<-NMF::aheatmap(smSimData)
    expect_equal(x1$aheatmapOut,a1)
    expect_silent(x2<-plotHeatmap(data=smSimCount,clusterSamplesData=smSimData,clusterFeaturesData=smSimData))
    #for some reason, labels on dendrogram move from character to numeric so can't test entire object...
    expect_equal(x1$aheatmapOut$rowInd,x2$aheatmapOut$rowInd) 
    expect_equal(x1$aheatmapOut$colInd,x2$aheatmapOut$colInd) 
    
    #check internal alignment of colData (alignColData=TRUE) is working:
    colData<-clusterMatrix(smSimCE)
    expect_silent(alList<-plotClusters(colData))
    alCol<-clusterExperiment:::.convertToAheatmap(alList$clusterLegend, names=FALSE)
   #these should be same plots:
    expect_silent(x1<-plotHeatmap(data=smSimData[,alList$orderSamples],colData=colData[alList$orderSamples,1:10],clusterLegend=alCol,clusterSamples=FALSE,clusterFeatures=FALSE,plot=plotAll))
    expect_silent(x2<-plotHeatmap(data=smSimData[,alList$orderSamples],colData=colData[alList$orderSamples,1:10],alignColData=TRUE,clusterFeatures=FALSE,clusterSamples=FALSE,plot=plotAll))
#   Should get this working so proper test, but more a problem because in different order, otherwise the same. Don't want to deal with this right now.
#    expect_equal(lapply(x1$clusterLegend,function(x){x[,c("clusterIds","color")]}),lapply(x2$clusterLegend,function(x){x[,c("clusterIds","color")]}))

    expect_error( plotHeatmap(data=smSimData,Rowv=TRUE),"arguments to aheatmap cannot be set by the user")
    expect_error( plotHeatmap(data=smSimData,Colv=TRUE),"arguments to aheatmap cannot be set by the user")
    expect_error( plotHeatmap(data=smSimData,colorScale=seqPal5,color=TRUE),"arguments to aheatmap cannot be set by the user")

    expect_error( plotHeatmap(data=smSimData,annCol=rnorm(n=ncol(smSimData))),"arguments to aheatmap cannot be set by the user")
    expect_error( plotHeatmap(data=smSimData,annColors=list(a=c("blue","green"))),"arguments to aheatmap cannot be set by the user")
    
    ##Should add tests that pass aheatmap arguments correctly.
})


test_that("`plotHeatmap` works with hdf5 objects", {
    expect_silent(plotHeatmap(hdfObj))

})
test_that("`plotHeatmap` works with ClusterExperiment and SummarizedExperiment objects", {
  
  expect_silent(plotHeatmap(cc))
  expect_silent(plotHeatmap(cc,whichClusters="none"))
  expect_warning(plotHeatmap(cc,whichClusters="workflow",plot=plotAll) ,"whichClusters value does not match any clusters") #there are no workflow for this one
  
  expect_warning(plotHeatmap(smSimCE,whichClusters="workflow",overRideClusterLimit=TRUE),"More than 10 annotations/clusterings can result in incomprehensible errors in aheamap")
  expect_warning(plotHeatmap(smSimCE,whichClusters=15:20,plot=plotAll),"given whichClusters value does not match any clusters")
  expect_error( plotHeatmap(smSimCE,whichClusters="all", alignColData=TRUE, overRideClusterLimit=FALSE), "More than 10 annotations/clusterings")
  expect_warning(plotHeatmap(smSimCE,whichClusters="all",
                             alignColData=FALSE,overRideClusterLimit=TRUE))
  
  
  #test colData
  expect_error(plotHeatmap(cc,colData="A"), "no colData for object data")
  
  expect_silent(plotHeatmap(smSimCE,colData="all"))
  expect_silent(plotHeatmap(smSimCE,colData="A",plot=plotAll))
  expect_silent(plotHeatmap(smSimCE,colData=2:3,plot=plotAll))
  
  #check that it pulls the names, not the clusterIds.
  clusterLegend(cc)[[1]][,"name"]<-letters[1:nrow(clusterLegend(cc)[[1]])]
  expect_silent(plotHeatmap(cc))
  
  #check user setting clusterLegend
  x<-palette()[1:7]
  names(x)<-clusterLegend(cc)$Cluster1[,"name"]
  expect_silent(plotHeatmap(cc,clusterLegend=list("Cluster1"=x),plot=plotAll))
  
  expect_silent(plotHeatmap(cc,clusterLegend=list("Cluster1"=palette()[1:7])))
  expect_silent(plotHeatmap(smSimCE,colData="A",clusterLegend=list("A"=palette()[1:4]),plot=plotAll))
  
  ########################
  ########################
  # the following checks work outside of the test but  inside test_that, they hit errors
  # possibly issue with testthat? Not evaluating for now.
  ########################
  ########################
  #
  # plotHeatmap(smSimCE, colData="all", whichClusters="none")
  #
  # #this test doesn't work -- for some reason, expect_warning environment hits error that don't see at the consule.
  # plotHeatmap(smSimCE,whichClusters="all",alignColData=TRUE,overRideClusterLimit=TRUE)
  # expect_warning( plotHeatmap(smSimCE, whichClusters="all", alignColData=TRUE, overRideClusterLimit=TRUE)
  # , "More than 10 annotations/clusterings")
  #
  # # create some names to see if keeps names with alignColData=TRUE
  # # only can check manually, not with testthat.
  # # BUG!: doesn't work. looses their -1/-2 designation... haven't fixed yet.
  # clLeg<-clusterLegend(smSimCE)
  # clLeg[[1]][,"name"]<-LETTERS[1:nrow(clLeg[[1]])]
  # clusterLegend(smSimCE)<-clLeg
  # plotHeatmap(smSimCE, whichClusters="all", alignColData=TRUE,overRideClusterLimit=TRUE)
  #
})

test_that("`plotHeatmap` visualization choices/feature choices all work", {

  expect_silent(plotHeatmap(smSimCE,visualizeData=smSimCount,plot=plotAll))
  expect_silent(plotHeatmap(smSimCE,visualizeData="transformed",plot=plotAll))
  expect_silent(plotHeatmap(smSimCE,visualizeData="original",plot=plotAll))
  expect_silent(plotHeatmap(smSimCE,visualizeData="centeredAndScaled",plot=plotAll))
  #even if visualizeData="orginal, still clsuter on transformed. Should make unit test out of below that get same:
  expect_silent(plotHeatmap(smSimCE, visualizeData="transformed", clusterSamplesData="hclust", 
  	plot=plotAll))
  orderSamples(smSimCE)<-sample(1:nSamples(smSimCE))
  expect_silent(plotHeatmap(smSimCE, visualizeData="transformed", clusterSamplesData="orderSamplesValue", plot=plotAll))
  expect_silent(plotHeatmap(smSimCE, visualizeData="transformed", clusterSamplesData="primaryCluster", plot=plotAll))
  expect_silent(plotHeatmap(smSimCE,visualizeData="transformed", clusterSamplesData=c(3,4,5), plot=plotAll))
  expect_silent(plotHeatmap(smSimCE,visualizeData="transform", clusterFeaturesData="all", plot=plotAll))
  
  ###The following subset the genes
  expect_silent(plotHeatmap(smSimCE,visualizeData="transform", clusterFeaturesData="var", nFeatures=3, plot=plotAll))
  expect_silent(plotHeatmap(smSimCE,visualizeData="transform", clusterFeaturesData=3:5, nFeatures=3, plot=plotAll))
  ## expect error because no row names in smSimCE
  expect_error(plotHeatmap(smSimCE, visualizeData="transform", clusterFeaturesData=paste("Gene",3:5), nFeatures=3), "Cannot give feature names in clusterFeaturesData unless")
  ##set rownames and should work
  smSimCE2<-smSimCE
  row.names(smSimCE2)<-paste("Gene",1:NROW(smSimCE))
  expect_silent(plotHeatmap(smSimCE2, visualizeData="transform", clusterFeaturesData=paste("Gene",3:5), nFeatures=3))

  expect_silent(plotHeatmap(smSimCE, visualizeData="transform", clusterFeaturesData="PCA", nFeatures=10, clusterSamplesData="hclust", plot=plotAll))
 expect_silent(plotHeatmap(smSimCE, visualizeData="transform", clusterSamplesData="dendrogramValue", plot=plotAll))
  #test works with outside dataset
 expect_silent(plotHeatmap(smSimCE,visualizeData=assay(smSimCE)[1:10,],plot=plotAll))
 expect_error(plotHeatmap(smSimCE, visualizeData=assay(smSimCE)[,1:5]))
})

test_that("`makeBlankData` works", {
  ##call directly, features
  gps<-list(c(3,6,7),c(2,1))
  expect_silent(xx<-makeBlankData(assay(smSimCE),groupsOfFeatures=gps))
  expect_equal(nrow(xx$dataWBlanks),length(xx$rowNamesWBlanks))
  whBlankNames<-which(xx$rowNamesWBlanks=="")
  expect_equal(xx$rowNamesWBlanks[-whBlankNames],as.character(unlist(gps)) )
  whBlankRows<-as.numeric(which(apply(xx$dataWBlanks,1,function(x){all(is.na(x))})))
  expect_equal(whBlankRows,whBlankNames)
  expect_equal(whBlankRows,4)

  ##call directly, samples
  gps<-list(c(3,6,7),c(2,1))
  expect_silent(xy<-makeBlankData(assay(smSimCE),groupsOfSamples=gps))
  expect_equal(ncol(xy$dataWBlanks),length(xy$colNamesWBlanks))
  whBlankNames<-which(xy$colNamesWBlanks=="")
  expect_equal(xy$colNamesWBlanks[-whBlankNames],as.character(unlist(gps)) )
  whBlankCols<-as.numeric(which(apply(xy$dataWBlanks,2,function(x){all(is.na(x))})))
  expect_equal(whBlankCols,whBlankNames)
  expect_equal(whBlankCols,4)


  ##call directly, features and samples
  gpsR<-list(c(3,6,7),c(2,1))
  gpsC<-list(c(8,1,3),c(9,10))
  expect_silent(yy<-makeBlankData(assay(smSimCE),groupsOfFeatures=gpsR,groupsOfSamples=gpsC))
  expect_equal(ncol(yy$dataWBlanks),length(yy$colNamesWBlanks))
  expect_equal(nrow(yy$dataWBlanks),length(yy$rowNamesWBlanks))
  whBlankNames<-which(yy$colNamesWBlanks=="")
  expect_equal(yy$colNamesWBlanks[-whBlankNames],as.character(unlist(gpsC)) )
  whBlankCols<-as.numeric(which(apply(yy$dataWBlanks,2,function(x){all(is.na(x))})))
  expect_equal(whBlankCols,whBlankNames)
  expect_equal(whBlankCols,4)
  
	whBlankNames<-which(yy$rowNamesWBlanks=="")
  expect_equal(yy$rowNamesWBlanks[-whBlankNames],as.character(unlist(gpsR)) )
  whBlankRows<-as.numeric(which(apply(yy$dataWBlanks,1,function(x){all(is.na(x))})))
  expect_equal(whBlankRows,whBlankNames)
  expect_equal(whBlankRows,4)

  
  ##call within plotHeatmap (serves as test of NA capabilities)
  expect_silent(plotHeatmap(smSimCE,clusterFeaturesData=gps))
  expect_warning(plotHeatmap(smSimCE,clusterFeaturesData=gps,breaks=40))
  expect_silent(plotHeatmap(smSimCE,clusterFeaturesData=gps,breaks=.99))
})

test_that("`plotCoClustering` works", {
  expect_error(plotCoClustering(smSimCE),"coClustering slot is empty")
  #following gives all -1, but creates coClustering
  expect_silent(smMin1<-makeConsensus(smSimCE,whichClusters=10:13,proportion=.99))
#  smMin1<-makeConsensus(smSimCE,whichClusters=1:8,proportion=.95) #use to give all -1, but creates coClustering but something changed -- couldn't figure it out!!!
  expect_silent(plotCoClustering(smMin1,clusterSamplesData="hclust"))
  ## Have changed so now changes it internally to primary cluster then hclust
  expect_warning(plotCoClustering(smMin1,clusterSamplesData="dendrogramValue",plot=plotAll),
               "cannot make dendrogram from 'data'")
  expect_silent(sm<-makeConsensus(smSimCE,whichClusters=1:4,proportion=.5))
  expect_silent(plotCoClustering(sm,clusterSamplesData="dendrogramValue"))
})
