# Supplementary material for: clusterExperiment and RSEC: A Bioconductor package and framework for clustering of single-cell and other large gene expression datasets
Source: PLoS Comput Biol. 2018 Sep 4;14(9):e1006378. doi: 10.1371/journal.pcbi.1006378 (PMC6138422; doi:10.1371/journal.pcbi.1006378)
Supplement: S1 Code — We provide the source code for the clusterExperiment package, version 2.1.5, used to do the analyses provided in the paper for reproducibility. However, users should not use this source code, but rather follow the Bioconductor installation instructions at https://www.bioconductor.org/install/ for installation of the package. (GZ) [file pcbi.1006378.s009.gz › clusterExperiment/tests/testthat/test-mergeClusters.R]

context("mergeClusters")


test_that("`mergeClusters` works with matrix and ClusterExperiment objects", {
  cl1 <- clusterSingle(smSimData, 
                       subsample=FALSE, sequential=FALSE,
                       mainClusterArgs=list(clusterFunction="pam",clusterArgs=list(k=6)), 
											 isCount=FALSE)
  leg<-clusterLegend(cl1)[[primaryClusterIndex(cl1)]]
  leg[,"name"]<-letters[1:6]
  clusterLegend(cl1)[[primaryClusterIndex(cl1)]]<-leg
  clustWithDendro <- makeDendrogram(cl1)
  #matrix version
  mergedList <- mergeClusters(x=transformData(cl1), DEMethod="limma",
                              cl=primaryCluster(cl1),
                              dendro=clustWithDendro@dendro_clusters,
                              mergeMethod="adjP", plotInfo="mergeMethod")
  
	#check plotting types:
  clustMerged <- mergeClusters(clustWithDendro, DEMethod="limma",
	 mergeMethod="none",plotInfo="all")
  clustMerged <- mergeClusters(clustWithDendro, DEMethod="limma", 
		mergeMethod="none", plotInfo="adjP")
  clustMerged <- mergeClusters(clustWithDendro, DEMethod="limma", 
		mergeMethod="none", plotInfo="locfdr")
  expect_warning(clustMerged <- mergeClusters(clustWithDendro, DEMethod="limma",
		 mergeMethod="none", plotInfo="locfdr",showWarnings=TRUE))
  expect_error(clustMerged <- mergeClusters(clustWithDendro, DEMethod="limma",
	 mergeMethod="none", plotInfo="mergeMethod"),
	 "can only plot 'mergeMethod' results if one method is selected")
  clustMerged <- mergeClusters(clustWithDendro, mergeMethod="adjP", 
		DEMethod="limma", plotInfo="none")

  #check all methods run
  for(method in clusterExperiment:::.availMergeMethods){
	  clustMerged <- mergeClusters(clustWithDendro, DEMethod="limma", 
			mergeMethod=method, plotInfo="mergeMethod")
  }
  
  expect_true("mergeClusters" %in% clusterTypes(clustMerged))
  expect_true("mergeClusters" %in% colnames(clusterMatrix(clustMerged)))

	clustMerged <- mergeClusters(clustWithDendro, mergeMethod="adjP", DEMethod="limma",
		 plotInfo="mergeMethod",leafType="samples",plotType="colorblock")
	clustMerged <- mergeClusters(clustWithDendro, mergeMethod="adjP", DEMethod="limma", plotInfo="mergeMethod",leafType="samples",plotType="name")
	clustMerged <- mergeClusters(clustWithDendro, mergeMethod="adjP", DEMethod="limma", plotInfo="mergeMethod",leafType="clusters",plotType="colorblock")
	clustMerged <- mergeClusters(clustWithDendro, mergeMethod="adjP", DEMethod="limma", plotInfo="mergeMethod",leafType="clusters",plotType="name")

  expect_error(mergeClusters(x=transformData(clustWithDendro), DEMethod="limma",
                               cl=primaryCluster(clustWithDendro),plot="none",
                               mergeMethod="adjP",
                               dendro=clustWithDendro@dendro_samples),
                 "Not a valid input dendrogram")

	expect_error(mergeClusters(clustWithDendro, mergeMethod="adjP"),'argument "DEMethod" is missing, with no default')


  #test when merge already exists
  expect_message(clustMerged <- mergeClusters(clustWithDendro, mergeMethod="adjP", DEMethod="limma"),"Merging will be done on")
  expect_silent(primaryClusterIndex(clustMerged)<-2)
  expect_silent(clustMerged<- makeDendrogram(clustMerged))
  expect_message(clustMerged2<-mergeClusters(clustMerged,mergeMethod="adjP"),"Merging will be done on")
  expect_true("mergeClusters.1" %in% clusterTypes(clustMerged2))
  expect_true(!"makeConsensus.1" %in% clusterTypes(clustMerged2))
  expect_true(!"clusterMany.1" %in% clusterTypes(clustMerged2))
  removeClusterings(clustMerged, whichClusters = "mergeClusters")
})


test_that("`mergeClusters` works with HDF5 assay slot",{
    expect_silent(cl1 <- clusterSingle(hdfObj, 
            subsample=FALSE, sequential=FALSE,
			mainClusterArgs=list(clusterFunction="pam",clusterArgs=list(k=6)),
			isCount=FALSE))
    expect_silent(clustWithDendro <- makeDendrogram(cl1))
    expect_message(mergedCE <- mergeClusters(x=clustWithDendro,plot=FALSE,
            mergeMethod="adjP", DEMethod="limma", plotInfo="mergeMethod"),
			"Merging will be done on")
	expect_true(inherits(assay(mergedCE),"DelayedArray"))
								
	
})

test_that("saving merge info works",{
  expect_silent(cl1 <- clusterSingle(smSimData, 
       subsample=FALSE, sequential=FALSE, reduceMethod="none",
	   mainClusterArgs=list(clusterFunction="pam",clusterArgs=list(k=6)),
	   isCount=FALSE))
	   #check cluster is same, otherwise won't get same results...
  expect_equal(primaryCluster(cl1),c(4,1,1,5,1,2,5,1,1,3,3,3,6,6,4,2,2,2))
  #for some reason, clusterSingle not giving reasonable names
  expect_silent(clustWithDendro <- makeDendrogram(cl1,reduceMethod="none"))
  #Dendrogram:
  # --[dendrogram w/ 2 branches and 6 members at h = 1509]
  # |--leaf "3" 
  # `--[dendrogram w/ 2 branches and 5 members at h = 1455]
  # |--[dendrogram w/ 2 branches and 2 members at h = 228]
  # |  |--leaf "1" 
  # |  `--leaf "5" 
  # `--[dendrogram w/ 2 branches and 3 members at h = 337]
  # |--leaf "6" 
  # `--[dendrogram w/ 2 branches and 2 members at h = 259]
  # |--leaf "2" 
  # `--leaf "4"
  #matrix version
  expect_silent(mergedList <- mergeClusters(x=transformData(cl1), DEMethod="limma",
                              cl=primaryCluster(cl1),
                              dendro=clustWithDendro@dendro_clusters,
                              mergeMethod="adjP", plotInfo="none"))
  
  ##check giving nodePropTable
  expect_message(mergedList2<- mergeClusters(x=transformData(cl1), DEMethod="limma",
                              cl=primaryCluster(cl1), nodePropTable=mergedList$nodeProp,
                              dendro=clustWithDendro@dendro_clusters,
                              mergeMethod="Storey", plotInfo="none"),
															"Using existing results of per-node significance")
  expect_equal(mergedList2$nodeProp[,"adjP"],mergedList$nodeProp[,"adjP"])
  expect_silent(mergedListStorey<-mergeClusters(x=transformData(cl1), DEMethod="limma",
                                  cl=primaryCluster(cl1), 
                                  dendro=clustWithDendro@dendro_clusters,
                                  mergeMethod="Storey", plotInfo="mergeMethod"))
  expect_equal(mergedList2$nodeProp[,"Storey"],mergedListStorey$nodeProp[,"Storey"])  
  expect_message(mergedList2Redo<- mergeClusters(x=transformData(cl1), DEMethod="limma",
                              cl=primaryCluster(cl1), nodePropTable=mergedList2$nodeProp,
                              dendro=clustWithDendro@dendro_clusters,
                              mergeMethod="none", plotInfo=c("all")),"Using existing results of per-node significance")
  
  #------
  #on ClusterExperiment
  # note need to specify message to see doing it correctly.
  #------
  expect_message(clustMerged <- mergeClusters(clustWithDendro, DEMethod="limma",
	   mergeMethod="adjP",plotInfo="none",plot=FALSE,calculateAll=FALSE),"Merging will be done on")
  expect_equal(clustMerged@merge_dendrocluster_index,clustWithDendro@dendro_index+1)
  expect_equal(clustMerged@merge_dendrocluster_index,clustMerged@dendro_index)
  expect_equal(clustMerged@merge_index,1)
  
  #add to existing with different method 
  expect_message(clustMerged2 <- mergeClusters(clustMerged, mergeMethod="Storey",
  	plotInfo="none",cutoff=0.1,plot=FALSE,calculateAll=FALSE),"Merging will be done on")
  expect_equal(clustMerged2@merge_dendrocluster_index,clustMerged@dendro_index+1)
  expect_equal(clustMerged2@merge_dendrocluster_index,clustMerged2@dendro_index)
  expect_equal(clustMerged2@merge_index,1)
  #rerun previous with different cutoff -- no new calculations
  expect_message(clustMerged3 <- mergeClusters(clustMerged2,mergeMethod="Storey",
  	plotInfo="none",cutoff=0.05,plot=FALSE,calculateAll=FALSE),"Using existing results of per-node significance")
  expect_equal(clustMerged3@merge_dendrocluster_index,clustMerged2@dendro_index+1)
  expect_equal(clustMerged3@merge_dendrocluster_index,clustMerged3@dendro_index)
  expect_equal(clustMerged3@merge_index,1)
  #do it again with higher value that actually merges -- check correct index updates, etc...
  expect_message(clustMerged4 <- mergeClusters(clustMerged3,mergeMethod="Storey",
  	plotInfo="none",cutoff=0.5,plot=FALSE,calculateAll=FALSE),"Using existing results of per-node significance")
  expect_equal(clustMerged4@merge_dendrocluster_index,clustMerged3@dendro_index+1)
  expect_equal(clustMerged4@merge_dendrocluster_index,clustMerged4@dendro_index)
  expect_equal(clustMerged4@merge_index,1)
  expect_equal(clustMerged4@merge_nodeMerge[,"mergeClusterId"],c(NA,NA,1,3,NA))
  expect_equal(clustMerged4@merge_nodeMerge[,"isMerged"],c(FALSE,FALSE,TRUE,TRUE,TRUE))

  #check really gets clusterIds and not names
  expect_silent(clusterLegend(clustMerged3)[["clusterSingle"]][,"name"]<-letters[1:6])
  expect_message(clustMerged5 <- mergeClusters(clustMerged3,  mergeMethod="Storey",
  	plotInfo="none",cutoff=0.5,plot=FALSE,calculateAll=FALSE),"Using existing results of per-node significance")
  expect_equal(clustMerged4@merge_nodeMerge,clustMerged5@merge_nodeMerge)
  #helpful for debugging:
  # plotDendrogram(clustMerged,show.node=TRUE,show.tip.label=TRUE)
  # table(clusterMatrix(clustMerged)[,c(1)],clusterMatrix(clustMerged)[,c(2)])
  
  expect_silent(nodeMergeInfo(clustMerged4))
  expect_equal(mergeClusterIndex(clustMerged4),clustMerged4@merge_index)
  expect_equal(mergeCutoff(clustMerged4),0.5)
  expect_equal(mergeMethod(clustMerged4),"Storey")
  
  #check if can calculate all, but do nothing else
  expect_message(clustMergedAll<-mergeClusters(clustWithDendro, DEMethod="limma", 
		mergeMethod="none",plotInfo="none",cutoff=0.5,plot=FALSE,
		calculateAll=TRUE),"Merging will be done on")
  expect_false(is.na(clustMergedAll@merge_dendrocluster_index))
  expect_true(is.na(clustMergedAll@merge_index))
  expect_false(is.null(nodeMergeInfo(clustMergedAll)))
  
  #should erase merge info if call dendrogram
  expect_silent(clustMergedErase<-makeDendrogram(clustMerged5))
  expect_true(is.na(clustMergedErase@merge_index))
  expect_true(is.na(clustMergedErase@merge_dendrocluster_index))
  
  #should erase merge info if call dendrogram
  expect_silent(clustMergedErase2<-makeDendrogram(clustMergedAll))
  expect_true(is.na(clustMergedErase2@merge_index))
  expect_true(is.na(clustMergedErase2@merge_dendrocluster_index))

  #test getMergeCorresp
  #node clustMerge
  mgCl<-clusterMatrix(clustMerged)[,clustMerged@merge_index]
  ogCl<-clusterMatrix(clustMerged)[,clustMerged@merge_dendrocluster_index]
  expect_silent(mc<-getMergeCorrespond(clustMerged))
  expect_equal(length(mc),length(unique(mgCl[mgCl>0])))
  expect_silent(mc<-getMergeCorrespond(clustMerged,by="original"))
  expect_equal(length(mc),length(unique(ogCl[ogCl>0])))
  
  expect_error(getMergeCorrespond(clustMergedAll),"there is no merge clustering in this object")
  #check saves even if just plotInfo
  expect_message(clustMerged <- mergeClusters(clustWithDendro, DEMethod="limma",
		 mergeMethod="none",plotInfo="all"),"Merging will be done on")
  expect_false(is.null(clustMerged@merge_nodeProp))
})


test_that("logFC works",{
  expect_silent(cl1 <- clusterSingle(smSimData, 
       subsample=FALSE, sequential=FALSE, reduceMethod="none",
	   mainClusterArgs=list(clusterFunction="pam",clusterArgs=list(k=6)),
	   isCount=FALSE))
	   #check cluster is same, otherwise won't get same results...
  expect_silent(clustWithDendro <- makeDendrogram(cl1,reduceMethod="none"))
  #--------
  #matrix version 
  #--------
  #only FC
  expect_silent(mergedList <- mergeClusters(x=transformData(cl1), DEMethod="limma",
                              cl=primaryCluster(cl1),
                              dendro=clustWithDendro@dendro_clusters,
                              mergeMethod="adjP", cutoff=0.1, logFCcutoff=1,calculateAll=FALSE,plotInfo="none",plot=FALSE))
  expect_true(all(c(clusterExperiment:::.availMergeMethods,"adjP_1.0") %in% colnames(mergedList$nodeProp)))

  #calculate All 
  expect_silent(mergedListAll <- mergeClusters(x=transformData(cl1), DEMethod="limma",
                              cl=primaryCluster(cl1),
                              dendro=clustWithDendro@dendro_clusters,
                              mergeMethod="adjP", cutoff=0.1, logFCcutoff=1,calculateAll=TRUE,plotInfo="none",plot=FALSE))
  expect_true(all(c(clusterExperiment:::.availMergeMethods,"adjP_1.0") %in% colnames(mergedListAll$nodeProp)))
  
  #check calculate all does FC it even if not given as the mergeMethod
  # (try both "none" and "Storey")
  expect_silent(mergedListAll2 <- mergeClusters(x=transformData(cl1), DEMethod="limma",
                              cl=primaryCluster(cl1),
                              dendro=clustWithDendro@dendro_clusters,
                              mergeMethod="none",
							   logFCcutoff=1,plotInfo="none",plot=FALSE))
  expect_true(all(c(clusterExperiment:::.availMergeMethods,"adjP_1.0") %in% colnames(mergedListAll2$nodeProp)))
  expect_silent(mergedListAll2 <- mergeClusters(x=transformData(cl1), DEMethod="limma",
                              cl=primaryCluster(cl1),
                              dendro=clustWithDendro@dendro_clusters,
                              mergeMethod="Storey",
							   logFCcutoff=1,plotInfo="none",plot=FALSE))
  expect_true(all(c(clusterExperiment:::.availMergeMethods,"adjP_1.0") %in% colnames(mergedListAll2$nodeProp)))
  
  ##check giving nodePropTable but need new calculation ("Storey")
  expect_silent(mergedList2<- mergeClusters(x=transformData(cl1), DEMethod="limma",
                              cl=primaryCluster(cl1), nodePropTable=mergedList$nodeProp,
                              dendro=clustWithDendro@dendro_clusters,
                              mergeMethod="Storey", plotInfo="none",plot=FALSE))
  expect_equal(mergedList2$nodeProp[,"adjP_1.0"],mergedList$nodeProp[,"adjP_1.0"])

  ##check giving nodePropTable but need new calculation (newFC)
  ##Also check that actually gives different merging (with logFC10 should)
  expect_silent(mergedList2<- mergeClusters(x=transformData(cl1), DEMethod="limma",
                              cl=primaryCluster(cl1), nodePropTable=mergedList$nodeProp,
                              dendro=clustWithDendro@dendro_clusters, cutoff=0.1,
                              mergeMethod="adj", logFCcutoff=10,
							  plotInfo="none",plot=FALSE))
  expect_equal(mergedList2$nodeProp[,"adjP_1.0"],mergedList$nodeProp[,"adjP_1.0"])
  expect_true("adjP_10.0" %in% names(mergedList2$nodeProp))
  expect_false(all(mergedList2$nodeProp[,"adjP_10.0"] == mergedList$nodeProp[,"adjP"]))
  expect_false(all(mergedList2$nodeMerge[,"isMerged"] == mergedList$nodeMerge[,"isMerged"]))
  expect_equal(length(unique(mergedList2$clustering)),3)
  expect_equal(length(unique(mergedList$clustering)),5)

  ##check giving nodePropTable but DON'T need new calculation ("Storey")
  expect_message(mergedList3<- mergeClusters(x=transformData(cl1), DEMethod="limma",
                              cl=primaryCluster(cl1), nodePropTable=mergedListAll$nodeProp,
                              dendro=clustWithDendro@dendro_clusters,
                              mergeMethod="Storey", plotInfo="none",plot=FALSE),"Using existing results of per-node significance")
  expect_equal(mergedList2$nodeProp[,"adjP_1.0"],mergedList$nodeProp[,"adjP_1.0"])

  ##check giving nodePropTable but DON'T need new calculation (logFC)
  expect_message(mergedList2<- mergeClusters(x=transformData(cl1), DEMethod="limma",
         cl=primaryCluster(cl1), nodePropTable=mergedListAll$nodeProp,
         dendro=clustWithDendro@dendro_clusters,
         mergeMethod="adjP", logFCcutoff=1,
				plotInfo="none",plot=FALSE),"Using existing results of per-node significance")
  expect_equal(mergedList2$nodeProp[,"adjP_1.0"],mergedList$nodeProp[,"adjP_1.0"])
  
  ###Test plotting on matrix version:
  expect_silent(mergeClusters(x=transformData(cl1), DEMethod="limma",
                              cl=primaryCluster(cl1), 
                              dendro=clustWithDendro@dendro_clusters,
                              mergeMethod="adjP", logFCcutoff=10, plotInfo="adjP_10.0"))
  
  
  #----------
  #on ClusterExperiment
  #----------
  expect_message(clustMerged <- mergeClusters(clustWithDendro,
	   mergeMethod="adjP", plotInfo="none", plot=FALSE, DEMethod="limma", 
	   calculateAll=FALSE,cutoff=0.1,logFCcutoff=1),"Merging will be done on")
  expect_true(all(c("adjP_1.0") %in% colnames(clustMerged@merge_nodeProp)))
  
  #add to existing with different method
  expect_message(clustMerged2 <- mergeClusters(clustMerged, mergeMethod="Storey",
  	plotInfo="none",cutoff=0.1,plot=FALSE,calculateAll=FALSE),"Merging will be done on")
  expect_true(all(c("adjP_1.0") %in% colnames(clustMerged2@merge_nodeProp)))
  
  #rerun previous with different cutoff but same logFC cutoff -- no new calculations needed
  expect_message(clustMerged3 <- mergeClusters(clustMerged2, 
	 mergeMethod="adjP", logFCcutoff=1,plotInfo="none",cutoff=0.05,
	 plot=FALSE,calculateAll=FALSE),"Using existing results of per-node significance")
  expect_true(all(c("adjP_1.0") %in% colnames(clustMerged3@merge_nodeProp)))

  #redo with different logFC --- pick logFC large enought that changes the proportions to make sure actually merge on right value
  expect_message(clustMerged4 <- mergeClusters(clustMerged, 
	 	mergeMethod="adjP",  logFCcutoff=10,plotInfo="none",cutoff=0.1,plot=FALSE,
		calculateAll=FALSE,clusterLabel="merge, logFC"),
                 "Merging will be done on")
  expect_false(all(clustMerged4@merge_nodeProp[,"adjP_10.0"] == clustMerged4@merge_nodeProp[,"adjP"]))
  expect_false(all(clustMerged4@merge_nodeMerge[,"isMerged"] == clustMerged@merge_nodeMerge[,"isMerged"]))
  expect_equal(length(unique(primaryCluster(clustMerged4))),3)
  expect_equal(length(unique(primaryCluster(clustMerged))),5)

  ##Check labels not getting corrupted when redo
  expect_equal(primaryClusterLabel(clustMerged4),"merge, logFC")
  expect_message(clustMerged5 <- mergeClusters(clustMerged4, 
	 	mergeMethod="adjP", logFCcutoff=10,plotInfo="none",
   	cutoff=0.1,plot=FALSE,calculateAll=FALSE,
		clusterLabel="merge, logFC"),"Merging will be done on")
  expect_equal(primaryClusterLabel(clustMerged5),"merge, logFC")
  
  
  ###Test plotting on CE version:
  expect_message(clustMerged10 <- mergeClusters(clustWithDendro, DEMethod="limma",
	   mergeMethod="adjP", plot=TRUE,plotInfo="adjP_10.0", 
	   calculateAll=FALSE,cutoff=0.1,logFCcutoff=10),"Merging will be done on")

  expect_silent(plotDendrogram(clustMerged10,mergeInfo="adjP_10.0"))
})


test_that("`mergeClusters` preserves the colData and rowData of SE", {

  expect_silent(cl <- clusterSingle(smSimSE, 
       subsample=FALSE, sequential=FALSE,                      
	   mainClusterArgs=list(clusterFunction="pam",clusterArgs=list(k=6)),
	   isCount=FALSE))
  expect_silent(clD <- makeDendrogram(cl))
  expect_message(cl <- mergeClusters(clD, DEMethod="limma", mergeMethod = "adjP"))
  expect_equal(colData(cl),colData(smSimSE))
  expect_equal(rownames(cl),rownames(smSimSE))
  expect_equal(colnames(cl),colnames(smSimSE))
  expect_equal(metadata(cl),metadata(smSimSE))
  expect_equal(rowData(cl),rowData(clD))

})


test_that("`mergeClusters` works with unassignedSamples", {

  expect_silent(clustWithDendro <- makeDendrogram(ceSim,unassignedSamples = c("outgroup")))

	expect_message(clustMerged <- mergeClusters(clustWithDendro, DEMethod="limma",
	 mergeMethod="adjP",
		 plotInfo="mergeMethod",leafType="samples",plotType="colorblock"))
	expect_message(clustMerged <- mergeClusters(clustWithDendro, DEMethod="limma",
	 mergeMethod="adjP",
		 plotInfo="mergeMethod",leafType="samples",plotType="name"))
	expect_message(clustMerged <- mergeClusters(clustWithDendro, DEMethod="limma",
	 mergeMethod="adjP",
		 plotInfo="mergeMethod",leafType="clusters",plotType="colorblock"))
	expect_message(clustMerged <- mergeClusters(clustWithDendro, DEMethod="limma",
	 mergeMethod="adjP", plotInfo="mergeMethod",leafType="clusters",plotType="name"))

  expect_silent(clustWithDendro <- makeDendrogram(ceSim,reduceMethod="mad",unassignedSamples = c("cluster")))

	expect_warning(mergeClusters(clustWithDendro, mergeMethod="adjP", DEMethod="limma", plotInfo="mergeMethod",leafType="samples",plotType="colorblock"),"You cannot set 'leafType' to 'samples' in plotting mergeClusters unless the dendrogram was made with unassigned/missing")
	expect_warning(mergeClusters(clustWithDendro, mergeMethod="adjP", DEMethod="limma", plotInfo="mergeMethod",leafType="samples",plotType="name"),"You cannot set 'leafType' to 'samples' in plotting mergeClusters unless the dendrogram was made with unassigned/missing")
	expect_message(clustMerged <- mergeClusters(clustWithDendro, DEMethod="limma",
	 mergeMethod="adjP", plotInfo="mergeMethod",leafType="clusters",plotType="colorblock",
	 "You cannot set 'leafType' to 'samples' in plotting mergeClusters unless the dendrogram was made with unassigned/missing"))
	expect_message(clustMerged <- mergeClusters(clustWithDendro, DEMethod="limma",
	 mergeMethod="adjP", plotInfo="mergeMethod",leafType="clusters",plotType="name","You cannot set 'leafType' to 'samples' in plotting mergeClusters unless the dendrogram was made with unassigned/missing"))


})

test_that("cluster labels not being internally changed from user input",{
  expect_silent(clustWithDendro <- makeDendrogram(ceSim,unassignedSamples = c("outgroup")))
  
  expect_message(clustMerged <- mergeClusters(clustWithDendro, DEMethod="limma", mergeMethod="adjP",
                                              plotInfo="mergeMethod",leafType="samples",plotType="colorblock"))
  
  
  })
