# Supplementary material for: clusterExperiment and RSEC: A Bioconductor package and framework for clustering of single-cell and other large gene expression datasets
Source: PLoS Comput Biol. 2018 Sep 4;14(9):e1006378. doi: 10.1371/journal.pcbi.1006378 (PMC6138422; doi:10.1371/journal.pcbi.1006378)
Supplement: S1 Code — We provide the source code for the clusterExperiment package, version 2.1.5, used to do the analyses provided in the paper for reproducibility. However, users should not use this source code, but rather follow the Bioconductor installation instructions at https://www.bioconductor.org/install/ for installation of the package. (GZ) [file pcbi.1006378.s009.gz › clusterExperiment/tests/testthat/test-otherPlots.R]

context("Non-heatmap related plot functions")


test_that("`plotClusters` works with matrix, ClusterExperiment objects", {

    #test matrix version
    x<-plotClusters(object=clusterMatrix(ceSim))
    expect_equal(dim(clusterMatrix(ceSim)),dim(x$colors))
    expect_equal(dim(clusterMatrix(ceSim)),dim(x$aligned))
    expect_equal(length(x$clusterLegend),ncol(clusterMatrix(ceSim)))
    expect_error(plotClusters(object=clusterMatrix(ceSim),whichClusters="garbage"),"unable to find an inherited method")
    expect_error(plotClusters(object=clusterMatrix(ceSim),whichClusters=c(1,3,4)),"unable to find an inherited method")

    #test CE version
    x<-plotClusters(ceSim)
    expect_is(x,"ClusterExperiment")
    expect_equal( x,ceSim)

    xx<-plotClusters(ceSim,whichClusters="clusterMany")
    xx2<-plotClusters(object=ceSim,whichClusters="workflow") #only clusterMany values so should be the same
    expect_equal(xx2,xx)

    #check reset -- should add combinations of resetColors and resetNames to make sure works independently.
    par(mfrow=c(1,2)) #so can visually check if desired.
    xx3<-plotClusters(ceSim,resetOrderSamples=TRUE,resetColors=TRUE,resetNames=TRUE)
    plotClusters(xx3,existingColors="all")
    expect_false(isTRUE(all.equal(xx2,xx3))) #not a great test. Doesn't really say whether does it right, just whether it does something!

    nm<-as.numeric(unlist(lapply(clusterLegend(xx3),function(x){x[,"name"]})))
    col<-(unlist(lapply(clusterLegend(xx3),function(x){x[,"color"]})))
    wh<-which(col %in% c("white","grey"))
    expect_equal(match(col[-wh],bigPalette),nm[-wh])
    nmOld<-as.numeric(unlist(lapply(clusterLegend(ceSim),function(x){x[,"name"]})))
    expect_false(isTRUE(all.equal(nm,nmOld)))
    idOld<-as.numeric(unlist(lapply(clusterLegend(ceSim),function(x){x[,"clusterIds"]})))
    idNew<-as.numeric(unlist(lapply(clusterLegend(xx3),function(x){x[,"clusterIds"]})))
    expect_equal(idOld,idNew)

    #check existing colors
    x2<-plotClusters(ceSim,existingColors="all")

    #test -1
    plotClusters(ceSim)

    #CE object with mixture of workflow and other types
    x1<-plotClusters(object=ceSim,whichClusters="workflow",resetColors=TRUE)
    x2<-plotClusters(object=removeClusterings(ceSim,"User"),resetColors=TRUE)
    whP<-clusterExperiment:::.TypeIntoIndices(ceSim,"workflow")
    expect_equal(clusterLegend(x2),clusterLegend(x1)[whP])

    #test specifying indices
    wh<-c(3,4,NCOL(clusterMatrix(ceSim)))
    x3<-plotClusters(ceSim,whichClusters=wh,axisLine=-2,resetColors=TRUE)
    x4<-plotClusters(ceSim,whichClusters=wh[c(3,2,1)],axisLine=-2,resetColors=TRUE)
    expect_false(isTRUE(all.equal(x3,x4)))

    par(mfrow=c(1,1)) #otherwise will affect other tests.
})


test_that("`plotClusters` rerun above tests with colData included", {

  #test matrix version
  x<-plotClusters(object=clusterMatrix(ceSim),colData=as.data.frame(colData(ceSim)))
  expect_equal(ncol(clusterMatrix(ceSim))+ncol(colData(ceSim)),ncol(x$colors))
  expect_equal(ncol(clusterMatrix(ceSim))+ncol(colData(ceSim)),ncol(x$aligned))
  expect_equal(length(x$clusterLegend),ncol(clusterMatrix(ceSim))+ncol(colData(ceSim)))

  #test CE version
  test<- clusterMany(simCount,reduceMethod="PCA",nReducedDims=c(5,10,50), isCount=TRUE,
                     clusterFunction="pam",ks=2:4,findBestK=c(TRUE,FALSE)) #no colData in test
  expect_error(plotClusters(test,colData=as.data.frame(colData(ceSim))),"no colData for object data")
  expect_error(plotClusters(ceSim,colData=as.data.frame(colData(ceSim))),"invalid values for pulling sample data from colData of object")
  plotClusters(ceSim,colData="all")
  par(mfrow=c(1,2))
  x2<-plotClusters(ceSim,colData="all",resetColors=TRUE)
  x1<-plotClusters(ceSim,resetColors=TRUE)


  #check NAs
  naSim<-ceSim
  colData(naSim)[sample(10,1:nrow(naSim)),]<-NA
  plotClusters(naSim,colData=c("A","B"))

  #test the new TRUE option
  plotClusters(naSim,colData=TRUE)

  #this is not working because first one puts -1/-2 last and second puts them first, and so then assigns different colors to the groups
#  expect_equal(x1,x2)
#   par(mfrow=c(1,2))
#   x2<-plotClusters(ceSim,colData="all",resetColors=FALSE)
#   x1<-plotClusters(ceSim,resetColors=FALSE)
  par(mfrow=c(1,1))

})


test_that("plotClustersWorkflow", {
	cc<-clusterMany(mat, ks=c(3,4),nFilterDims=c(10,15),nReducedDims=c(3,4),reduceMethod=c("none","PCA","var"),clusterFunction="pam",
	                       subsample=FALSE, sequential=FALSE,run=TRUE,verbose=FALSE,
	                       isCount=FALSE)
	cc<-makeConsensus(cc,proportion=.7,whichClusters = "clusterMany")
	plotClustersWorkflow(cc)
	plotClustersWorkflow(cc,clusterManyLabels=FALSE)
	plotClustersWorkflow(cc,sortBy="clusterMany")
	plotClustersWorkflow(cc,sortBy="clusterMany",highlightOnTop=FALSE)
	plotClustersWorkflow(cc,highlightOnTop=FALSE)
	plotClustersWorkflow(cc,clusterManyLabels=FALSE,clusterLabels="test")
	expect_error(plotClustersWorkflow(cc,clusterManyLabels=c("1","2"),clusterLabels="test"),"number of cluster labels given in clusterManyLabels")
	expect_error(plotClustersWorkflow(cc,clusterManyLabels=TRUE,clusterLabels=c("A","test")),"number of cluster labels given in clusterLabels")

})


test_that("plotting helpers", {
  convertClusterLegend(smSimCE,output="aheatmap")
  convertClusterLegend(smSimCE,output="plotAndLegend")
  convertClusterLegend(smSimCE,output="matrixNames")
  convertClusterLegend(smSimCE,output="matrixColors")
  convertClusterLegend(smSimCE,output="matrixNames",whichClusters=c("cluster1"))
  convertClusterLegend(smSimCE,output="matrixNames",whichClusters=1:3)
  convertClusterLegend(smSimCE,output="plotAndLegend",whichClusters=c("cluster1"))
  expect_error(convertClusterLegend(smSimCE,output="plotAndLegend",whichClusters=1:3),"given whichClusters indicates more than 1 clustering which is not allowed for option")

  plotClusterLegend(smSimCE)
  plotClusterLegend(smSimCE,whichCluster="cluster1")
    showPalette()
  showPalette(massivePalette)
})


test_that("`plotBarplot` works with matrix, ClusterExperiment objects", {

    #test numeric matrix version
    expect_silent(plotBarplot(object=clusterMatrix(ceSim)[,1:2]))
    #test vector version
    expect_silent(plotBarplot(object=clusterMatrix(ceSim)[,1]))
    #check error
    expect_error(plotBarplot(object=clusterMatrix(ceSim)),"if 'object' a matrix, must contain at most 2 clusters")

    #test CE version with no defaults
    expect_silent(plotBarplot(ceSim))
    #test CE version whichClusters arguments
    expect_silent(plotBarplot(ceSim,whichClusters="workflow"))
    expect_silent(plotBarplot(ceSim,whichClusters="primaryCluster"))
    expect_silent(plotBarplot(ceSim))


    test<-ceSim
    expect_silent(clusterLegend(test)[[1]][,"name"]<-LETTERS[1:nrow(clusterLegend(ceSim)[[1]])])
    #test character matrix version
    expect_silent(plotBarplot(object=convertClusterLegend(test,output="matrixNames")[,1:2]))
    #test character vector version
    expect_silent(plotBarplot(object=convertClusterLegend(test,output="matrixNames")[,1]))
    #test labels argument
    expect_silent(plotBarplot(test,whichClusters=1:2,labels="id"))
    expect_silent(plotBarplot(test,whichClusters=1:2,labels="name"))
    #plotBarplot(ceSim,whichClusters="primaryCluster")

})


test_that("plotReducedDims works",{
	expect_silent(cl <- clusterMany(simData, nReducedDims=c(5, 10, 50), reduceMethod="PCA",
	clusterFunction="pam", ks=2:4, findBestK=c(TRUE,FALSE),
	removeSil=c(TRUE,FALSE)))
	expect_silent(plotReducedDims(cl,legend="bottomright"))
	expect_silent(plotReducedDims(cl,legend=TRUE))
	expect_silent(plotReducedDims(cl,legend=FALSE))
	expect_silent(clusterLegend(cl)[["nReducedDims=10,k=4,findBestK=FALSE,removeSil=TRUE"]][,"name"]<-LETTERS[1:5])
	expect_silent(plotReducedDims(cl,whichCluster="nReducedDims=10,k=4,findBestK=FALSE,removeSil=TRUE",legend=TRUE))

	#test on object that doesn't have saved:
	expect_warning(clD<-plotReducedDims(ceSimData,reducedDim="PCA"),"will be run on the FIRST assay")
	expect_equal(NCOL(reducedDim(clD,type="PCA")),2) #default.

	#higher dims.
	expect_silent(plotReducedDims(cl,whichCluster="nReducedDims=10,k=4,findBestK=FALSE,removeSil=TRUE",legend=TRUE,whichDims=1:4))
	expect_error(plotReducedDims(cl,whichCluster="nReducedDims=10,k=4,findBestK=FALSE,removeSil=TRUE",legend=TRUE,whichDims=158:200),"Invalid value for whichDims: larger than row or column")
	#force it to recalculate:
	expect_warning(plotReducedDims(cl,whichCluster="nReducedDims=10,k=4,findBestK=FALSE,removeSil=TRUE",legend=TRUE,whichDims=51:58),"will be run on the FIRST assay")


})

test_that("plotFeatureBoxplot works",{
	expect_silent(cl <- clusterMany(simData, nReducedDims=c(5, 10, 50), reducedDim="PCA",
		clusterFunction="pam", ks=2:4, findBestK=c(TRUE,FALSE),
		removeSil=c(TRUE,FALSE)))
	expect_silent(clusterLegend(cl)[[1]][,"name"]<-letters[1:nClusters(cl,ignoreUnassigned =FALSE)[1]])
	expect_silent(plotFeatureBoxplot(object=cl,feature=1))
	expect_silent(plotFeatureBoxplot(cc,feature=rownames(cc)[2]))
	expect_silent(plotFeatureBoxplot(cc,plotUnassigned=TRUE,feature=rownames(cc)[2]))
	#check if only 1 non-negative cluster in clustering
	expect_silent(out<-plotFeatureBoxplot(cl[,1:10],whichCluster=2,feature=2,plotUnassigned=FALSE))
	expect_equal(ncol(out$stats),1)
	#check if only 1 cluster in clustering
	expect_silent(out<-plotFeatureBoxplot(cl[,1:20],whichCluster="primary",feature=2))
	expect_equal(ncol(out$stats),1)
})

test_that("plotClustersTable works",{
	#test where should be diagonal
	expect_silent(plotClustersTable(cc,whichClusters=c(1,2)))
	expect_silent(plotClustersTable(cc,whichClusters=c(1,2),ignoreUnassigned=TRUE,margin=2))
	expect_silent(plotClustersTable(cc,whichClusters=c(1,2),ignoreUnassigned=TRUE,margin=0))
	expect_silent(plotClustersTable(cc,whichClusters=c(1,2),ignoreUnassigned=TRUE,margin=NA))
	expect_silent(plotClustersTable(tableClusters(cc,whichClusters=c(1,2))))

	#test more complicated
	#force different numbers of clusters
	ceSim<-renameClusters(ceSim,whichCluster=1,val=letters[1:nClusters(ceSim)[1]])
	ceSim<-subsetByCluster(ceSim,whichCluster=1,c("a","b","d"))
	expect_silent(plotClustersTable(ceSim,whichClusters=c(1,2),margin=2))
	expect_silent(plotClustersTable(ceSim,whichClusters=c(1,2),margin=0))
	expect_silent(plotClustersTable(ceSim,whichClusters=c(1,2),margin=1))
	expect_silent(plotClustersTable(ceSim,whichClusters=c(1,2),margin=2,plotType="bubble"))
	expect_silent(plotClustersTable(ceSim,whichClusters=c(1,2),margin=0,plotType="bubble"))
	expect_silent(plotClustersTable(ceSim,whichClusters=c(1,2),margin=1,plotType="bubble"))

	
})

test_that("plotFeatureScatter works",{
	expect_silent(plotFeatureScatter(object=cc,features=c(1,2),whichCluster=1,pch=19))
	expect_silent(plotFeatureScatter(object=cc,features=c(1,2,3),whichCluster=1,pch=19))
	expect_error(plotFeatureScatter(object=cc,features=c("Gene1","Gene4"),whichCluster=1),"not all of features match one")

	expect_silent(plotFeatureScatter(object=cc,features=c("Gene 1","Gene 4"),whichCluster=1,pch=19))
	expect_silent(plotFeatureScatter(object=cc,features=c("Gene 1","Gene 4","Gene 10"),whichCluster=1,pch=19))

	expect_silent(plotFeatureScatter(object=cc,features=c("Gene 1","Gene 4","Gene 10"),whichCluster=1,pch=19,plotUnassigned=FALSE))
	expect_silent(plotFeatureScatter(object=cc,features=c("Gene 1","Gene 4"),unassignedColor="black",whichCluster=1,pch=19,legend="topright"))

	cc2<-cc
	rownames(cc2)<-NULL
	plotFeatureScatter(object=cc2,features=c(1,2),whichCluster=1,pch=19)
	plotFeatureScatter(object=cc2,features=c(1,2,3),whichCluster=1,pch=19)

})

test_that("plotting works with hdf5 assays objects",{
	##plotClusters
    expect_silent(cl1 <- clusterSingle(hdfSCE, reduceMethod="PCA",
            subsample=FALSE, sequential=FALSE,
			mainClusterArgs=list(clusterFunction="pam",clusterArgs=list(k=6)),
			isCount=FALSE))
	expect_silent(plotClusters(cl1))
	
	##plotBarplot
	expect_silent(plotBarplot(cl1))
	
	##plotReducedDims
	expect_silent(plotReducedDims(cl1,legend="bottomright"))

	##plotFeatureBoxplot
	expect_silent(plotFeatureBoxplot(object=cl1,feature=1))

	

})
