# Supplementary material for: clusterExperiment and RSEC: A Bioconductor package and framework for clustering of single-cell and other large gene expression datasets
Source: PLoS Comput Biol. 2018 Sep 4;14(9):e1006378. doi: 10.1371/journal.pcbi.1006378 (PMC6138422; doi:10.1371/journal.pcbi.1006378)
Supplement: S1 Code — We provide the source code for the clusterExperiment package, version 2.1.5, used to do the analyses provided in the paper for reproducibility. However, users should not use this source code, but rather follow the Bioconductor installation instructions at https://www.bioconductor.org/install/ for installation of the package. (GZ) [file pcbi.1006378.s009.gz › clusterExperiment/tests/testthat/test-pca.R]

context("PCA")


test_that("Fast PCA gives the same results as PCA", {

  ## k = NCOL(mat) (should use regular svd)
  pca_res <- prcomp(mat)
  expect_warning(pca_res2 <- clusterExperiment:::.pca(mat, k=NCOL(mat)),"all singular values are requested")
  expect_equivalent(pca_res$x, pca_res2)

  pca_res <- prcomp(mat, center=FALSE)
  expect_warning(pca_res2 <- clusterExperiment:::.pca(mat, k=NCOL(mat), center=FALSE),"all singular values are requested")
  expect_equivalent(pca_res$x, pca_res2)

  pca_res <- prcomp(mat, scale=TRUE)
  expect_warning(pca_res2 <- clusterExperiment:::.pca(mat, k=NCOL(mat), scale=TRUE),"all singular values are requested")
  expect_equivalent(pca_res$x, pca_res2)

  pca_res <- prcomp(mat, scale=TRUE, center=FALSE)
  expect_warning(pca_res2 <- clusterExperiment:::.pca(mat, k=NCOL(mat), scale=TRUE, center=FALSE),"all singular values are requested")
  expect_equivalent(pca_res$x, pca_res2)

  ## k < NCOL(mat) -- note that the signed of some components may be flipped
  pca_res <- prcomp(mat)
  pca_res2 <- clusterExperiment:::.pca(mat, k=10)
  expect_equivalent(abs(pca_res$x[,1:10]), abs(pca_res2))

  pca_res <- prcomp(mat, center=FALSE)
  pca_res2 <- clusterExperiment:::.pca(mat, k=10, center=FALSE)
  expect_equivalent(abs(pca_res$x[,1:10]), abs(pca_res2))

  pca_res <- prcomp(mat, center=FALSE, scale=TRUE)
  pca_res2 <- clusterExperiment:::.pca(mat, k=10, center=FALSE, scale=TRUE)
  expect_equivalent(abs(pca_res$x[,1:10]), abs(pca_res2))

  pca_res <- prcomp(mat, center=TRUE, scale=TRUE)
  pca_res2 <- clusterExperiment:::.pca(mat, k=10, center=TRUE, scale=TRUE)
  expect_equivalent(abs(pca_res$x[,1:10]), abs(pca_res2))

})
