# Supplementary material for: clusterExperiment and RSEC: A Bioconductor package and framework for clustering of single-cell and other large gene expression datasets
Source: PLoS Comput Biol. 2018 Sep 4;14(9):e1006378. doi: 10.1371/journal.pcbi.1006378 (PMC6138422; doi:10.1371/journal.pcbi.1006378)
Supplement: S1 Code — We provide the source code for the clusterExperiment package, version 2.1.5, used to do the analyses provided in the paper for reproducibility. However, users should not use this source code, but rather follow the Bioconductor installation instructions at https://www.bioconductor.org/install/ for installation of the package. (GZ) [file pcbi.1006378.s009.gz › clusterExperiment/tests/testthat/test-subsampleClustering.R]

context("subsampleClustering")

test_that("subsampling", {

  set.seed(4897)
  subAll <- subsampleClustering(x=mat,clusterFunction="pam",
                                clusterArgs=list(k=3), classifyMethod="All",
                                resamp.num = 100,
                                samp.p = 0.7,ncores=1)


  ## Windows does not support mclapply
  if(.Platform$OS.type == "unix"){

    set.seed(4897)
    subAllParal <- subsampleClustering(x=mat,clusterFunction="pam",
                                       clusterArgs=list(k=3), classifyMethod="All",
                                       resamp.num = 100,
                                       samp.p = 0.7,ncores=2)

    expect_identical(subAllParal,subAll)

  }


	#subsample clusterings won't have identification to all samples...
  set.seed(4897)
  subInSample <- subsampleClustering(x=mat,clusterArgs=list(k=3),
                                     clusterFunction="pam",
                                     classifyMethod=c("InSample"),
                                     resamp.num = 100,
                                     samp.p = 0.7,ncores=1)

  #test in passing to subsampleArgs
	rsecOut1<-RSEC(x=mat, isCount=FALSE,reduceMethod="none",k0s=4:5,
	               clusterFunction="tight", alphas=0.1,dendroReduce="none",
	               subsampleArgs=list(resamp.num=5),random.seed=495)
	rsecOut2<-RSEC(x=mat, isCount=FALSE,reduceMethod="none",k0s=4:5,
	               clusterFunction="tight", alphas=0.1,dendroReduce="none",
	               subsampleArgs=list(resamp.num=5),random.seed=495)
	expect_identical(clusterMatrix(rsecOut1),clusterMatrix(rsecOut2))

})
