# Supplementary material for: clusterExperiment and RSEC: A Bioconductor package and framework for clustering of single-cell and other large gene expression datasets
Source: PLoS Comput Biol. 2018 Sep 4;14(9):e1006378. doi: 10.1371/journal.pcbi.1006378 (PMC6138422; doi:10.1371/journal.pcbi.1006378)
Supplement: S1 Code — We provide the source code for the clusterExperiment package, version 2.1.5, used to do the analyses provided in the paper for reproducibility. However, users should not use this source code, but rather follow the Bioconductor installation instructions at https://www.bioconductor.org/install/ for installation of the package. (GZ) [file pcbi.1006378.s009.gz › clusterExperiment/vignettes/bibFile.bib]

%% This BibTeX bibliography file was created using BibDesk.
%% http://bibdesk.sourceforge.net/


%% Created for Elizabeth Purdom at 2016-04-29 10:11:39 -0700 


%% Saved with string encoding Unicode (UTF-8) 


@article{tseng2005,
	Author = {George C. Tseng and Wing H. Wong},
	Date-Added = {2016-04-29 17:09:22 +0000},
	Date-Modified = {2016-04-29 17:11:09 +0000},
	Journal = {Biometrics},
	Number = {1},
	Pages = {10-16},
	Title = {Tight Clustering: A Resampling-Based Approach for Identifying Stable and Tight Patterns in Data},
	Volume = {61},
	Year = {2005}}

@article{GagnonBartsch:2011jv,
author = {Gagnon-Bartsch, Johann A. and Speed, Terence P},
title = {{Using control genes to correct for unwanted variation in microarray data.}},
journal = {Biostatistics (Oxford, England)},
year = {2011},
month = nov
}

@article{Robinson:2010cw,
author = {Robinson, Mark D and Mccarthy, Davis J and Smyth, Gordon K},
title = {{edgeR: a Bioconductor package for differential expression analysis of digital gene expression data.}},
journal = {Bioinformatics (Oxford, England)},
year = {2010},
volume = {26},
number = {1},
pages = {139--140},
month = jan
}

@article{Finak:2015id,
author = {Finak, Greg and McDavid, Andrew and Yajima, Masanao and Deng, Jingyuan and Gersuk, Vivian and Shalek, Alex K and Slichter, Chloe K and Miller, Hannah W and McElrath, M Juliana and Prlic, Martin and Linsley, Peter S and Gottardo, Raphael},
title = {{MAST: a flexible statistical framework for assessing transcriptional changes and characterizing heterogeneity in single-cell RNA sequencing data}},
journal = {Genome Biology},
year = {2015},
pages = {1--13},
month = dec
}
@article{Smyth:2004gh,
author = {Smyth, Gordon K},
title = {{Linear models and empirical bayes methods for assessing differential expression in microarray experiments.}},
journal = {Statistical Applications in Genetics and Molecular Biology},
year = {2004},
volume = {3},
number = {1},
pages = {Article3--25}
}

@article{Law:2014ff,
author = {Law, Charity W and Chen, Yunshun and Shi, Wei and Smyth, Gordon K},
title = {{voom: Precision weights unlock linear model analysis tools for RNA-seq read counts.}},
journal = {Genome biology},
year = {2014},
volume = {15},
number = {2},
pages = {1--17},
month = feb
}
@article{Ritchie:2015fa,
author = {Ritchie, Matthew E and Phipson, Belinda and Wu, Di and Hu, Yifang and Law, Charity W and Shi, Wei and Smyth, Gordon K},
title = {{limma powers differential expression analyses for RNA-sequencing and microarray studies}},
journal = {Nucleic Acids Research},
year = {2015},
volume = {43},
number = {7},
pages = {e47--e47},
month = apr
}
@article{VandenBerge2018,
author={Van den Berge, Koen and Perraudeau, Fanny  and Soneson, Charlotte  and Love, Michael I and Risso, Davide and Vert, Jean-Philippe  and Robinson, Mark D  and Dudoit, Sandrine  and Clement, Lieven},
year= {2018},
title= {Observation Weights to Unlock Bulk Rna-Seq Tools for Zero Inflation and Single-Cell Applications},
journal={Genome Biology},
volume={19},
number={24},
}
